# Supplementary material for: A Special Phenotype of Aconidial Aspergillus niger SH2 and Its Mechanism of Formation via CRISPRi
Source: J Fungi (Basel). 2022 Jun 28;8(7):679. doi: 10.3390/jof8070679 (PMC9319794; doi:10.3390/jof8070679)
Supplement: Supplementary file 1 [file jof-08-00679-s001.zip]

Archive with 7 entries (7 files):
- Supplemental information-1.pdf
- Supplemental information-2.xls
- Supplemental information-3.xls
- Supplemental information-4.xls
- Supplemental information-5.xls
- Supplemental information-6.xls
- Supplemental information-7.xls
