# Supplementary material for: A Special Phenotype of Aconidial Aspergillus niger SH2 and Its Mechanism of Formation via CRISPRi
Source: J Fungi (Basel). 2022 Jun 28;8(7):679. doi: 10.3390/jof8070679 (PMC9319794; doi:10.3390/jof8070679)
Supplement: Supplementary file 1 [file jof-08-00679-s001.zip › Supplemental information-2.xls]

## Sheet: DEGS_DEseq2_eggNOG_AspGD
Gene.ID	N1.FPKM	N2.FPKM	G1.FPKM	G2.FPKM	Treatment	Control	baseMean	log2FoldChange	lfcSE	stat	pvalue	padj	Preferred_name(eggNOG)	Description(eggNOG)	Gene_Symbol(AspGD)	Description(AspGD)	COG_category	GOs	EC	KEGG_ko	KEGG_Pathway	KEGG_Module	KEGG_Reaction	KEGG_rclass	BRITE	KEGG_TC	CAZy	BiGG_Reaction	PFAMs
An01g00010	5.21	7.03	2.45	2.56	4.96514	2.40251	3.68382	1.04729	1.49401	0.700993	0.483307	0.659859	NA	NA		Protein of unknown function	NA	NA	NA	NA	NA	NA	NA	NA	NA	NA	NA	NA	NA
An01g00020	18.33	15.26	6.31	5.74	13.6538	6.60733	10.1306	1.04721	0.842182	1.24345	0.213701	0.38738	-	Protein of unknown function (DUF3632)		Protein of unknown function	S	-	-	-	-	-	-	-	-	-	-	-	DUF3632
An01g00030	78.85	81.52	34.7	34.2	65.7873	40.8426	53.3149	0.687734	0.345132	1.99267	0.0462976	0.122483	HGH1	DNA-binding protein HGH1		Ortholog of A. nidulans FGSC A4 : AN9409, A. fumigatus Af293 : Afu3g04260, A. oryzae RIB40 : AO090124000087, Aspergillus wentii : Aspwe1_0110466 and Aspergillus sydowii : Aspsy1_0062621	S	GO:0005575,GO:0005622,GO:0005623,GO:0005634,GO:0005737,GO:0043226,GO:0043227,GO:0043229,GO:0043231,GO:0044424,GO:0044464	-	-	-	-	-	-	-	-	-	-	DUF383,DUF384
An01g00040	129.58	127.42	119.63	126.74	105.921	147.15	126.536	-0.474307	0.225093	-2.10716	0.035104	0.0978866	TFG1	Transcription initiation factor IIF		TFIIF, alpha subunit	J	GO:0000428,GO:0000988,GO:0000990,GO:0000991,GO:0001109,GO:0001111,GO:0001173,GO:0001174,GO:0003674,GO:0005575,GO:0005622,GO:0005623,GO:0005634,GO:0005654,GO:0005667,GO:0005674,GO:0006139,GO:0006351,GO:0006352,GO:0006354,GO:0006355,GO:0006357,GO:0006366,GO:0006367,GO:0006368,GO:0006464,GO:0006470,GO:0006725,GO:0006793,GO:0006796,GO:0006807,GO:0008047,GO:0008150,GO:0008152,GO:0009058,GO:0009059,GO:…	-	ko:K03138	ko03022,map03022	-	-	-	ko00000,ko00001,ko03021	-	-	-	TFIIF_alpha
An01g00050	345.49	339	116.93	114.43	283.009	138.145	210.577	1.03467	0.180264	5.73976	9.48136e-09	8.8791e-08	FAS1	Fatty acid synthase, beta subunit		Has domain(s) with predicted catalytic activity, enoyl-[acyl-carrier-protein] reductase (NADH) activity, fatty acid synthase activity, transferase activity	I	GO:0001676,GO:0003674,GO:0003824,GO:0004312,GO:0004313,GO:0004314,GO:0004317,GO:0004318,GO:0004319,GO:0004321,GO:0005575,GO:0005622,GO:0005623,GO:0005737,GO:0005739,GO:0005811,GO:0005829,GO:0005835,GO:0006082,GO:0006629,GO:0006631,GO:0006633,GO:0008150,GO:0008152,GO:0008610,GO:0009058,GO:0009987,GO:0016053,GO:0016407,GO:0016408,GO:0016409,GO:0016417,GO:0016418,GO:0016419,GO:0016420,GO:0016491,GO:…	2.3.1.86	ko:K00667,ko:K00668	ko00061,ko01100,ko01212,map00061,map01100,map01212	M00082,M00083	R01404,R01624,R01626,R04355,R04428,R04430,R04533,R04534,R04535,R04536,R04537,R04543,R04544,R04566,R04568,R04725,R04726,R04952,R04953,R04954,R04956,R04957,R04959,R04960,R04962,R04963,R04964,R04965,R04967,R04968,R04970,R10700	RC00004,RC00029,RC00039,RC00052,RC00076,RC00117,RC00120,RC00831,RC01095,RC02727,RC02728,RC02729,RC02857,RC02888	ko00000,ko00001,ko00002,ko01000,ko01004	-	-	-	Acyl_transf_1,DUF1729,MaoC_dehydrat_N,MaoC_dehydratas,SAT
An01g00060	248.09	253.93	120.23	117.41	207.292	142.35	174.821	0.542228	0.193716	2.79909	0.00512474	0.0189325	FAS1	fatty acid synthase		Fatty acid synthase subunit alpha; induced by growth on starch and lactate	Q	GO:0001676,GO:0003674,GO:0003824,GO:0004312,GO:0004313,GO:0004314,GO:0004315,GO:0004316,GO:0004317,GO:0004318,GO:0004319,GO:0004321,GO:0005575,GO:0005622,GO:0005623,GO:0005737,GO:0005739,GO:0005811,GO:0005829,GO:0005835,GO:0006082,GO:0006629,GO:0006631,GO:0006633,GO:0008150,GO:0008152,GO:0008610,GO:0008897,GO:0009058,GO:0009405,GO:0009987,GO:0016053,GO:0016407,GO:0016408,GO:0016409,GO:0016417,GO:…	2.3.1.86	ko:K00667,ko:K00668	ko00061,ko01100,ko01212,map00061,map01100,map01212	M00082,M00083	R01404,R01624,R01626,R04355,R04428,R04430,R04533,R04534,R04535,R04536,R04537,R04543,R04544,R04566,R04568,R04725,R04726,R04952,R04953,R04954,R04956,R04957,R04959,R04960,R04962,R04963,R04964,R04965,R04967,R04968,R04970,R10700	RC00004,RC00029,RC00039,RC00052,RC00076,RC00117,RC00120,RC00831,RC01095,RC02727,RC02728,RC02729,RC02857,RC02888	ko00000,ko00001,ko00002,ko01000,ko01004	-	-	-	ACPS,Acyl_transf_1,DUF1729,Ketoacyl-synt_C,MaoC_dehydrat_N,MaoC_dehydratas,SAT,adh_short,ketoacyl-synt
An01g00070	32.54	33.18	5.27	5.07	26.8942	6.00626	16.4502	2.16275	0.708769	3.05142	0.00227761	0.00927403	TRM1	Belongs to the class I-like SAM-binding methyltransferase superfamily. Trm1 family		Ortholog(s) have tRNA (guanine-N2-)-methyltransferase activity, role in tRNA N2-guanine methylation, tRNA methylation and mitochondrion, nuclear envelope, nuclear inner membrane, nucleus localization	J	GO:0001510,GO:0002940,GO:0003674,GO:0003824,GO:0004809,GO:0005575,GO:0005622,GO:0005623,GO:0005634,GO:0005635,GO:0005637,GO:0005737,GO:0005739,GO:0006139,GO:0006396,GO:0006399,GO:0006400,GO:0006725,GO:0006807,GO:0008033,GO:0008150,GO:0008152,GO:0008168,GO:0008170,GO:0008173,GO:0008175,GO:0008757,GO:0009451,GO:0009987,GO:0010467,GO:0012505,GO:0016020,GO:0016070,GO:0016423,GO:0016740,GO:0016741,GO:…	2.1.1.215,2.1.1.216	ko:K00555	-	-	-	-	ko00000,ko01000,ko03016	-	-	-	TRM
An01g00080	17.4	19.26	6.73	8.21	14.8953	8.40788	11.6516	0.824974	0.771197	1.06973	0.28474	0.471055	-	Protein of unknown function (DUF1691)		Ortholog(s) have role in lipid homeostasis, mitochondrion organization and integral component of mitochondrial membrane, mitochondrial outer membrane localization	S	-	-	-	-	-	-	-	-	-	-	-	DUF1691
An01g00090	19.19	20.09	8.17	8.34	16.1365	9.61002	12.8733	0.747717	0.72485	1.03155	0.302284	0.489618	-	finger domain protein		Has domain(s) with predicted nucleic acid binding, zinc ion binding activity	S	-	-	-	-	-	-	-	-	-	-	-	zf-C2H2_jaz
An01g00100	291.12	313.23	208.76	206.87	249.909	248.66	249.285	0.00722959	0.160846	0.0449472	0.964149	0.981462	PDB1	The pyruvate dehydrogenase complex catalyzes the overall conversion of pyruvate to acetyl-CoA and CO2		Pyruvate dehydrogenase (lipoamide)	C	GO:0003674,GO:0003824,GO:0004738,GO:0004739,GO:0005575,GO:0005622,GO:0005623,GO:0005737,GO:0005739,GO:0005759,GO:0005967,GO:0006082,GO:0006084,GO:0006085,GO:0006086,GO:0006090,GO:0006139,GO:0006163,GO:0006164,GO:0006637,GO:0006725,GO:0006732,GO:0006753,GO:0006790,GO:0006793,GO:0006796,GO:0006807,GO:0008150,GO:0008152,GO:0009058,GO:0009108,GO:0009117,GO:0009150,GO:0009152,GO:0009165,GO:0009259,GO:…	1.2.4.1	ko:K00162	ko00010,ko00020,ko00620,ko01100,ko01110,ko01120,ko01130,ko01200,ko04066,ko04922,ko05230,map00010,map00020,map00620,map01100,map01110,map01120,map01130,map01200,map04066,map04922,map05230	M00307	R00014,R00209,R01699,R03270	RC00004,RC00027,RC00627,RC02742,RC02744,RC02882	br01601,ko00000,ko00001,ko00002,ko01000	-	-	-	Transket_pyr,Transketolase_C
An01g00110	84.09	86.88	81.54	76.12	70.3385	94.3006	82.3196	-0.422939	0.276587	-1.52913	0.126231	0.264197	-	Ser Thr protein phosphatase family		Ortholog(s) have extracellular region localization	F	GO:0000322,GO:0000323,GO:0000324,GO:0005575,GO:0005622,GO:0005623,GO:0005737,GO:0005773,GO:0005829,GO:0043226,GO:0043227,GO:0043229,GO:0043231,GO:0044424,GO:0044444,GO:0044464	-	-	-	-	-	-	-	-	-	-	Metallophos
An01g00120	134.06	135.24	33.17	33.95	111.3	39.6413	75.4708	1.48938	0.307665	4.84091	1.29244e-06	9.56427e-06	ETR1	Mitochondrial enoyl reductase		Ortholog(s) have enoyl-[acyl-carrier-protein] reductase activity, role in aerobic respiration, fatty acid biosynthetic process and mitochondrion localization	CK	GO:0003674,GO:0003824,GO:0005488,GO:0005575,GO:0005622,GO:0005623,GO:0005737,GO:0005739,GO:0006082,GO:0006091,GO:0006629,GO:0006631,GO:0006633,GO:0008150,GO:0008152,GO:0008270,GO:0008610,GO:0009058,GO:0009060,GO:0009987,GO:0015980,GO:0016053,GO:0016491,GO:0016627,GO:0016628,GO:0016631,GO:0019752,GO:0032787,GO:0043167,GO:0043169,GO:0043226,GO:0043227,GO:0043229,GO:0043231,GO:0043436,GO:0044237,GO:…	1.3.1.38	ko:K07512	ko00062,ko01100,ko01212,map00062,map01100,map01212	M00085	R01278,R03776,R03856,R03989,R04753,R06985,R07162	RC00052	ko00000,ko00001,ko00002,ko01000	-	-	iMM904.YBR026C	ADH_zinc_N
An01g00130	15.09	18.23	6.68	6.05	13.654	7.20752	10.4308	0.921753	0.822405	1.1208	0.262373	0.44766	HER2	Allows the formation of correctly charged Gln-tRNA(Gln) through the transamidation of misacylated Glu-tRNA(Gln) in the mitochondria. The reaction takes place in the presence of glutamine and ATP through an activated gamma-phospho-Glu- tRNA(Gln)		Ortholog(s) have fibrinogen binding, glutaminyl-tRNA synthase (glutamine-hydrolyzing) activity and role in endoplasmic reticulum organization, glutaminyl-tRNAGln biosynthesis via transamidation	H	GO:0003674,GO:0003824,GO:0005575,GO:0005622,GO:0005623,GO:0005737,GO:0005739,GO:0005740,GO:0005743,GO:0006082,GO:0006139,GO:0006399,GO:0006412,GO:0006518,GO:0006520,GO:0006725,GO:0006807,GO:0006996,GO:0007029,GO:0008150,GO:0008152,GO:0009058,GO:0009059,GO:0009987,GO:0010256,GO:0010467,GO:0016020,GO:0016043,GO:0016070,GO:0016874,GO:0016879,GO:0016884,GO:0019538,GO:0019752,GO:0019866,GO:0019898,GO:…	6.3.5.6,6.3.5.7	ko:K02433	ko00970,ko01100,map00970,map01100	-	R03905,R04212	RC00010	ko00000,ko00001,ko01000,ko03029	-	-	-	Amidase
An01g00140	34.07	33.68	11.58	10.87	27.7216	12.6136	20.1676	1.13606	0.579612	1.96003	0.0499925	0.130019	ASH2	Histone-lysine N-methyltransferase (Bre2)		Ortholog(s) have histone methyltransferase activity (H3-K4 specific) activity	BK	GO:0000228,GO:0000723,GO:0000785,GO:0000790,GO:0001067,GO:0003674,GO:0003676,GO:0003677,GO:0003824,GO:0004842,GO:0005488,GO:0005575,GO:0005622,GO:0005623,GO:0005634,GO:0005654,GO:0005694,GO:0006139,GO:0006259,GO:0006323,GO:0006325,GO:0006333,GO:0006338,GO:0006342,GO:0006348,GO:0006355,GO:0006357,GO:0006464,GO:0006479,GO:0006725,GO:0006807,GO:0006996,GO:0008150,GO:0008152,GO:0008213,GO:0009889,GO:…	-	ko:K14967	-	-	-	-	ko00000,ko03036	-	-	-	SPRY
An01g00150	60.5	57.99	26.77	27.22	48.4093	31.8328	40.121	0.604765	0.394719	1.53214	0.125488	0.263074	ENP1	RRNA processing protein Bystin		Ortholog(s) have snoRNA binding activity	W	GO:0000447,GO:0000460,GO:0000462,GO:0000466,GO:0000469,GO:0000478,GO:0000479,GO:0003674,GO:0003676,GO:0003723,GO:0005488,GO:0005575,GO:0005622,GO:0005623,GO:0005634,GO:0005730,GO:0005737,GO:0006139,GO:0006364,GO:0006396,GO:0006403,GO:0006405,GO:0006406,GO:0006611,GO:0006725,GO:0006807,GO:0006810,GO:0006886,GO:0006913,GO:0008104,GO:0008150,GO:0008152,GO:0009987,GO:0010467,GO:0015031,GO:0015833,GO:…	-	ko:K14797	-	-	-	-	ko00000,ko03009	-	-	-	Bystin
An01g00160	997.08	987.52	605.23	626.36	820.891	739.362	780.126	0.150903	0.082894	1.82043	0.0686937	0.16567	HAC1	bZIP transcription factor	hacA	Transcription factor involved in regulation of the unfolded protein response; activates transcription of several genes involved in the UPR; during secretion stress, altered transcription start site relieves translational regulation of hacA	K	GO:0000003,GO:0000122,GO:0000976,GO:0000977,GO:0000981,GO:0001012,GO:0001067,GO:0003674,GO:0003676,GO:0003677,GO:0003690,GO:0003700,GO:0005488,GO:0005575,GO:0005622,GO:0005623,GO:0005634,GO:0006139,GO:0006351,GO:0006355,GO:0006357,GO:0006366,GO:0006725,GO:0006807,GO:0006950,GO:0006986,GO:0006990,GO:0007049,GO:0007154,GO:0007165,GO:0008150,GO:0008152,GO:0009058,GO:0009059,GO:0009889,GO:0009890,GO:…	-	ko:K16230	-	-	-	-	ko00000,ko03000	-	-	-	bZIP_1,bZIP_2
An01g00170	154.58	137.07	46.92	42.82	120.402	52.8569	86.6296	1.18772	0.284395	4.17632	2.96263e-05	0.000179491	-	Belongs to the SNF7 family		Ortholog(s) have role in late endosome to vacuole transport via multivesicular body sorting pathway and endosome localization	U	GO:0000815,GO:0005575,GO:0005622,GO:0005623,GO:0005737,GO:0005768,GO:0005770,GO:0006508,GO:0006511,GO:0006605,GO:0006623,GO:0006807,GO:0006810,GO:0006886,GO:0007034,GO:0008104,GO:0008150,GO:0008152,GO:0009056,GO:0009057,GO:0009987,GO:0010008,GO:0012505,GO:0015031,GO:0015833,GO:0016020,GO:0016192,GO:0016197,GO:0019538,GO:0019941,GO:0030163,GO:0031090,GO:0031410,GO:0031982,GO:0032509,GO:0032511,GO:…	-	ko:K12197,ko:K16230	ko04144,ko04217,map04144,map04217	M00412	-	-	ko00000,ko00001,ko00002,ko03000,ko04131,ko04147	-	-	-	Snf7
An01g00190	6.03	6.2	1.44	1.43	4.96507	1.20125	3.08316	2.04727	1.77156	1.15563	0.247832	0.429311	-	Transcription factor		Has domain(s) with predicted DNA-binding transcription factor activity, RNA polymerase II-specific, zinc ion binding activity, role in regulation of transcription, DNA-templated and nucleus localization	K	-	-	-	-	-	-	-	-	-	-	-	Zn_clus
An01g00200	48.24	47.51	3.58	4.24	39.3068	4.20394	21.7553	3.22485	0.716767	4.49916	6.82226e-06	4.53105e-05	-	Key enzyme for ketone body catabolism. Transfers the CoA moiety from succinate to acetoacetate. Formation of the enzyme-CoA intermediate proceeds via an unstable anhydride species formed between the carboxylate groups of the enzyme and substrate		3-oxoadipate CoA transferase	H	-	2.8.3.5	ko:K01027	ko00072,ko00280,ko00650,map00072,map00280,map00650	-	R00410	RC00014	ko00000,ko00001,ko01000	-	-	-	CoA_trans
An01g00210	0.22	0.39	0.08	0.17	0	0	0	NA	NA	NA	NA	1	-	-		Ortholog(s) have extracellular region localization	-	-	-	-	-	-	-	-	-	-	-	-	-
An01g00220	42.57	41.22	37.46	37.06	34.3417	44.4464	39.394	-0.372103	0.391567	-0.950291	0.341965	0.532084	-	MFS transporter		Has domain(s) with predicted role in transmembrane transport and integral component of membrane localization	S	GO:0000322,GO:0000323,GO:0000324,GO:0000329,GO:0005575,GO:0005622,GO:0005623,GO:0005737,GO:0005773,GO:0005774,GO:0016020,GO:0016021,GO:0031090,GO:0031224,GO:0043226,GO:0043227,GO:0043229,GO:0043231,GO:0044422,GO:0044424,GO:0044425,GO:0044437,GO:0044444,GO:0044446,GO:0044464,GO:0098588,GO:0098805,GO:0098852	-	-	-	-	-	-	-	-	-	-	MFS_1,MFS_2
An01g00240	0.47	1.07	0.93	0.46	0.413793	0	0.206896	0.905041	4.99747	0.1811	0.856289	1	-	cytochrome P450		Has domain(s) with predicted electron transfer activity, heme binding, iron ion binding, monooxygenase activity, oxidoreductase activity, acting on paired donors, with incorporation or reduction of molecular oxygen activity	Q	-	-	-	-	-	-	-	-	-	-	-	p450
An01g00250	1.23	0.39	0.51	0.45	0.413719	0	0.206859	0.904922	4.99748	0.181076	0.856308	1	-	Oxidoreductase FAD-binding domain		Has domain(s) with predicted heme binding, oxidoreductase activity and role in oxidation-reduction process	C	-	1.6.2.2	ko:K00326	ko00520,map00520	-	R00100	-	ko00000,ko00001,ko01000	-	-	-	Cyt-b5,FAD_binding_6,NAD_binding_1
An01g00260	2.28	2.32	1.02	1.32	1.65502	1.20125	1.42814	0.46231	2.52273	0.183258	0.854596	1	-	Fungal specific transcription factor domain		Has domain(s) with predicted DNA binding, DNA-binding transcription factor activity, RNA polymerase II-specific, zinc ion binding activity and role in regulation of transcription, DNA-templated, transcription, DNA-templated	K	-	-	-	-	-	-	-	-	-	-	-	Fungal_trans,Zn_clus
An01g00270	2.74	2.57	1.48	1.12	1.65502	1.20125	1.42814	0.46231	2.52273	0.183258	0.854596	1	-	MFS multidrug transporter		Has domain(s) with predicted role in transmembrane transport and integral component of membrane localization	C	GO:0000296,GO:0000297,GO:0003674,GO:0005215,GO:0005575,GO:0005623,GO:0005886,GO:0006810,GO:0006811,GO:0006812,GO:0006855,GO:0008150,GO:0008324,GO:0008519,GO:0015075,GO:0015101,GO:0015203,GO:0015238,GO:0015606,GO:0015695,GO:0015696,GO:0015846,GO:0015848,GO:0015893,GO:0016020,GO:0022857,GO:0034220,GO:0042221,GO:0042493,GO:0044464,GO:0050896,GO:0051179,GO:0051234,GO:0055085,GO:0071702,GO:0071705,GO:…	-	ko:K08157	-	-	-	-	ko00000,ko02000	2.A.1.2.16	-	-	MFS_1
An01g00280	105.23	108.98	9.2	9.36	88.1301	10.8113	49.4707	3.0271	0.456581	6.62993	3.35854e-11	3.84919e-10	-	23-diketo-5-methylthio-1-phosphopentane phosphatase		Has domain(s) with predicted phosphatase activity and role in metabolic process	E	-	-	-	-	-	-	-	-	-	-	-	HAD
An01g00290	7.1	7.91	4	4.41	5.79258	4.80501	5.2988	0.269668	1.17803	0.228915	0.818935	0.894824	-	-		Ortholog of A. oryzae RIB40 : AO090124000045, Aspergillus wentii : Aspwe1_0072249, Aspwe1_0103026, Aspwe1_0177402 and Aspergillus versicolor : Aspve1_0025846, Aspve1_0086138	-	-	-	-	-	-	-	-	-	-	-	-	Erf4
An01g00310	1.69	1.76	0.24	0.27	0.827511	0	0.413756	1.90493	4.89227	0.389376	0.696998	1	NA	NA		Ortholog of A. niger CBS 513.88 : An15g02540, An13g03420, An08g08360, An15g04200, An12g09890, An02g10090, An18g01500 and A. oryzae RIB40 : AO090003001172, AO090010000569	NA	NA	NA	NA	NA	NA	NA	NA	NA	NA	NA	NA	NA
An01g00320	0.5	0.25	0.14	0.08	0	0	0	NA	NA	NA	NA	1	-	-		Ortholog of A. niger CBS 513.88 : An11g08720, An13g03430, An02g01130, An15g02550, An15g04190 and Aspergillus wentii : Aspwe1_0032489, Aspwe1_0173955, Aspwe1_0734444, Aspwe1_0739925	-	-	-	-	-	-	-	-	-	-	-	-	-
An01g00330	1.07	1.47	1.72	1.93	0.827511	1.20125	1.01438	-0.537682	3.06498	-0.175428	0.860744	1	abfA	Alpha-L-arabinofuranosidase involved in the degradation of arabinoxylan, a major component of plant hemicellulose. Acts only on small linear 1,5-alpha-linked L-arabinofuranosyl oligosaccharides	abfA	Alpha-L-arabinofuranosidase, involved in degradation of hemicellulosic component L-araban; glycosylated	G	GO:0000272,GO:0003674,GO:0003824,GO:0004553,GO:0005575,GO:0005576,GO:0005975,GO:0005976,GO:0005996,GO:0008150,GO:0008152,GO:0009056,GO:0009057,GO:0009987,GO:0010383,GO:0010410,GO:0016052,GO:0016787,GO:0016798,GO:0019321,GO:0019566,GO:0043170,GO:0044036,GO:0044237,GO:0044238,GO:0044260,GO:0044281,GO:0046373,GO:0046556,GO:0071554,GO:0071704,GO:1901575,GO:2000895	3.2.1.55	ko:K01209	ko00520,map00520	-	R01762	-	ko00000,ko00001,ko01000	-	GH51	-	Alpha-L-AF_C,CBM_4_9
An01g00340	8.09	8.4	38.92	43.4	6.62009	48.6485	27.6343	-2.87749	0.551765	-5.21506	1.83757e-07	1.50223e-06	-	CRT-like, chloroquine-resistance transporter-like		Has domain(s) with predicted transmembrane transporter activity, role in transmembrane transport and integral component of membrane localization	EG	GO:0003674,GO:0005215,GO:0006810,GO:0008150,GO:0022857,GO:0051179,GO:0051234,GO:0055085	-	ko:K15287	-	-	-	-	ko00000,ko02000	-	-	-	SLC35F
An01g00360	0.11	0.11	0.5	0.11	0	0	0	NA	NA	NA	NA	1	NA	NA		Protein of unknown function	NA	NA	NA	NA	NA	NA	NA	NA	NA	NA	NA	NA	NA
An01g00370	13.08	12.89	398.66	391.51	10.3439	473.897	242.121	-5.51772	0.323329	-17.0653	2.68853e-65	1.69573e-63	-	Xylanase inhibitor N-terminal	pepAb	Pepsin family secreted protease; only detected under starvation conditions	O	-	-	-	-	-	-	-	-	-	-	-	Asp
An01g00380	6.98	7.87	2.2	2.26	5.37886	2.40251	3.89068	1.16276	1.45408	0.799651	0.423913	0.606766	-	Major Facilitator Superfamily		Has domain(s) with predicted role in transmembrane transport and integral component of membrane localization	G	-	-	-	-	-	-	-	-	-	-	-	MFS_1
An01g00390	1009.84	1040.96	465.43	451.32	847.787	550.18	698.983	0.623805	0.0897375	6.95145	3.61561e-12	4.48373e-11	NA	NA		Protein of unknown function	NA	NA	NA	NA	NA	NA	NA	NA	NA	NA	NA	NA	NA
An01g00400	28.11	33.41	31.17	30.29	25.2393	36.6387	30.939	-0.537692	0.444343	-1.21009	0.226246	0.404196	-	Haemolysin-III related		Ortholog(s) have role in cellular zinc ion homeostasis, negative regulation of transcription by RNA polymerase II, response to toxic substance and plasma membrane localization	T	-	-	ko:K07297	ko04152,ko04211,ko04920,ko04932,map04152,map04211,map04920,map04932	-	-	-	ko00000,ko00001	-	-	-	HlyIII
An01g00420	0	0.07	0	0	0	0	0	NA	NA	NA	NA	1	-	SRR1		Ortholog of A. nidulans FGSC A4 : AN3379, A. fumigatus Af293 : Afu7g01170, A. niger CBS 513.88 : An01g01580, An12g01970 and A. oryzae RIB40 : AO090010000104, AO090038000140	S	-	-	-	-	-	-	-	-	-	-	-	SRR1
An01g00430	0.03	0.11	0.02	0.05	0	0	0	NA	NA	NA	NA	1	-	Heterokaryon incompatibility protein (HET)		Ortholog of Aspergillus tubingensis : Asptu1_0028328, Aspergillus brasiliensis : Aspbr1_0484225, Aspergillus kawachii : Aspka1_0182272 and Aspergillus acidus : Aspfo1_0280280	S	-	-	-	-	-	-	-	-	-	-	-	HET
An01g00450	1.51	0.62	61.28	63.7	0.413719	74.4768	37.4453	-7.49186	1.48686	-5.03872	4.68662e-07	3.64371e-06	-	6-phosphogluconate dehydrogenase family protein		Has domain(s) with predicted NADP binding, coenzyme binding, oxidoreductase activity, oxidoreductase activity, acting on the CH-OH group of donors, NAD or NADP as acceptor, phosphogluconate dehydrogenase (decarboxylating) activity	I	-	-	ko:K21848	-	-	-	-	ko00000,ko04131	9.A.19.1	-	-	NAD_binding_11,NAD_binding_2
An01g00460	0.47	0.47	0.49	0.37	0	0	0	NA	NA	NA	NA	1	NA	NA		Protein of unknown function	NA	NA	NA	NA	NA	NA	NA	NA	NA	NA	NA	NA	NA
An01g00470	37.4	32.24	4	3.67	28.549	4.20483	16.3769	2.76343	0.772065	3.57927	0.000344561	0.00172082	-	-		Ortholog of Aspergillus tubingensis : Asptu1_0115311, Aspergillus brasiliensis : Aspbr1_0040646, Aspergillus kawachii : Aspka1_0182264 and Aspergillus acidus : Aspfo1_0028633	-	-	-	-	-	-	-	-	-	-	-	-	-
An01g00480	41.9	44.4	9.95	10.84	35.1693	11.4115	23.2904	1.6238	0.557075	2.91487	0.00355831	0.0137762	-	-		Has domain(s) with predicted RNA binding, RNA-directed DNA polymerase activity and role in RNA-dependent DNA biosynthetic process	-	-	-	-	-	-	-	-	-	-	-	-	-
An01g00490	1.56	1.32	18.93	17.69	0.827511	21.0224	10.9249	-4.66699	1.23926	-3.76595	0.000165916	0.000884264	-	Belongs to the oxygen-dependent FAD-linked oxidoreductase family		Has domain(s) with predicted FAD binding, UDP-N-acetylmuramate dehydrogenase activity, flavin adenine dinucleotide binding, oxidoreductase activity, oxidoreductase activity, acting on CH-OH group of donors activity	S	-	-	-	-	-	-	-	-	-	-	-	BBE,FAD_binding_4
An01g00500	2.79	3.92	22.71	22.47	2.06882	26.4276	14.2482	-3.67518	0.883495	-4.15982	3.185e-05	0.000192108	NA	NA		Protein of unknown function	NA	NA	NA	NA	NA	NA	NA	NA	NA	NA	NA	NA	NA
An01g00510	1.98	2.07	5.77	5.88	1.2413	6.00626	3.62378	-2.27462	1.58148	-1.43829	0.150353	0.301086	-	Belongs to the cytochrome P450 family		Has domain(s) with predicted electron transfer activity, heme binding, iron ion binding, monooxygenase activity, oxidoreductase activity and acting on paired donors, more	Q	-	-	-	-	-	-	-	-	-	-	-	p450
An01g00520	5.94	2.13	1.86	2.08	2.89618	1.80144	2.34881	0.684894	1.93093	0.354697	0.722817	0.837257	NA	NA		Ortholog of Neosartorya fischeri NRRL 181 : NFIA_096130, Aspergillus wentii : Aspwe1_0177733, Aspergillus versicolor : Aspve1_0777922 and Aspergillus zonatus : Aspzo1_0019349	NA	NA	NA	NA	NA	NA	NA	NA	NA	NA	NA	NA	NA
An01g00530	2.36	1.55	5.12	5.03	1.24123	6.00626	3.62375	-2.27467	1.58149	-1.43831	0.150347	0.301086	-	Peptidase A4 family	pepB	Extracellular acidic protease; A4 family peptidase; expression increases by growth without ammonia; under carbon control and pH regulation	O	-	-	-	-	-	-	-	-	-	-	-	Peptidase_A4
An01g00540	0	0	1.18	1.9	0	1.20125	0.600626	-2.98031	4.8109	-0.619492	0.535592	1	NA	NA		Protein of unknown function	NA	NA	NA	NA	NA	NA	NA	NA	NA	NA	NA	NA	NA
An01g00550	154.68	151.14	1.73	1.45	126.195	1.20125	63.6983	6.71497	1.05602	6.35872	2.03439e-10	2.20678e-09	-	Allergen		Ortholog of A. nidulans FGSC A4 : AN9377, A. fumigatus Af293 : Afu3g02940, A. oryzae RIB40 : AO090120000006, Aspergillus wentii : Aspwe1_0112345 and Aspergillus sydowii : Aspsy1_0163833	O	-	-	-	-	-	-	-	-	-	-	-	-
An01g00560	57.41	61.78	101.36	96.69	48.8233	118.326	83.5745	-1.27711	0.280859	-4.54718	5.43707e-06	3.67253e-05	SEC11	Catalytic component of the signal peptidase complex (SPC), which catalyzes the cleavage of N-terminal signal sequences of proteins targeted to the endoplasmic reticulum. Signal peptide cleavage occurs during the translocation (cotranslationally or post-translationally) through the translocon pore into the endoplasmic reticulum		Putative signal peptidase complex subunit; expression enhanced by maltose; expression induced by tunicamycin and DTT	U	GO:0003674,GO:0003824,GO:0005575,GO:0005622,GO:0005623,GO:0005737,GO:0005783,GO:0005787,GO:0005789,GO:0006465,GO:0006508,GO:0006518,GO:0006605,GO:0006807,GO:0006810,GO:0006886,GO:0008104,GO:0008150,GO:0008152,GO:0008233,GO:0009987,GO:0010467,GO:0012505,GO:0015031,GO:0015833,GO:0016020,GO:0016485,GO:0016787,GO:0019538,GO:0031984,GO:0032991,GO:0033036,GO:0033365,GO:0034613,GO:0034641,GO:0042175,GO:…	3.4.21.89	ko:K13280	ko03060,map03060	-	-	-	ko00000,ko00001,ko01000,ko01002	-	-	-	Peptidase_S24
An01g00570	2.21	2.21	2.97	3.78	1.65502	3.00269	2.32886	-0.859448	1.89722	-0.453003	0.650546	0.78627	-	Capsular polysaccharide synthesis protein		Ortholog of A. nidulans FGSC A4 : AN5461, A. fumigatus Af293 : Afu5g00130, Aspergillus wentii : Aspwe1_0022994, Aspergillus versicolor : Aspve1_0039792 and Aspergillus clavatus NRRL 1 : ACLA_024300	S	-	-	-	-	-	-	-	-	-	-	-	Caps_synth
An01g00600	3.45	3.81	5.7	5.81	2.48253	6.00626	4.2444	-1.27465	1.35662	-0.939579	0.347434	0.536536	-	NAD(P)H-dependent FMN reductase		Has domain(s) with predicted oxidoreductase activity and role in oxidation-reduction process	S	GO:0000166,GO:0003674,GO:0003824,GO:0003955,GO:0005488,GO:0005515,GO:0005575,GO:0005622,GO:0005623,GO:0005634,GO:0005737,GO:0005829,GO:0006355,GO:0006915,GO:0006950,GO:0006979,GO:0008104,GO:0008134,GO:0008150,GO:0008152,GO:0008219,GO:0009889,GO:0009987,GO:0010181,GO:0010468,GO:0010556,GO:0012501,GO:0016491,GO:0016645,GO:0016646,GO:0016651,GO:0016655,GO:0019219,GO:0019222,GO:0031323,GO:0031326,GO:…	-	-	-	-	-	-	-	-	-	-	FMN_red
An01g00610	1.62	1.15	4.25	2.53	0.827511	3.60465	2.21608	-2.12293	2.07114	-1.02501	0.305361	0.492674	-	Uncharacterized conserved protein (DUF2278)		Ortholog of Aspergillus wentii : Aspwe1_0026425, Aspergillus niger ATCC 1015 : 52079-mRNA, Aspergillus carbonarius ITEM 5010 : Acar5010_208169 and Aspergillus brasiliensis : Aspbr1_0040622	S	-	-	-	-	-	-	-	-	-	-	-	DUF2278
An01g00620	3.4	3.36	4.22	3.52	2.48253	4.20483	3.34368	-0.76019	1.53607	-0.494893	0.620675	0.768518	-	Belongs to the aldehyde dehydrogenase family		Has domain(s) with predicted oxidoreductase activity, oxidoreductase activity, acting on the aldehyde or oxo group of donors, NAD or NADP as acceptor activity and role in oxidation-reduction process	C	-	-	-	-	-	-	-	-	-	-	-	Aldedh
An01g00630	1.59	1.54	3.11	3.13	0.827511	3.60376	2.21564	-2.12264	2.06038	-1.03022	0.302909	0.489618	-	Alcohol dehydrogenase GroES-like domain		Has domain(s) with predicted oxidoreductase activity, transferase activity, transferring acyl groups other than amino-acyl groups, zinc ion binding activity and role in oxidation-reduction process	Q	-	-	-	-	-	-	-	-	-	-	-	ADH_N,ADH_zinc_N
An01g00640	0.04	0.04	0	0	0	0	0	NA	NA	NA	NA	1	-	Phosphorylase superfamily		Has domain(s) with predicted catalytic activity and role in nucleoside metabolic process	K	-	-	-	-	-	-	-	-	-	-	-	Ank_4,PNP_UDP_1
An01g00660	0.15	0	0	0.14	0	0	0	NA	NA	NA	NA	1	-	-		Ortholog of Aspergillus kawachii : Aspka1_0182247, Aspergillus acidus : Aspfo1_0152112, Aspergillus niger ATCC 1015 : 36504-mRNA and Aspergillus carbonarius ITEM 5010 : Acar5010_148138	-	-	-	-	-	-	-	-	-	-	-	-	-
An01g00670	0.1	0.05	0.04	0	0	0	0	NA	NA	NA	NA	1	NA	NA		Protein of unknown function	NA	NA	NA	NA	NA	NA	NA	NA	NA	NA	NA	NA	NA
An01g00680	0.18	0.09	3.49	3.11	0	3.60376	1.80188	-4.56531	2.64677	-1.72486	0.0845524	1	-	Cytochrome P450		Has domain(s) with predicted electron transfer activity, heme binding, iron ion binding, oxidoreductase activity, acting on paired donors, with incorporation or reduction of molecular oxygen activity and role in oxidation-reduction process	IQ	-	-	-	-	-	-	-	-	-	-	-	p450
An01g00690	2.48	3.34	1.48	1.6	2.06882	1.20125	1.63503	0.784258	2.3573	0.332693	0.739366	1	-	GAL4-like Zn(II)2Cys6 (or C6 zinc) binuclear cluster DNA-binding domain		Ortholog(s) have DNA-binding transcription factor activity, RNA polymerase II-specific activity	S	-	-	-	-	-	-	-	-	-	-	-	Fungal_trans_2,Zn_clus
An01g00700	0.32	0.24	1.99	2.07	0	1.80144	0.900718	-3.56497	3.79214	-0.940096	0.347168	1	-	RTA1 domain protein		Ortholog(s) have role in heme transmembrane transport and plasma membrane localization	S	-	-	-	-	-	-	-	-	-	-	-	RTA1
An01g00710	1.05	0.91	10.76	9.91	0.413719	11.4123	5.91303	-4.78566	1.76832	-2.70634	0.00680302	0.0242485	-	decarboxylase		Has domain(s) with predicted carboxy-lyase activity, catalytic activity, pyridoxal phosphate binding activity and role in carboxylic acid metabolic process	E	-	-	-	-	-	-	-	-	-	-	-	Pyridoxal_deC
An01g00720	0	0.04	0	0	0	0	0	NA	NA	NA	NA	1	SIT1	Siderochrome-iron transporter (Sit1)		Ortholog(s) have ferrichrome transmembrane transporter activity, siderophore uptake transmembrane transporter activity	U	GO:0000322,GO:0000323,GO:0000324,GO:0003674,GO:0005215,GO:0005575,GO:0005622,GO:0005623,GO:0005634,GO:0005737,GO:0005768,GO:0005773,GO:0005774,GO:0005886,GO:0005887,GO:0006810,GO:0006811,GO:0006812,GO:0006820,GO:0006857,GO:0006873,GO:0006875,GO:0006879,GO:0008150,GO:0008152,GO:0008324,GO:0009237,GO:0009987,GO:0012505,GO:0015075,GO:0015077,GO:0015078,GO:0015291,GO:0015297,GO:0015298,GO:0015299,GO:…	-	ko:K08197	-	-	-	-	ko00000,ko02000	2.A.1.16	-	-	MFS_1,Sugar_tr,TRI12
An01g00730	0.16	0.23	0.65	0.64	0	0	0	NA	NA	NA	NA	1	-	-		Protein of unknown function	-	-	-	-	-	-	-	-	-	-	-	-	-
An01g00740	1.94	1.72	20.47	16.69	0.827511	21.6243	11.2259	-4.7077	1.23465	-3.81298	0.000137303	0.00074342	-	-		Protein of unknown function	-	-	-	-	-	-	-	-	-	-	-	-	-
An01g00750	218.33	209.87	8588.79	9089.92	176.673	10617.1	5396.86	-5.90915	0.0939056	-62.9265	0	0	NA	NA		Ortholog of Aspergillus tubingensis : Asptu1_0054330, Aspergillus brasiliensis : Aspbr1_0040606, Aspergillus kawachii : Aspka1_0182240 and Aspergillus acidus : Aspfo1_0040371	NA	NA	NA	NA	NA	NA	NA	NA	NA	NA	NA	NA	NA
An01g00760	1.1	1.48	1.61	0.36	0.827511	0.60107	0.714291	0.461637	4.04302	0.114181	0.909094	1	NA	NA		Ortholog of Aspergillus tubingensis : Asptu1_0040533 and Aspergillus acidus : Aspfo1_0040369	NA	NA	NA	NA	NA	NA	NA	NA	NA	NA	NA	NA	NA
An01g00770	12.21	12.54	16.57	13.16	9.93014	17.4195	13.6748	-0.810782	0.692396	-1.17098	0.241607	0.421267	MSS116	helicase superfamily c-terminal domain		Has domain(s) with predicted ATP binding, helicase activity, nucleic acid binding activity	A	GO:0000166,GO:0000372,GO:0000373,GO:0000375,GO:0000376,GO:0000377,GO:0000959,GO:0000963,GO:0003674,GO:0003676,GO:0003723,GO:0003724,GO:0003725,GO:0003727,GO:0003729,GO:0003824,GO:0004004,GO:0004386,GO:0005488,GO:0005524,GO:0005575,GO:0005622,GO:0005623,GO:0005634,GO:0005730,GO:0005737,GO:0005739,GO:0005759,GO:0006139,GO:0006351,GO:0006354,GO:0006390,GO:0006392,GO:0006396,GO:0006397,GO:0006725,GO:…	3.6.4.13	ko:K17679	-	-	-	-	ko00000,ko01000,ko03029	-	-	-	DEAD,Helicase_C
An01g00780	0.62	0.62	0.63	0.3	0	0	0	NA	NA	NA	NA	1	xlnB	Belongs to the glycosyl hydrolase 11 (cellulase G) family	xynB	Secreted endo-1,4-xylanase; glycoside hydrolase family 11; highly expressed on xylose; expression repressed by tunicamycin and DTT; XlnR regulated	G	GO:0000272,GO:0003674,GO:0003824,GO:0004553,GO:0005575,GO:0005576,GO:0005975,GO:0005976,GO:0008150,GO:0008152,GO:0009056,GO:0009057,GO:0009987,GO:0010383,GO:0010410,GO:0016020,GO:0016052,GO:0016787,GO:0016798,GO:0031176,GO:0043170,GO:0044036,GO:0044237,GO:0044238,GO:0044260,GO:0045491,GO:0045493,GO:0071554,GO:0071704,GO:0097599,GO:1901575	3.2.1.8	ko:K01181	-	-	-	-	ko00000,ko01000	-	-	-	Glyco_hydro_11
An01g00790	0	0	0	0.37	0	0	0	NA	NA	NA	NA	1	NA	NA		Protein of unknown function	NA	NA	NA	NA	NA	NA	NA	NA	NA	NA	NA	NA	NA
An01g00800	0	0.07	0.26	0.07	0	0	0	NA	NA	NA	NA	1	-	-		Ortholog of Aspergillus tubingensis : Asptu1_0115661, Aspergillus brasiliensis : Aspbr1_0173195, Aspergillus kawachii : Aspka1_0182237 and Aspergillus acidus : Aspfo1_0178266	-	-	-	-	-	-	-	-	-	-	-	-	-
An01g00810	0	0.19	0.17	0	0	0	0	NA	NA	NA	NA	1	NA	NA		Ortholog of Aspergillus tubingensis : Asptu1_0925173, Aspergillus brasiliensis : Aspbr1_0193964, Aspergillus kawachii : Aspka1_0182236 and Aspergillus acidus : Aspfo1_0202635	NA	NA	NA	NA	NA	NA	NA	NA	NA	NA	NA	NA	NA
An01g00820	0	0.09	0	0	0	0	0	NA	NA	NA	NA	1	-	Belongs to the major facilitator superfamily. Sugar transporter (TC 2.A.1.1) family		Has domain(s) with predicted transmembrane transporter activity, role in transmembrane transport and integral component of membrane, membrane localization	P	-	-	-	-	-	-	-	-	-	-	-	Sugar_tr
An01g00840	0.89	0.78	0.59	0.11	0	0	0	NA	NA	NA	NA	1	NA	NA		Protein of unknown function	NA	NA	NA	NA	NA	NA	NA	NA	NA	NA	NA	NA	NA
An01g00850	4.03	4.09	7.97	6.63	3.31005	7.80859	5.55932	-1.23819	1.16177	-1.06578	0.286525	0.472539	-	Belongs to the major facilitator superfamily. Sugar transporter (TC 2.A.1.1) family	xylT	Putative xylose permease; induced by xylose and repressed by glucose	P	-	-	-	-	-	-	-	-	-	-	-	Sugar_tr
An01g00870	0.13	0	0	0	0	0	0	NA	NA	NA	NA	1	COQ2	4-hydroxybenzoate decaprenyltransferase activity		Ortholog(s) have role in austinol biosynthetic process, dehydroaustinol biosynthetic process	H	GO:0000428,GO:0002083,GO:0002094,GO:0003674,GO:0003824,GO:0004659,GO:0005575,GO:0005622,GO:0005623,GO:0005634,GO:0005654,GO:0005666,GO:0005730,GO:0005736,GO:0005737,GO:0005739,GO:0005740,GO:0005743,GO:0005975,GO:0006066,GO:0006071,GO:0006139,GO:0006351,GO:0006360,GO:0006383,GO:0006725,GO:0006732,GO:0006733,GO:0006743,GO:0006744,GO:0006807,GO:0006950,GO:0006952,GO:0007275,GO:0007568,GO:0008150,GO:…	2.5.1.39,2.7.11.1,3.2.1.166	ko:K06125,ko:K07964,ko:K13412	ko00130,ko00531,ko01100,ko01110,ko04626,ko05145,ko05205,map00130,map00531,map01100,map01110,map04626,map05145,map05205	M00078,M00128	R05000,R05616,R07273,R07811	RC00209,RC02895	ko00000,ko00001,ko00002,ko00536,ko01000,ko01001,ko01006	-	GH79	iMM904.YNR041C,iND750.YNR041C	UbiA
An01g00880	0.06	0	0	0	0	0	0	NA	NA	NA	NA	1	-	O-methyltransferase family 2		Has domain(s) with predicted O-methyltransferase activity, methyltransferase activity	S	-	2.1.1.109	ko:K17649	ko00254,map00254	-	R03112,R10403	RC00003,RC00392	ko00000,ko00001,ko01000	-	-	-	Methyltransf_2
An01g00890	0	0.06	0	0	0	0	0	NA	NA	NA	NA	1	-	-		Ortholog of A. nidulans FGSC A4 : AN6413, AN6419, AN6946, AN5312, AN5664, AN8328, AN3241, AN10369, AN1930, AN2386, AN1738, AN11159, AN8984, AN8951, AN1540, AN8971, AN9387, AN9266, AN9306, AN1317, AN10886, AN7232, AN7774, AN12202	-	-	-	-	-	-	-	-	-	-	-	-	-
An01g00900	1.54	1.12	1.66	1.47	0.827511	1.20125	1.01438	-0.537682	3.06498	-0.175428	0.860744	1	-	Protein-tyrosine phosphatase		Has domain(s) with predicted phosphatase activity, protein tyrosine phosphatase activity and role in dephosphorylation, protein dephosphorylation	T	-	3.1.3.48	ko:K01104	-	-	-	-	ko00000,ko01000	-	-	-	Y_phosphatase
An01g00910	0.36	0.4	0.92	0.77	0	0	0	NA	NA	NA	NA	1	-	Phosphorylase superfamily		Has domain(s) with predicted catalytic activity and role in nucleoside metabolic process	F	-	-	-	-	-	-	-	-	-	-	-	PNP_UDP_1
An01g00920	4.49	3.31	0.08	0	2.89625	0	1.44813	3.7123	2.91023	1.2756	0.202095	1	-	-		Protein of unknown function	-	-	-	-	-	-	-	-	-	-	-	-	-
An01g00930	3.93	4.11	1.72	0.8	2.89633	0.60107	1.7487	2.2693	2.56618	0.884312	0.376528	1	-	Thiol methyltransferase		Has domain(s) with predicted S-adenosylmethionine-dependent methyltransferase activity	H	-	2.1.1.165	ko:K21552	-	-	-	-	ko00000,ko01000	-	-	-	TPMT
An01g00940	14.07	15.52	5.45	6.58	11.999	6.60645	9.3027	0.86092	0.873446	0.98566	0.3243	0.515014	-	basic region leucin zipper		Has domain(s) with predicted DNA binding, DNA-binding transcription factor activity, sequence-specific DNA binding activity and role in regulation of transcription, DNA-templated	S	-	-	-	-	-	-	-	-	-	-	-	-
An01g00950	7.34	7.03	0.49	0.93	5.79258	0	2.89629	4.71233	2.16136	2.18026	0.0292379	0.0840259	-	-		Protein of unknown function	-	-	-	-	-	-	-	-	-	-	-	-	-
An01g00960	0.14	0.07	0	0	0	0	0	NA	NA	NA	NA	1	-	short-chain dehydrogenase		Has domain(s) with predicted oxidoreductase activity and role in metabolic process	Q	-	-	-	-	-	-	-	-	-	-	-	adh_short
An01g00970	7.34	7.67	3.14	3.08	5.79258	3.60376	4.69817	0.684705	1.27683	0.536255	0.591782	0.746705	-	-		Protein of unknown function	-	-	-	-	-	-	-	-	-	-	-	-	-
An01g00990	2.79	1.4	0.49	0.27	1.24123	0	0.620615	2.48985	4.68129	0.531873	0.594814	1	NA	NA		Protein of unknown function	NA	NA	NA	NA	NA	NA	NA	NA	NA	NA	NA	NA	NA
An01g01000	10.98	11.51	4.15	3.58	8.68891	4.20483	6.44687	1.04719	1.08528	0.964906	0.334592	0.525294	-	glycosyltransferase family 25 protein		Ortholog of A. nidulans FGSC A4 : AN2923, AN10601, A. fumigatus Af293 : Afu2g17770, Afu8g00650, A. niger CBS 513.88 : An11g02090 and A. oryzae RIB40 : AO090020000174, AO090103000301	I	-	-	-	-	-	-	-	-	-	-	-	Glyco_transf_25
An01g01010	14.04	14.19	2.7	1.7	11.5852	1.80232	6.69374	2.68457	1.23995	2.16507	0.0303821	0.0866165	-	Arrestin (or S-antigen), N-terminal domain		Ortholog of A. nidulans FGSC A4 : AN3302/artF, A. oryzae RIB40 : AO090120000027, Neosartorya fischeri NRRL 181 : NFIA_094660 and Aspergillus versicolor : Aspve1_0061419	S	-	-	-	-	-	-	-	-	-	-	-	Arrestin_N
An01g01020	2.52	2.9	0.66	0.62	1.65502	0	0.827511	2.90494	3.93187	0.738821	0.460016	1	-	Belongs to the ubiquitin-conjugating enzyme family		Has domain(s) with predicted NAD+ ADP-ribosyltransferase activity, acid-amino acid ligase activity	O	-	2.3.2.23	ko:K10582	ko04120,map04120	-	-	-	ko00000,ko00001,ko01000,ko04121	-	-	-	PARP,UQ_con
An01g01030	11.23	12.31	2.33	1.6	9.51642	1.80232	5.65937	2.40077	1.31287	1.82864	0.0674536	0.163468	-	-		Ortholog of A. oryzae RIB40 : AO090020000546, Aspergillus wentii : Aspwe1_0044301, Aspergillus niger ATCC 1015 : 46846-mRNA and Aspergillus sydowii : Aspsy1_0092445	-	-	-	-	-	-	-	-	-	-	-	-	-
An01g01040	1.47	1.48	0.92	0.65	0.827511	0	0.413756	1.90493	4.89227	0.389376	0.696998	1	-	spectrin binding		Ortholog of Aspergillus tubingensis : Asptu1_0188641, Aspergillus brasiliensis : Aspbr1_0193957, Aspergillus kawachii : Aspka1_0182217 and Aspergillus acidus : Aspfo1_0122654	I	-	-	-	-	-	-	-	-	-	-	-	Ank,Ank_2,Ank_4,PARP
An01g01050	3.78	3.79	3.02	3.06	2.48253	3.60376	3.04315	-0.537685	1.61456	-0.333022	0.739118	0.849138	-	DNA repair protein		Ortholog(s) have SUMO transferase activity, role in DNA repair, double-strand break repair via homologous recombination, meiosis I, postreplication repair and Smc5-Smc6 complex, nucleus localization	B	GO:0000003,GO:0000280,GO:0000724,GO:0000725,GO:0000793,GO:0003674,GO:0003824,GO:0004842,GO:0005575,GO:0005622,GO:0005623,GO:0005634,GO:0005694,GO:0006139,GO:0006259,GO:0006281,GO:0006301,GO:0006302,GO:0006310,GO:0006464,GO:0006725,GO:0006807,GO:0006950,GO:0006974,GO:0006996,GO:0007049,GO:0007127,GO:0008150,GO:0008152,GO:0009987,GO:0016043,GO:0016567,GO:0016740,GO:0019538,GO:0019787,GO:0022402,GO:…	-	-	-	-	-	-	-	-	-	-	SMC_Nse1,zf-RING-like
An01g01060	81.07	80.78	146.47	136.08	66.6146	169.381	117.998	-1.34635	0.23894	-5.63468	1.75384e-08	1.61075e-07	-	U2 auxiliary factor small subunit		Ortholog(s) have role in mRNA cis splicing, via spliceosome and U2-type prespliceosome, U2AF, commitment complex localization	A	GO:0000243,GO:0000375,GO:0000377,GO:0000398,GO:0003674,GO:0003676,GO:0003723,GO:0005488,GO:0005575,GO:0005622,GO:0005623,GO:0005634,GO:0005681,GO:0005684,GO:0006139,GO:0006355,GO:0006357,GO:0006396,GO:0006397,GO:0006725,GO:0006807,GO:0008150,GO:0008152,GO:0008380,GO:0009889,GO:0009987,GO:0010467,GO:0010468,GO:0010556,GO:0010810,GO:0010811,GO:0016070,GO:0016071,GO:0019219,GO:0019222,GO:0030155,GO:…	-	ko:K12836	ko03040,ko05131,map03040,map05131	-	-	-	ko00000,ko00001,ko03041	-	-	-	RRM_1,zf-CCCH
An01g01070	5.95	5.82	11.19	10.81	4.13756	12.6136	8.37558	-1.60811	0.936305	-1.71751	0.0858861	0.197866	-	FAD dependent oxidoreductase superfamily		Has domain(s) with predicted oxidoreductase activity and role in oxidation-reduction process	E	-	-	-	-	-	-	-	-	-	-	-	DAO
An01g01080	32.8	34	19.75	17.05	27.308	21.6234	24.4657	0.336749	0.504534	0.667446	0.504487	0.679595	-	short-chain dehydrogenase		Has domain(s) with predicted oxidoreductase activity and role in metabolic process	Q	GO:0003674,GO:0003824,GO:0004757,GO:0005575,GO:0005622,GO:0005623,GO:0005737,GO:0006066,GO:0006725,GO:0006729,GO:0006732,GO:0006807,GO:0008150,GO:0008152,GO:0009058,GO:0009108,GO:0009987,GO:0016020,GO:0016021,GO:0016491,GO:0016614,GO:0016616,GO:0016651,GO:0017144,GO:0018130,GO:0019438,GO:0019751,GO:0031224,GO:0034311,GO:0034312,GO:0034641,GO:0042558,GO:0042559,GO:0044237,GO:0044249,GO:0044271,GO:…	1.1.1.320	ko:K16216	-	-	-	-	ko00000,ko01000	-	-	-	adh_short
An01g01090	79.04	83.68	49.74	43.76	67.0286	55.2603	61.1444	0.278561	0.320476	0.869208	0.384733	0.573707	NCB2	CBF NF-Y family transcription factor		Ortholog(s) have sequence-specific DNA binding, transcription coactivator activity, transcription corepressor activity	K	GO:0000122,GO:0000988,GO:0000989,GO:0001047,GO:0001067,GO:0001076,GO:0001129,GO:0001132,GO:0003674,GO:0003676,GO:0003677,GO:0003682,GO:0003712,GO:0003714,GO:0005488,GO:0005575,GO:0005622,GO:0005623,GO:0005634,GO:0005654,GO:0006139,GO:0006351,GO:0006352,GO:0006355,GO:0006357,GO:0006366,GO:0006367,GO:0006725,GO:0006807,GO:0006950,GO:0008150,GO:0008152,GO:0009058,GO:0009059,GO:0009266,GO:0009408,GO:…	-	ko:K21751	-	-	-	-	ko00000,ko03021	-	-	-	CBFD_NFYB_HMF
An01g01110	0.49	0.5	0.33	0.34	0	0	0	NA	NA	NA	NA	1	-	Hydantoinase B/oxoprolinase		Has domain(s) with predicted catalytic activity, hydrolase activity	E	-	3.5.2.9	ko:K01469	ko00480,map00480	-	R00251	RC00553	ko00000,ko00001,ko01000	-	-	-	Hydant_A_N,Hydantoinase_A,Hydantoinase_B
An01g01120	0.03	0.12	45.06	42.98	0	52.2558	26.1279	-8.42334	1.50697	-5.58958	2.27613e-08	2.06063e-07	NA	NA		Protein of unknown function	NA	NA	NA	NA	NA	NA	NA	NA	NA	NA	NA	NA	NA
An01g01130	1.85	2.2	1.39	1.69	1.2413	1.20125	1.22128	0.0473094	2.75703	0.0171595	0.986309	1	-	Zinc-binding dehydrogenase		Putative polyketide synthase, encoded in a predicted secondary metabolite gene cluster	Q	-	-	-	-	-	-	-	-	-	-	-	ADH_N,ADH_zinc_N,Acyl_transf_1,KAsynt_C_assoc,KR,Ketoacyl-synt_C,PP-binding,PS-DH,ketoacyl-synt
An01g01140	0.3	0.25	1.2	1.04	0	1.20125	0.600626	-2.98031	4.8109	-0.619492	0.535592	1	-	-		Ortholog of A. nidulans FGSC A4 : AN6764, AN2660, AN7798, A. fumigatus Af293 : Afu8g01960 and A. niger CBS 513.88 : An15g04120, An11g05430, An01g12050, An11g03480	-	-	-	-	-	-	-	-	-	-	-	-	AATase
An01g01150	0.09	0.04	0.38	0.26	0	0	0	NA	NA	NA	NA	1	-	-		Protein of unknown function	-	-	-	-	-	-	-	-	-	-	-	-	-
An01g01160	0.86	0.52	0.5	0.67	0	0	0	NA	NA	NA	NA	1	-	Pfam:DUF2424		Has domain(s) with predicted hydrolase activity and role in metabolic process	I	-	-	-	-	-	-	-	-	-	-	-	Abhydrolase_3
An01g01170	0.5	0.28	0.78	0.71	0	0	0	NA	NA	NA	NA	1	-	Alpha/beta hydrolase family		Ortholog of A. nidulans FGSC A4 : AN5419, A. niger CBS 513.88 : An18g02752, A. oryzae RIB40 : AO090012000481, Aspergillus sydowii : Aspsy1_0156739 and Aspergillus terreus NIH2624 : ATET_07381, ATET_07535	S	-	-	-	-	-	-	-	-	-	-	-	Abhydrolase_6,Hydrolase_4
An01g01180	0.65	0.61	0.04	0.18	0	0	0	NA	NA	NA	NA	1	-	Chromate ion transporter		Ortholog(s) have role in chromate transport	P	-	-	-	-	-	-	-	-	-	-	-	Chromate_transp
An01g01190	0.22	0.44	0.77	0.87	0	0	0	NA	NA	NA	NA	1	-	Phosphoglycerate mutase family		Ortholog of A. oryzae RIB40 : AO090701000875, Aspergillus wentii : Aspwe1_0055015, Aspwe1_0176501, Aspergillus versicolor : Aspve1_0130993 and Aspergillus niger ATCC 1015 : 36424-mRNA	G	-	-	-	-	-	-	-	-	-	-	-	His_Phos_1
An01g01210	2.74	2.23	4.07	3.78	1.65502	4.20483	2.92993	-1.34515	1.68493	-0.798344	0.424671	0.606984	-	Prolyl oligopeptidase family		Has domain(s) with predicted serine-type peptidase activity and role in proteolysis	O	-	-	-	-	-	-	-	-	-	-	-	PD40,Peptidase_S9
An01g01220	0.23	0.12	0.1	0.06	0	0	0	NA	NA	NA	NA	1	-	integral membrane protein		Ortholog of A. nidulans FGSC A4 : AN6413, AN6419, AN6946, AN5312, AN5664, AN8328, AN3241, AN10369, AN1930, AN2386, AN1738, AN11159, AN8984, AN8951, AN1540, AN8971, AN9387, AN9266, AN9306, AN1317, AN10886, AN7232, AN7774, AN12202	S	-	-	-	-	-	-	-	-	-	-	-	-
An01g01230	292.61	312.55	0.27	0.61	249.909	0	124.955	10.1434	1.45663	6.96359	3.31698e-12	4.12953e-11	-	Hemerythrin HHE cation binding domain		Ortholog of A. nidulans FGSC A4 : AN8638/cetJ, A. fumigatus Af293 : Afu2g14320, Afu3g13130, Afu4g00730, Afu8g01530, A. niger CBS 513.88 : An12g10710 and A. oryzae RIB40 : AO090113000154	S	-	-	-	-	-	-	-	-	-	-	-	Hemerythrin
An01g01240	2.03	3.05	1.99	3.48	2.06882	2.40162	2.23522	-0.215345	1.95583	-0.110104	0.912327	0.952846	NA	NA	NA	NA	NA	NA	NA	NA	NA	NA	NA	NA	NA	NA	NA	NA	NA
An01g01250	2.99	2.67	2.56	3.25	1.65502	3.00269	2.32886	-0.859448	1.89722	-0.453003	0.650546	0.78627	NA	NA	NA	NA	NA	NA	NA	NA	NA	NA	NA	NA	NA	NA	NA	NA	NA
An01g01260	0.15	0.15	0.03	0.07	0	0	0	NA	NA	NA	NA	1	-	Belongs to the glycosyl hydrolase 2 family		Has domain(s) with predicted catalytic activity, hydrolase activity, hydrolyzing O-glycosyl compounds activity and role in carbohydrate metabolic process	G	-	3.2.1.31	ko:K01195	ko00040,ko00531,ko00860,ko00944,ko00983,ko01100,ko01110,ko04142,map00040,map00531,map00860,map00944,map00983,map01100,map01110,map04142	M00014,M00076,M00077,M00078,M00129	R01478,R04979,R07818,R08127,R08260,R10830	RC00055,RC00171,RC00529,RC00530,RC00714,RC01251	ko00000,ko00001,ko00002,ko01000	-	-	-	Glyco_hydro_2,Glyco_hydro_2_C,Glyco_hydro_2_N
An01g01290	0.1	0.29	0	0	0	0	0	NA	NA	NA	NA	1	-	Belongs to the terpene cyclase mutase family		Has domain(s) with predicted beta-amyrin synthase activity, intramolecular transferase activity, lanosterol synthase activity, role in hopanoid biosynthetic process, triterpenoid biosynthetic process and lipid droplet localization	I	-	4.2.1.129,5.4.99.17	ko:K06045	ko00909,ko01110,map00909,map01110	-	R07322,R07323	RC01850,RC01851	ko00000,ko00001,ko01000	-	-	-	SQHop_cyclase_C,SQHop_cyclase_N
An01g01300	0.78	1.57	1.03	1.41	0.413793	1.20125	0.807523	-1.53758	3.79711	-0.404935	0.685525	1	-	-		Protein of unknown function	-	-	-	-	-	-	-	-	-	-	-	-	-
An01g01310	0	0.1	0.09	0	0	0	0	NA	NA	NA	NA	1	-	Fasciclin domain		Ortholog of Aspergillus aculeatus ATCC16872 : Aacu16872_047505	S	-	-	-	-	-	-	-	-	-	-	-	Fasciclin
An01g01320	0.06	0	0	0.06	0	0	0	NA	NA	NA	NA	1	-	Melibiase		Alpha-galactosidase	G	-	3.2.1.22	ko:K07407	ko00052,ko00561,ko00600,ko00603,map00052,map00561,map00600,map00603	-	R01101,R01103,R01104,R01194,R01329,R02926,R03634,R04019,R04470,R05549,R05961,R06091	RC00049,RC00059,RC00451	ko00000,ko00001,ko01000	-	-	-	Melibiase_2
An01g01330	0.34	0.32	0.34	0.46	0	0	0	NA	NA	NA	NA	1	-	Transcription factor		Has domain(s) with predicted DNA binding, DNA-binding transcription factor activity, RNA polymerase II-specific, zinc ion binding activity and role in regulation of transcription, DNA-templated, transcription, DNA-templated	K	-	-	-	-	-	-	-	-	-	-	-	Fungal_trans,Zn_clus
An01g01340	0.38	0.43	0.42	0.52	0	0	0	NA	NA	NA	NA	1	-	Glycosyl Hydrolase Family 88		Has domain(s) with predicted catalytic activity	G	-	-	-	-	-	-	-	-	-	-	-	Glyco_hydro_88
An01g01350	0.09	0.09	0.32	0.63	0	0	0	NA	NA	NA	NA	1	-	Major Facilitator Superfamily		Has domain(s) with predicted role in transmembrane transport and integral component of membrane localization	G	-	-	-	-	-	-	-	-	-	-	-	MFS_1
An01g01360	0	0	0	0.11	0	0	0	NA	NA	NA	NA	1	-	Alginate lyase		Has domain(s) with predicted poly(beta-D-mannuronate) lyase activity, role in alginic acid catabolic process and periplasmic space localization	S	-	-	-	-	-	-	-	-	-	-	-	-
An01g01370	0.44	0.67	0.06	0.07	0	0	0	NA	NA	NA	NA	1	-	-		Ortholog of Aspergillus tubingensis : Asptu1_0143129, Aspergillus kawachii : Aspka1_0182045 and Aspergillus acidus : Aspfo1_0121750	-	-	-	-	-	-	-	-	-	-	-	-	Polysacc_lyase
An01g01380	0.77	0.77	5.76	5.92	0	6.00626	3.00313	-5.30228	2.15213	-2.46374	0.0137497	0.044007	-	NACHT domain		Ortholog of A. niger CBS 513.88 : An12g05680, A. oryzae RIB40 : AO090038000267, Aspergillus niger ATCC 1015 : 36409-mRNA, Aspergillus zonatus : Aspzo1_0017959 and Aspergillus terreus NIH2624 : ATET_06412	S	-	-	-	-	-	-	-	-	-	-	-	Ank_2,NACHT
An01g01390	61.16	61.73	31.81	33.62	50.4782	38.4392	44.4587	0.393069	0.372678	1.05471	0.291557	0.477288	ARP9	Belongs to the actin family		Ortholog(s) have role in regulation of transcription by RNA polymerase II and RSC-type complex, SWI/SNF complex localization	Z	GO:0000228,GO:0000785,GO:0000790,GO:0000988,GO:0000990,GO:0000991,GO:0003674,GO:0005575,GO:0005622,GO:0005623,GO:0005634,GO:0005694,GO:0006139,GO:0006323,GO:0006325,GO:0006333,GO:0006337,GO:0006338,GO:0006351,GO:0006354,GO:0006355,GO:0006357,GO:0006366,GO:0006368,GO:0006725,GO:0006807,GO:0006996,GO:0008150,GO:0008152,GO:0009058,GO:0009059,GO:0009889,GO:0009891,GO:0009893,GO:0009987,GO:0010467,GO:…	3.1.1.73	ko:K09252,ko:K11768	-	-	-	-	ko00000,ko01000,ko03021,ko03036	-	-	-	Actin
An01g01400	0.64	0.97	1.55	1.42	0	1.20125	0.600626	-2.98031	4.8109	-0.619492	0.535592	1	-	Endoribonuclease L-PSP		Ortholog of A. nidulans FGSC A4 : AN9338, AN7059, A. niger CBS 513.88 : An12g03220, An12g02100, An09g02230 and A. oryzae RIB40 : AO090138000084	J	-	-	-	-	-	-	-	-	-	-	-	Ribonuc_L-PSP
An01g01410	0	0.26	0	0	0	0	0	NA	NA	NA	NA	1	NA	NA		Ortholog of A. nidulans FGSC A4 : AN11871, A. fumigatus Af293 : Afu1g11260, Afu4g01030, Afu6g00270, A. niger CBS 513.88 : An03g03440, An01g01460, An04g04460 and Aspergillus wentii : Aspwe1_0176870	NA	NA	NA	NA	NA	NA	NA	NA	NA	NA	NA	NA	NA
An01g01420	0.69	0.38	1.58	2.51	0	1.80144	0.900718	-3.56497	3.79214	-0.940096	0.347168	1	-	-		Ortholog of A. nidulans FGSC A4 : AN6458, A. fumigatus Af293 : Afu3g07420, A. niger CBS 513.88 : An02g10960, An12g05390 and A. oryzae RIB40 : AO090020000161, AO090005000921, AO090003001427	-	-	-	-	-	-	-	-	-	-	-	-	-
An01g01430	3.74	2.98	12.79	12.81	2.06874	14.415	8.24189	-2.80073	1.04763	-2.6734	0.00750874	0.0263789	-	FAD binding domain protein		Ortholog(s) have extracellular region localization	C	-	-	-	-	-	-	-	-	-	-	-	BBE,FAD_binding_4
An01g01440	0.34	0.47	6.07	6.35	0	7.20752	3.60376	-5.56532	2.02554	-2.74758	0.0060037	0.0217577	-	Phosphorylase superfamily		Has domain(s) with predicted catalytic activity and role in nucleoside metabolic process	S	-	-	-	-	-	-	-	-	-	-	-	PNP_UDP_1
An01g01450	0.35	0.47	1.22	1	0	1.20125	0.600626	-2.98031	4.8109	-0.619492	0.535592	1	-	-		Ortholog of A. nidulans FGSC A4 : AN7859, AN5315, A. oryzae RIB40 : AO090001000269, Neosartorya fischeri NRRL 181 : NFIA_044920 and Aspergillus wentii : Aspwe1_0166871	-	-	-	-	-	-	-	-	-	-	-	-	-
An01g01460	0.25	0.5	0	0.24	0	0	0	NA	NA	NA	NA	1	NA	NA		Ortholog of A. nidulans FGSC A4 : AN11871, A. fumigatus Af293 : Afu1g11260, Afu4g01030, Afu6g00270, A. niger CBS 513.88 : An03g03440, An01g01410, An04g04460 and Aspergillus wentii : Aspwe1_0176870	NA	NA	NA	NA	NA	NA	NA	NA	NA	NA	NA	NA	NA
An01g01470	0.1	0	0.25	0.19	0	0	0	NA	NA	NA	NA	1	-	-		Protein of unknown function	-	-	-	-	-	-	-	-	-	-	-	-	-
An01g01475	32.82	31.79	90.03	102.01	26.0666	115.315	70.6908	-2.14532	0.322432	-6.65357	2.86075e-11	3.28658e-10	-	integral membrane protein		Ortholog of A. fumigatus Af293 : Afu8g07235, A. oryzae RIB40 : AO090023000051, Neosartorya fischeri NRRL 181 : NFIA_100080, Aspergillus wentii : Aspwe1_0170039 and Aspergillus versicolor : Aspve1_0045698	S	-	-	-	-	-	-	-	-	-	-	-	-
An01g01480	0.05	0.1	0	0.1	0	0	0	NA	NA	NA	NA	1	-	transporter		Has domain(s) with predicted role in transmembrane transport and integral component of membrane localization	S	-	-	-	-	-	-	-	-	-	-	-	MFS_1
An01g01490	0.06	0	0	0	0	0	0	NA	NA	NA	NA	1	-	Fructosamine kinase		Ortholog of A. niger CBS 513.88 : An10g00710, An01g14380, A. oryzae RIB40 : AO090009000551, Aspergillus wentii : Aspwe1_0184470 and Aspergillus versicolor : Aspve1_0507685	G	-	2.7.1.172	ko:K15523	-	-	-	-	ko00000,ko01000	-	-	-	Fructosamin_kin
An01g01500	120.36	120.21	94.55	88.85	99.3014	109.317	104.309	-0.138615	0.247232	-0.560666	0.575025	0.734416	-	C2H2 finger domain protein (Kin17)		Ortholog of A. nidulans FGSC A4 : AN9360, A. fumigatus Af293 : Afu3g02320, A. oryzae RIB40 : AO090120000039, Aspergillus wentii : Aspwe1_0041205 and Aspergillus sydowii : Aspsy1_0051610	A	GO:0000278,GO:0003674,GO:0003676,GO:0003677,GO:0003690,GO:0005488,GO:0005575,GO:0005622,GO:0005623,GO:0005634,GO:0005737,GO:0006139,GO:0006259,GO:0006260,GO:0006261,GO:0006725,GO:0006807,GO:0006950,GO:0006974,GO:0007049,GO:0008150,GO:0008152,GO:0009058,GO:0009059,GO:0009987,GO:0022402,GO:0033260,GO:0033554,GO:0034641,GO:0034645,GO:0043170,GO:0043226,GO:0043227,GO:0043229,GO:0043231,GO:0044237,GO:…	-	ko:K13102	-	-	-	-	ko00000,ko03041	-	-	-	Kin17_mid,zf-C2H2_jaz,zf-met
An01g01520	3.6	3.46	6.92	7	2.48253	7.8077	5.14512	-1.6531	1.23775	-1.33557	0.181691	0.345188	-	Pyrroline-5-carboxylate reductase dimerisation		Pyrroline-5-carboxylate reductase	E	-	1.5.1.2	ko:K00286	ko00330,ko01100,ko01110,ko01130,ko01230,map00330,map01100,map01110,map01130,map01230	M00015	R01248,R01251,R03291,R03293	RC00054,RC00083	ko00000,ko00001,ko00002,ko01000	-	-	-	F420_oxidored,P5CR_dimer
An01g01530	3.6	3.71	1.77	1.89	2.48253	1.20125	1.84189	1.04727	2.22006	0.47173	0.637119	0.776545	-	Converts proline to delta-1-pyrroline-5-carboxylate		Proline dehydrogenase	E	GO:0000166,GO:0003674,GO:0003824,GO:0004657,GO:0005488,GO:0005575,GO:0005622,GO:0005623,GO:0005737,GO:0005739,GO:0005759,GO:0006082,GO:0006520,GO:0006536,GO:0006560,GO:0006562,GO:0006807,GO:0008150,GO:0008152,GO:0009056,GO:0009063,GO:0009064,GO:0009065,GO:0009987,GO:0010133,GO:0016054,GO:0016491,GO:0016645,GO:0019752,GO:0031974,GO:0036094,GO:0043167,GO:0043168,GO:0043226,GO:0043227,GO:0043229,GO:…	-	ko:K00318	ko00330,ko01100,ko01110,ko01130,map00330,map01100,map01110,map01130	-	R10507	RC00083	ko00000,ko00001,ko01000	-	-	-	Pro_dh
An01g01540	14.77	16.71	26.21	25.91	12.4127	30.6324	21.5226	-1.30323	0.549344	-2.37234	0.0176758	0.0547282	ATH1	Glycosyl hydrolase family 65, N-terminal domain		Putative alpha,alpha-trehalase; expression repressed by tunicamycin and DTT	G	GO:0000322,GO:0000323,GO:0000324,GO:0001101,GO:0003674,GO:0003824,GO:0004553,GO:0004555,GO:0005575,GO:0005576,GO:0005618,GO:0005622,GO:0005623,GO:0005737,GO:0005773,GO:0005975,GO:0005984,GO:0005991,GO:0005993,GO:0006950,GO:0007154,GO:0008150,GO:0008152,GO:0009056,GO:0009266,GO:0009269,GO:0009277,GO:0009311,GO:0009313,GO:0009409,GO:0009414,GO:0009415,GO:0009605,GO:0009628,GO:0009636,GO:0009987,GO:…	3.2.1.28	ko:K01194	ko00500,ko01100,map00500,map01100	-	R00010	RC00049	ko00000,ko00001,ko00537,ko01000	-	GH37	-	Glyco_hydro_65C,Glyco_hydro_65N,Glyco_hydro_65m
An01g01550	60.89	60.22	23.97	24.18	49.6507	28.229	38.9398	0.814626	0.404061	2.0161	0.0437898	0.116855	-	Occurs in almost all aerobically respiring organisms and serves to protect cells from the toxic effects of hydrogen peroxide	cat1	Catalase	Q	GO:0000302,GO:0003674,GO:0003824,GO:0004096,GO:0004601,GO:0005488,GO:0005575,GO:0005576,GO:0005622,GO:0005623,GO:0005737,GO:0005829,GO:0006873,GO:0006875,GO:0006879,GO:0006950,GO:0006979,GO:0007154,GO:0008150,GO:0008152,GO:0009056,GO:0009267,GO:0009605,GO:0009636,GO:0009986,GO:0009987,GO:0009991,GO:0010035,GO:0010106,GO:0016209,GO:0016491,GO:0016684,GO:0016999,GO:0017001,GO:0017144,GO:0019725,GO:…	1.11.1.6	ko:K03781	ko00380,ko00630,ko01110,ko01130,ko01200,ko04011,ko04016,ko04068,ko04146,ko04211,ko04212,ko04213,ko05014,map00380,map00630,map01110,map01130,map01200,map04011,map04016,map04068,map04146,map04211,map04212,map04213,map05014	M00532	R00009,R00602,R02670	RC00034,RC00767,RC02141,RC02755	ko00000,ko00001,ko00002,ko01000	-	-	-	Catalase,Catalase-rel
An01g01560	7.36	8.32	1.15	1.59	6.20637	1.20125	3.70381	2.3692	1.65232	1.43386	0.151612	0.302722	-	ectoine synthase activity		Ortholog of A. nidulans FGSC A4 : AN6772, AN11002, A. fumigatus Af293 : Afu8g07350, A. oryzae RIB40 : AO090120000069, Aspergillus wentii : Aspwe1_0172775 and Aspergillus sydowii : Aspsy1_0209163	E	-	-	-	-	-	-	-	-	-	-	-	-
An01g01580	0.3	0.3	0.04	0.05	0	0	0	NA	NA	NA	NA	1	-	SRR1		Ortholog of A. nidulans FGSC A4 : AN3379, A. fumigatus Af293 : Afu7g01170, A. niger CBS 513.88 : An12g01970, An01g00420 and A. oryzae RIB40 : AO090010000104, AO090038000140	S	-	-	-	-	-	-	-	-	-	-	-	SRR1
An01g01590	0.54	0.52	3.15	3	0	3.60376	1.80188	-4.56531	2.64677	-1.72486	0.0845524	1	-	alcohol dehydrogenase		Pyruvate decarboxylase	Q	GO:0003674,GO:0003824,GO:0004022,GO:0005575,GO:0005622,GO:0005623,GO:0005737,GO:0005975,GO:0005996,GO:0006006,GO:0006066,GO:0006067,GO:0006082,GO:0006090,GO:0006091,GO:0006113,GO:0006115,GO:0006116,GO:0006139,GO:0006163,GO:0006725,GO:0006732,GO:0006733,GO:0006734,GO:0006753,GO:0006793,GO:0006796,GO:0006807,GO:0008150,GO:0008152,GO:0009058,GO:0009117,GO:0009123,GO:0009126,GO:0009132,GO:0009135,GO:…	1.1.1.1,4.1.1.1	ko:K01568,ko:K13953	ko00010,ko00071,ko00350,ko00625,ko00626,ko00830,ko00980,ko00982,ko01100,ko01110,ko01120,ko01130,ko01220,map00010,map00071,map00350,map00625,map00626,map00830,map00980,map00982,map01100,map01110,map01120,map01130,map01220	-	R00014,R00623,R00754,R00755,R02124,R04880,R05233,R05234,R06917,R06927,R07105,R08281,R08306,R08310	RC00027,RC00050,RC00087,RC00088,RC00099,RC00116,RC00375,RC00649,RC01734,RC02273,RC02744	ko00000,ko00001,ko01000	-	-	-	ADH_N,ADH_zinc_N
An01g01600	0.81	0.96	8.33	8.06	0	9.61002	4.80501	-5.98036	1.86729	-3.2027	0.00136145	0.00587102	-	Monocarboxylate		Ortholog(s) have role in cellular response to drug, secondary metabolite biosynthetic process	G	-	-	-	-	-	-	-	-	-	-	-	MFS_1,Sugar_tr
An01g01610	68.23	95.23	501.04	432.6	67.4432	560.415	313.929	-3.05475	0.179973	-16.9733	1.29374e-64	8.10632e-63	NA	NA		Ortholog of A. nidulans FGSC A4 : AN11489	NA	NA	NA	NA	NA	NA	NA	NA	NA	NA	NA	NA	NA
An01g01620	26.3	29.31	1131.66	1139.55	22.7567	1363.42	693.088	-5.9048	0.20915	-28.2324	2.34344e-175	4.13313e-173	-	ZIP Zinc transporter		Ortholog(s) have high-affinity zinc transmembrane transporter activity, zinc ion transmembrane transporter activity	P	GO:0000006,GO:0000041,GO:0003674,GO:0005215,GO:0005385,GO:0005575,GO:0005622,GO:0005623,GO:0005737,GO:0005783,GO:0005886,GO:0005887,GO:0006810,GO:0006811,GO:0006812,GO:0006829,GO:0008150,GO:0008324,GO:0012505,GO:0015075,GO:0015318,GO:0016020,GO:0016021,GO:0022857,GO:0022890,GO:0030001,GO:0031224,GO:0031226,GO:0034220,GO:0043226,GO:0043227,GO:0043229,GO:0043231,GO:0044424,GO:0044425,GO:0044444,GO:…	-	ko:K14709	-	-	-	-	ko00000,ko02000	2.A.5.1,2.A.5.3,2.A.5.6	-	-	Zip
An01g01630	3.98	2.85	11.07	14.09	2.06874	15.0143	8.54154	-2.85952	1.03645	-2.75896	0.00579857	0.0211107	-	#NAME?		Ortholog of A. nidulans FGSC A4 : AN5396, A. niger CBS 513.88 : An05g02350, An09g00510, Aspergillus wentii : Aspwe1_0029051, Aspwe1_0065325 and Aspergillus versicolor : Aspve1_0153975	S	-	-	-	-	-	-	-	-	-	-	-	-
An01g01640	10.64	11.21	62.45	67.62	8.68891	77.4786	43.0837	-3.15656	0.458666	-6.88205	5.89983e-12	7.18541e-11	GRE2	3-beta hydroxysteroid dehydrogenase/isomerase family		Has domain(s) with predicted catalytic activity, coenzyme binding activity and role in cellular metabolic process	V	GO:0003674,GO:0003824,GO:0004029,GO:0004090,GO:0005575,GO:0005576,GO:0005622,GO:0005623,GO:0005634,GO:0005737,GO:0006066,GO:0006081,GO:0006082,GO:0006090,GO:0006629,GO:0006725,GO:0008150,GO:0008152,GO:0008202,GO:0008204,GO:0009438,GO:0009987,GO:0010033,GO:0014070,GO:0016125,GO:0016128,GO:0016491,GO:0016614,GO:0016616,GO:0016620,GO:0016903,GO:0018455,GO:0019752,GO:0030447,GO:0031012,GO:0032787,GO:…	1.1.1.283	ko:K17741	ko00620,ko00640,ko04011,map00620,map00640,map04011	-	R02260	RC00670	ko00000,ko00001,ko01000	-	-	-	Epimerase
An01g01650	2.77	4.21	66.77	70.72	2.48261	81.6834	42.083	-5.04016	0.679962	-7.41241	1.24025e-13	1.7045e-12	NA	NA		Ortholog of A. niger CBS 513.88 : An12g05420, An03g01830, A. oryzae RIB40 : AO090701000546, AO090001000314, Aspergillus wentii : Aspwe1_0028536 and Aspergillus versicolor : Aspve1_0041648	NA	NA	NA	NA	NA	NA	NA	NA	NA	NA	NA	NA	NA
An01g01660	1.89	1.73	1.96	3.55	0.827511	2.40162	1.61456	-1.53725	2.41722	-0.635957	0.524804	1	NA	NA		Ortholog of Aspergillus tubingensis : Asptu1_0054261, Aspergillus brasiliensis : Aspbr1_0053189 and Aspergillus acidus : Aspfo1_0056364	NA	NA	NA	NA	NA	NA	NA	NA	NA	NA	NA	NA	NA
An01g01670	2.28	2.41	6.06	5.25	1.65502	6.60733	4.13118	-1.99719	1.4327	-1.39401	0.163316	0.320093	-	-		Ortholog of A. fumigatus Af293 : Afu2g00210, Afu7g06340, A. niger CBS 513.88 : An01g11590, A. oryzae RIB40 : AO090009000035 and Aspergillus wentii : Aspwe1_0027365, Aspwe1_0046529	-	-	-	-	-	-	-	-	-	-	-	-	-
An01g01680	0.12	0	0	0	0	0	0	NA	NA	NA	NA	1	NA	NA		Ortholog of Aspergillus tubingensis : Asptu1_0028228, Aspergillus brasiliensis : Aspbr1_0053187, Aspergillus kawachii : Aspka1_0182016 and Aspergillus acidus : Aspfo1_0202574	NA	NA	NA	NA	NA	NA	NA	NA	NA	NA	NA	NA	NA
An01g01690	0.29	0	0	0	0	0	0	NA	NA	NA	NA	1	NA	NA		Protein of unknown function	NA	NA	NA	NA	NA	NA	NA	NA	NA	NA	NA	NA	NA
An01g01700	0	0	0.13	0	0	0	0	NA	NA	NA	NA	1	NA	NA		Protein of unknown function	NA	NA	NA	NA	NA	NA	NA	NA	NA	NA	NA	NA	NA
An01g01720	7.13	7.33	223.77	214.71	5.79258	262.478	134.135	-5.50184	0.432927	-12.7085	5.30613e-37	1.95874e-35	LAP3	Peptidase C1-like family		Ortholog(s) have RNA polymerase II proximal promoter sequence-specific DNA binding, cysteine-type peptidase activity, double-stranded DNA binding, mRNA binding, single-stranded DNA binding activity	E	GO:0000096,GO:0000098,GO:0000122,GO:0000976,GO:0000977,GO:0000978,GO:0000987,GO:0001012,GO:0001067,GO:0003674,GO:0003676,GO:0003677,GO:0003690,GO:0003697,GO:0003723,GO:0003729,GO:0003824,GO:0005488,GO:0005575,GO:0005622,GO:0005623,GO:0005737,GO:0005739,GO:0006082,GO:0006355,GO:0006357,GO:0006508,GO:0006520,GO:0006790,GO:0006807,GO:0008150,GO:0008152,GO:0008233,GO:0008234,GO:0009056,GO:0009063,GO:…	3.4.22.40	ko:K01372	-	-	-	-	ko00000,ko01000,ko01002	-	-	-	Peptidase_C1_2
An01g01730	0.79	0.66	0	0	0	0	0	NA	NA	NA	NA	1	-	-		Ortholog of Aspergillus tubingensis : Asptu1_0054257, Aspergillus brasiliensis : Aspbr1_0193903, Aspergillus kawachii : Aspka1_0182013 and Aspergillus acidus : Aspfo1_0056361	-	-	-	-	-	-	-	-	-	-	-	-	-
An01g01740	11.03	10.75	0	0	8.68883	0	4.34442	5.29729	1.90367	2.78268	0.00539121	0.0197865	NA	NA		Has domain(s) with predicted calcium ion binding activity	NA	NA	NA	NA	NA	NA	NA	NA	NA	NA	NA	NA	NA
An01g01750	0.66	0.8	0.21	0.31	0	0	0	NA	NA	NA	NA	1	-	Pro-kumamolisin, activation domain		Sedolisin family secreted protease	O	GO:0003674,GO:0003824,GO:0004175,GO:0004252,GO:0005575,GO:0005576,GO:0006508,GO:0006807,GO:0008150,GO:0008152,GO:0008233,GO:0008236,GO:0016787,GO:0017171,GO:0019538,GO:0043170,GO:0044238,GO:0070011,GO:0071704,GO:0140096,GO:1901564	3.4.14.9	ko:K01279	ko04142,map04142	-	-	-	ko00000,ko00001,ko01000,ko01002,ko03110,ko04147	-	-	-	Peptidase_S8,Pro-kuma_activ
An01g01760	10.08	8.09	0	0.99	7.44753	0	3.72376	5.07489	1.9908	2.54917	0.0107979	0.0358582	NA	NA		Protein of unknown function	NA	NA	NA	NA	NA	NA	NA	NA	NA	NA	NA	NA	NA
An01g01770	0	0.1	0	0.1	0	0	0	NA	NA	NA	NA	1	NA	NA		Protein of unknown function	NA	NA	NA	NA	NA	NA	NA	NA	NA	NA	NA	NA	NA
An01g01780	0	0	0.05	0	0	0	0	NA	NA	NA	NA	1	-	-		Ortholog of A. oryzae RIB40 : AO090026000150, Aspergillus tubingensis : Asptu1_0074094, Asptu1_0126485, Aspergillus brasiliensis : Aspbr1_0047637 and Aspergillus flavus NRRL 3357 : AFL2T_07091	-	-	-	-	-	-	-	-	-	-	-	-	-
An01g01790	0.12	0.08	3.62	3.33	0	3.60376	1.80188	-4.56531	2.64677	-1.72486	0.0845524	1	-	HCO3- transporter family		Has domain(s) with predicted inorganic anion exchanger activity, role in anion transport and integral component of membrane, membrane localization	P	-	-	ko:K02355	-	-	-	-	ko00000,ko03012,ko03029	-	-	-	HCO3_cotransp
An01g01800	4.85	5.49	10.77	9.89	3.72384	11.4123	7.56809	-1.61572	0.992989	-1.62713	0.10371	0.227378	-	Set domain-containing protein		Ortholog of A. nidulans FGSC A4 : AN0219, A. oryzae RIB40 : AO090023000623, Neosartorya fischeri NRRL 181 : NFIA_106990, Aspergillus wentii : Aspwe1_0056140 and Aspergillus versicolor : Aspve1_0121031	U	-	-	-	-	-	-	-	-	-	-	-	SET
An01g01810	3.13	3.24	6.55	7.55	2.48253	7.8077	5.14512	-1.6531	1.23775	-1.33557	0.181691	0.345188	-	Fungal trichothecene efflux pump (TRI12)		Has domain(s) with predicted role in transmembrane transport and integral component of membrane localization	U	-	-	-	-	-	-	-	-	-	-	-	MFS_1
An01g01820	41.2	42.1	197.49	205.14	34.3418	241.448	137.895	-2.81368	0.249503	-11.2771	1.70188e-29	4.94169e-28	-	Occurs in almost all aerobically respiring organisms and serves to protect cells from the toxic effects of hydrogen peroxide	catR	Putative catalase	Q	-	1.11.1.6	ko:K03781	ko00380,ko00630,ko01110,ko01130,ko01200,ko04011,ko04016,ko04068,ko04146,ko04211,ko04212,ko04213,ko05014,map00380,map00630,map01110,map01130,map01200,map04011,map04016,map04068,map04146,map04211,map04212,map04213,map05014	M00532	R00009,R00602,R02670	RC00034,RC00767,RC02141,RC02755	ko00000,ko00001,ko00002,ko01000	-	-	-	Catalase,Catalase-rel
An01g01830	221.79	222.33	475.59	459.95	183.294	560.992	372.143	-1.61382	0.134261	-12.02	2.79086e-33	9.29376e-32	katG	Belongs to the peroxidase family. Peroxidase catalase subfamily	cpeB	Putative catalase-peroxidase	Q	GO:0000003,GO:0000302,GO:0003674,GO:0003824,GO:0004096,GO:0004601,GO:0005488,GO:0005575,GO:0005576,GO:0005622,GO:0005623,GO:0005737,GO:0005829,GO:0006950,GO:0006979,GO:0007154,GO:0008150,GO:0008152,GO:0009056,GO:0009266,GO:0009267,GO:0009408,GO:0009605,GO:0009628,GO:0009636,GO:0009987,GO:0009991,GO:0010035,GO:0016209,GO:0016491,GO:0016684,GO:0016999,GO:0017001,GO:0017144,GO:0019953,GO:0020037,GO:…	1.11.1.21	ko:K03782	ko00360,ko00380,ko00940,ko00983,ko01100,ko01110,map00360,map00380,map00940,map00983,map01100,map01110	-	R00602,R00698,R02596,R02670,R03919,R04007,R07443,R11906	RC00034,RC00213,RC00767,RC02141	ko00000,ko00001,ko01000	-	-	-	peroxidase
An01g01840	4.79	4.75	11.17	11.34	3.31005	13.2138	8.26191	-1.99712	0.967389	-2.06444	0.038976	0.106363	-	Flavin containing amine oxidoreductase		Has domain(s) with predicted oxidoreductase activity and role in oxidation-reduction process	Q	-	1.4.3.4	ko:K00274	ko00260,ko00330,ko00340,ko00350,ko00360,ko00380,ko00950,ko00982,ko01100,ko01110,ko04726,ko04728,ko05030,ko05031,ko05034,map00260,map00330,map00340,map00350,map00360,map00380,map00950,map00982,map01100,map01110,map04726,map04728,map05030,map05031,map05034	M00135	R02173,R02382,R02529,R02532,R02613,R02908,R02919,R04025,R04300,R04674,R04890,R04893,R04894,R04907,R04908,R08346,R08347,R08348,R11354	RC00062,RC00160,RC00225,RC00676,RC00807,RC00808,RC01808,RC02226,RC02713	ko00000,ko00001,ko00002,ko01000	-	-	-	Amino_oxidase
An01g01850	0.78	0.61	1.53	1.52	0	1.20125	0.600626	-2.98031	4.8109	-0.619492	0.535592	1	-	HET domain-containing protein		Ortholog of Aspergillus tubingensis : Asptu1_0054241, Aspergillus brasiliensis : Aspbr1_0193893 and Aspergillus wentii : Aspwe1_0736959	S	-	5.4.3.2	ko:K01843	ko00310,map00310	-	R00461	RC00303	ko00000,ko00001,ko01000	-	-	-	HET
An01g01860	1.69	1.02	0.59	0.33	0.827511	0	0.413756	1.90493	4.89227	0.389376	0.696998	1	-	integral membrane protein		Protein of unknown function	S	-	-	-	-	-	-	-	-	-	-	-	-
An01g01870	1.06	1.06	1.02	0.97	0.827511	0.60107	0.714291	0.461637	4.04302	0.114181	0.909094	1	-	Glycoside hydrolase family 74 protein		Avicelase III	O	-	3.2.1.155	ko:K18578	-	-	-	-	ko00000,ko01000	-	CBM1,GH74	-	CBM_1
An01g01880	32.68	34.25	4.99	5.65	27.308	5.40519	16.3566	2.33683	0.726954	3.21455	0.00130651	0.00567665	-	FMN dependent dehydrogenase		Has domain(s) with predicted FMN binding, catalytic activity, oxidoreductase activity and role in oxidation-reduction process	C	GO:0003674,GO:0003824,GO:0004457,GO:0004460,GO:0005575,GO:0005622,GO:0005623,GO:0005737,GO:0005739,GO:0005740,GO:0005758,GO:0006082,GO:0006089,GO:0008150,GO:0008152,GO:0009636,GO:0009987,GO:0016491,GO:0016614,GO:0016898,GO:0019752,GO:0031967,GO:0031970,GO:0031974,GO:0031975,GO:0032787,GO:0042221,GO:0043226,GO:0043227,GO:0043229,GO:0043231,GO:0043233,GO:0043436,GO:0044237,GO:0044281,GO:0044422,GO:…	1.13.12.4	ko:K00467	ko00620,map00620	-	R00319	RC01312	ko00000,ko00001,ko01000	-	-	-	FMN_dh
An01g01890	3.75	2.14	0.11	0.06	2.06874	0	1.03437	3.22686	3.47004	0.92992	0.352412	1	NA	NA		Protein of unknown function	NA	NA	NA	NA	NA	NA	NA	NA	NA	NA	NA	NA	NA
An01g01900	4.32	3.87	1.85	2.24	2.89625	1.80144	2.34884	0.684922	1.91297	0.35804	0.720313	0.835481	-	Major Facilitator Superfamily		Has domain(s) with predicted transmembrane transporter activity, role in transmembrane transport and integral component of membrane localization	U	-	-	-	-	-	-	-	-	-	-	-	MFS_1
An01g01920	0.03	0.19	0	0.03	0	0	0	NA	NA	NA	NA	1	-	Glycosyl hydrolase family 20, domain 2		N-acetyl-betaglucosaminidase; beta-1,6-N-acetylglucosaminidase	G	-	3.2.1.52	ko:K12373	ko00511,ko00513,ko00520,ko00531,ko00603,ko00604,ko01100,ko04142,map00511,map00513,map00520,map00531,map00603,map00604,map01100,map04142	M00079	R00022,R06004,R11316	RC00049	ko00000,ko00001,ko00002,ko01000,ko03110	-	GH20	-	Glyco_hydro_20,Glyco_hydro_20b
An01g01930	0.24	0.08	0.21	0.24	0	0	0	NA	NA	NA	NA	1	NA	NA		Ortholog of Aspergillus acidus : Aspfo1_0178095	NA	NA	NA	NA	NA	NA	NA	NA	NA	NA	NA	NA	NA
An01g01940	11.55	11.42	18.46	18.01	9.10263	21.6226	15.3626	-1.24818	0.657122	-1.89947	0.0575032	0.144083	TPO5	Amino acid permease		Has domain(s) with predicted amino acid transmembrane transporter activity, role in amino acid transmembrane transport and membrane localization	E	GO:0003333,GO:0003674,GO:0005215,GO:0005342,GO:0005575,GO:0005622,GO:0005623,GO:0005737,GO:0005783,GO:0005794,GO:0005886,GO:0005887,GO:0006810,GO:0006811,GO:0006820,GO:0006865,GO:0008150,GO:0008509,GO:0008514,GO:0012505,GO:0015075,GO:0015171,GO:0015179,GO:0015203,GO:0015291,GO:0015297,GO:0015318,GO:0015711,GO:0015807,GO:0015846,GO:0015849,GO:0016020,GO:0016021,GO:0022804,GO:0022857,GO:0031224,GO:…	-	-	-	-	-	-	-	-	-	-	AA_permease,AA_permease_2
An01g01950	31.2	31.87	568.32	544.88	25.6529	667.907	346.78	-4.70245	0.219413	-21.432	6.7234e-102	6.88534e-100	-	CorA-like Mg2+ transporter protein		Has domain(s) with predicted metal ion transmembrane transporter activity, role in metal ion transport, transmembrane transport and membrane localization	P	-	-	ko:K16073	-	-	-	-	ko00000,ko02000	1.A.35.2	-	-	CorA
An01g01960	15.43	14.56	63.78	71.41	11.9989	80.4804	46.2396	-2.74575	0.419815	-6.54039	6.1359e-11	6.93218e-10	RIB7	riboflavin biosynthesis protein Rib7		Ortholog(s) have 5-amino-6-(5-phosphoribosylamino)uracil reductase activity and role in riboflavin biosynthetic process	H	GO:0000166,GO:0001522,GO:0003674,GO:0003824,GO:0005488,GO:0005515,GO:0005575,GO:0005622,GO:0005623,GO:0005737,GO:0005739,GO:0006139,GO:0006396,GO:0006399,GO:0006400,GO:0006725,GO:0006766,GO:0006767,GO:0006771,GO:0006807,GO:0008033,GO:0008150,GO:0008152,GO:0008703,GO:0009058,GO:0009110,GO:0009231,GO:0009451,GO:0009982,GO:0009987,GO:0010467,GO:0016070,GO:0016491,GO:0016614,GO:0016616,GO:0016853,GO:…	1.1.1.302	ko:K14654	ko00740,ko01100,map00740,map01100	-	R09375,R09376	RC00933	ko00000,ko00001,ko01000	-	-	iMM904.YBR153W,iND750.YBR153W	RibD_C
An01g01970	0	0	0.29	0.76	0	0	0	NA	NA	NA	NA	1	NA	NA		Ortholog of Aspergillus brasiliensis : Aspbr1_0120644	NA	NA	NA	NA	NA	NA	NA	NA	NA	NA	NA	NA	NA
An01g01990	2.56	2.89	3.08	1.88	1.65502	2.40339	2.02921	-0.538087	2.06613	-0.260432	0.794531	0.881704	NA	NA		Ortholog of Aspergillus brasiliensis : Aspbr1_0205234	NA	NA	NA	NA	NA	NA	NA	NA	NA	NA	NA	NA	NA
An01g02000	24.68	24.57	16.96	18.4	19.8603	20.4204	20.1403	-0.0401487	0.556436	-0.0721533	0.94248	0.968428	-	decarboxylase		Has domain(s) with predicted carboxy-lyase activity, catalytic activity, pyridoxal phosphate binding activity and role in carboxylic acid metabolic process, cellular amino acid metabolic process	E	-	4.1.1.105,4.1.1.28	ko:K01593	ko00350,ko00360,ko00380,ko00901,ko00950,ko00965,ko01100,ko01110,ko04726,ko04728,ko05030,ko05031,ko05034,map00350,map00360,map00380,map00901,map00950,map00965,map01100,map01110,map04726,map04728,map05030,map05031,map05034	M00037,M00042	R00685,R00699,R00736,R02080,R02701,R04909	RC00299	ko00000,ko00001,ko00002,ko01000,ko04147	-	-	-	Pyridoxal_deC
An01g02010	0.28	0.11	0.15	0.06	0	0	0	NA	NA	NA	NA	1	NA	NA		Protein of unknown function	NA	NA	NA	NA	NA	NA	NA	NA	NA	NA	NA	NA	NA
An01g02020	24.02	29.82	21.02	17.51	21.9292	22.8256	22.3774	-0.0577569	0.529145	-0.109151	0.913083	0.953309	-	Domain of unknown function (DUF427)		Ortholog of A. nidulans FGSC A4 : AN11076, A. fumigatus Af293 : Afu3g02220, Neosartorya fischeri NRRL 181 : NFIA_003350, Aspergillus wentii : Aspwe1_0171305 and Aspergillus versicolor : Aspve1_0056749	S	-	-	-	-	-	-	-	-	-	-	-	NTP_transf_9
An01g02030	0.5	0.53	0.13	0.11	0	0	0	NA	NA	NA	NA	1	pks3	Enoylreductase		Has domain(s) with predicted oxidoreductase activity, transferase activity, transferring acyl groups other than amino-acyl groups, zinc ion binding activity and role in oxidation-reduction process	Q	-	-	-	-	-	-	-	-	-	-	-	ADH_zinc_N,ADH_zinc_N_2,Acyl_transf_1,KAsynt_C_assoc,KR,Ketoacyl-synt_C,Methyltransf_12,Methyltransf_23,NAD_binding_4,PP-binding,PS-DH,Thioesterase,ketoacyl-synt
An01g02040	5.25	5.04	0.12	0.04	4.13756	0	2.06878	4.2269	2.4667	1.71358	0.0866051	0.198247	-	-		Ortholog of A. niger CBS 513.88 : An10g00240, Aspergillus wentii : Aspwe1_0162306, Aspwe1_0185967, Aspergillus versicolor : Aspve1_0087805 and Aspergillus sydowii : Aspsy1_0092563	-	-	-	-	-	-	-	-	-	-	-	-	-
An01g02050	1.06	1.17	0.73	0.42	0.827511	0	0.413756	1.90493	4.89227	0.389376	0.696998	1	-	-		Has domain(s) with predicted DNA-binding transcription factor activity, RNA polymerase II-specific, zinc ion binding activity, role in regulation of transcription, DNA-templated and nucleus localization	-	-	-	-	-	-	-	-	-	-	-	-	Fungal_trans,Zn_clus
An01g02060	0.68	0.58	0.23	0.1	0	0	0	NA	NA	NA	NA	1	-	Monocarboxylate transporter		Ortholog(s) have role in cellular response to drug, secondary metabolite biosynthetic process	G	-	-	-	-	-	-	-	-	-	-	-	MFS_1
An01g02070	0.82	1.1	0.09	0.28	0.413793	0	0.206896	0.905041	4.99747	0.1811	0.856289	1	MEP1	Belongs to the peptidase M36 family		Has domain(s) with predicted metalloendopeptidase activity, zinc ion binding activity and extracellular space localization	O	GO:0005575,GO:0005576	-	ko:K01417	-	-	-	-	ko00000,ko01000,ko01002	-	-	-	FTP,Peptidase_M36
An01g02080	36.49	34.91	24.06	24.57	28.9628	28.8301	28.8964	0.00663012	0.458682	0.0144547	0.988467	0.991973	-	OHCU decarboxylase		Ortholog of A. nidulans FGSC A4 : AN0070/uaW, A. fumigatus Af293 : Afu5g12325, Aspergillus wentii : Aspwe1_0038965, Aspergillus sydowii : Aspsy1_0054888 and Aspergillus terreus NIH2624 : ATET_02043	S	-	-	-	-	-	-	-	-	-	-	-	OHCU_decarbox
An01g02090	69.87	69.51	22.3	23.71	57.0983	27.0277	42.063	1.079	0.394773	2.7332	0.0062722	0.0225761	-	GPI-anchored cell surface glycoprotein		Ortholog of A. nidulans FGSC A4 : AN0071, A. fumigatus Af293 : Afu5g12320, A. oryzae RIB40 : AO090120000349, Aspergillus wentii : Aspwe1_0026685 and Aspergillus sydowii : Aspsy1_0027598	S	-	-	-	-	-	-	-	-	-	-	-	Cofilin_ADF
An01g02100	41.2	42.35	15.51	17.51	34.3418	19.2192	26.7805	0.837388	0.489909	1.70927	0.0874003	0.199473	PUS4	Pseudouridine synthase		Ortholog(s) have pseudouridine synthase activity, role in mRNA pseudouridine synthesis, tRNA modification and mitochondrion, nucleus localization	J	GO:0001522,GO:0003674,GO:0003824,GO:0005575,GO:0005622,GO:0005623,GO:0005634,GO:0005737,GO:0005739,GO:0006139,GO:0006396,GO:0006399,GO:0006400,GO:0006725,GO:0006807,GO:0008033,GO:0008150,GO:0008152,GO:0009451,GO:0009982,GO:0009987,GO:0010467,GO:0016070,GO:0016071,GO:0016556,GO:0016853,GO:0016866,GO:0031119,GO:0034470,GO:0034641,GO:0034660,GO:0043170,GO:0043226,GO:0043227,GO:0043229,GO:0043231,GO:…	5.4.99.25	ko:K03177	-	-	-	-	ko00000,ko01000,ko03016	-	-	-	TruB_C_2,TruB_N
An01g02110	56.86	55.76	66.92	66.53	45.9268	79.2827	62.6048	-0.787667	0.31545	-2.49697	0.0125261	0.0407302	-	-		Ortholog of A. nidulans FGSC A4 : AN0073, A. fumigatus Af293 : Afu5g12302, A. oryzae RIB40 : AO090120000347, Aspergillus wentii : Aspwe1_0170763 and Aspergillus sydowii : Aspsy1_0195064	-	-	-	-	-	-	-	-	-	-	-	-	DNMT1-RFD
An01g02120	90.23	91.52	43.27	43.54	74.8898	51.6539	63.2718	0.535894	0.316331	1.69409	0.090248	0.204162	ebp2	rRNA processing protein EBP2		Ortholog(s) have role in nuclear division, rRNA processing, ribosomal large subunit biogenesis and nuclear periphery, nucleolus, preribosome, large subunit precursor localization	A	GO:0000280,GO:0003674,GO:0003676,GO:0003723,GO:0003729,GO:0005488,GO:0005575,GO:0005622,GO:0005623,GO:0005634,GO:0005730,GO:0005815,GO:0005816,GO:0005856,GO:0006139,GO:0006364,GO:0006396,GO:0006725,GO:0006807,GO:0006996,GO:0008150,GO:0008152,GO:0009987,GO:0010467,GO:0015630,GO:0016043,GO:0016070,GO:0016072,GO:0022613,GO:0030684,GO:0030687,GO:0031974,GO:0031981,GO:0032991,GO:0034399,GO:0034470,GO:…	-	ko:K14823	-	-	-	-	ko00000,ko03009	-	-	-	Ebp2
An01g02130	0	0.06	1.27	0.88	0	0.60107	0.300535	-1.98109	4.99736	-0.396428	0.691789	1	-	Ankyrin repeat and SAM domain containing protein 6		Protein of unknown function	S	-	-	-	-	-	-	-	-	-	-	-	HET
An01g02140	3.36	4.01	1.35	1.02	2.89633	1.20125	2.04879	1.26968	2.11346	0.600759	0.548001	0.710976	-	Major Facilitator Superfamily		Has domain(s) with predicted role in transmembrane transport and integral component of membrane localization	G	-	-	-	-	-	-	-	-	-	-	-	MFS_1
An01g02150	22.38	22.93	13.49	13.05	18.2053	15.6163	16.9108	0.221304	0.613677	0.36062	0.718383	0.835293	-	Transcription factor		Ortholog(s) have DNA-binding transcription factor activity and role in positive regulation of transcription by RNA polymerase II, regulation of arginine metabolic process	S	-	-	-	-	-	-	-	-	-	-	-	Fungal_trans_2,Zn_clus
An01g02160	6.49	7.89	23.36	23.85	5.37886	27.6288	16.5038	-2.3608	0.683384	-3.45458	0.000551151	0.00262311	-	Transporter		Has domain(s) with predicted role in transmembrane transport and integral component of membrane localization	U	-	-	-	-	-	-	-	-	-	-	-	Hexokinase_1,Hexokinase_2,MFS_1
An01g02170	55.04	53.46	66.3	68.86	44.6855	80.4831	62.5843	-0.84888	0.316121	-2.6853	0.00724642	0.0255895	-	Glutamine amidotransferase class-I		Ortholog of A. nidulans FGSC A4 : AN0200, A. fumigatus Af293 : Afu4g03700, Afu5g11090, A. niger CBS 513.88 : An14g01450, A. oryzae RIB40 : AO090011000307 and Aspergillus wentii : Aspwe1_0038807	F	GO:0003674,GO:0003824,GO:0005575,GO:0005622,GO:0005623,GO:0005634,GO:0005737,GO:0006873,GO:0006875,GO:0006878,GO:0006879,GO:0008150,GO:0009987,GO:0016787,GO:0016810,GO:0016811,GO:0019725,GO:0030003,GO:0031974,GO:0031981,GO:0034399,GO:0042592,GO:0043226,GO:0043227,GO:0043229,GO:0043231,GO:0043233,GO:0044422,GO:0044424,GO:0044428,GO:0044446,GO:0044464,GO:0046916,GO:0048878,GO:0050801,GO:0055065,GO:…	3.4.19.16,6.3.5.2	ko:K01951,ko:K22314	ko00230,ko00983,ko01100,map00230,map00983,map01100	M00050	R01230,R01231,R08244	RC00010,RC00204	ko00000,ko00001,ko00002,ko01000,ko01002	-	-	-	GATase
An01g02180	27.75	26.33	181.43	196.18	21.929	226.43	124.179	-3.36816	0.284442	-11.8413	2.38823e-32	7.58183e-31	-	DUF775 domain protein		Ortholog(s) have nuclear import signal receptor activity, role in inositol metabolic process, protein import into nucleus and nuclear envelope localization	S	GO:0003674,GO:0005575,GO:0005622,GO:0005623,GO:0005634,GO:0005635,GO:0006606,GO:0006810,GO:0006886,GO:0006913,GO:0008104,GO:0008150,GO:0012505,GO:0015031,GO:0015833,GO:0017038,GO:0031967,GO:0031975,GO:0033036,GO:0033365,GO:0034504,GO:0034613,GO:0042886,GO:0043226,GO:0043227,GO:0043229,GO:0043231,GO:0044422,GO:0044424,GO:0044428,GO:0044446,GO:0044464,GO:0045184,GO:0046907,GO:0051169,GO:0051170,GO:…	-	-	-	-	-	-	-	-	-	-	DUF775
An01g02190	29.23	25.63	61.32	55.33	22.3427	69.6753	46.009	-1.64083	0.380717	-4.30983	1.63382e-05	0.000103599	-	Thiamin pyrophosphokinase-related protein		Ortholog(s) have 8-oxo-dGDP phosphatase activity	F	GO:0003674,GO:0003824,GO:0004788,GO:0006139,GO:0006725,GO:0006732,GO:0006766,GO:0006767,GO:0006772,GO:0006790,GO:0006793,GO:0006796,GO:0006807,GO:0008150,GO:0008152,GO:0008655,GO:0009058,GO:0009108,GO:0009110,GO:0009228,GO:0009229,GO:0009987,GO:0016462,GO:0016740,GO:0016772,GO:0016778,GO:0016787,GO:0016817,GO:0016818,GO:0017110,GO:0017144,GO:0018130,GO:0019438,GO:0019637,GO:0034641,GO:0034654,GO:…	2.7.6.2	ko:K00949	ko00730,ko01100,map00730,map01100	-	R00619	RC00002,RC00017	ko00000,ko00001,ko01000	-	-	-	DUF4743,NUDIX
An01g02200	83.15	75.77	55.52	53.84	65.3731	64.8685	65.1208	0.0111883	0.309414	0.0361596	0.971155	0.984897	RPB8	DNA-directed RNA polymerases i, ii, and iii 145 kDa polypeptide		DNA-directed RNA polymerase	K	GO:0000428,GO:0005575,GO:0005622,GO:0005623,GO:0005634,GO:0005654,GO:0005665,GO:0005666,GO:0005730,GO:0005736,GO:0006139,GO:0006351,GO:0006360,GO:0006366,GO:0006383,GO:0006399,GO:0006725,GO:0006807,GO:0008150,GO:0008152,GO:0009058,GO:0009059,GO:0009304,GO:0009987,GO:0010467,GO:0016070,GO:0016591,GO:0018130,GO:0019438,GO:0030880,GO:0031974,GO:0031981,GO:0032774,GO:0032991,GO:0034641,GO:0034645,GO:…	-	ko:K03016	ko00230,ko00240,ko01100,ko03020,ko04623,ko05016,ko05169,map00230,map00240,map01100,map03020,map04623,map05016,map05169	M00180,M00181,M00182	R00435,R00441,R00442,R00443	RC02795	br01611,ko00000,ko00001,ko00002,ko03021,ko03400	-	-	-	RNA_pol_Rpb8
An01g02210	17	17.69	11.7	11.32	14.0677	13.2138	13.6407	0.0903437	0.688826	0.131156	0.895652	0.943393	ELP4	PAXNEB protein superfamily		Ortholog(s) have ATPase activity, tRNA binding activity	BK	GO:0000123,GO:0000993,GO:0001098,GO:0001099,GO:0002097,GO:0002098,GO:0002926,GO:0003674,GO:0005488,GO:0005515,GO:0005575,GO:0005622,GO:0005623,GO:0005634,GO:0005654,GO:0005737,GO:0006139,GO:0006325,GO:0006351,GO:0006354,GO:0006355,GO:0006357,GO:0006366,GO:0006368,GO:0006396,GO:0006399,GO:0006400,GO:0006417,GO:0006448,GO:0006450,GO:0006464,GO:0006473,GO:0006475,GO:0006725,GO:0006807,GO:0006996,GO:…	-	ko:K11375	-	-	-	-	ko00000,ko03016,ko03036	-	-	-	PAXNEB
An01g02220	20.58	23.22	19.97	14.5	17.7916	19.8229	18.8072	-0.155914	0.581632	-0.268064	0.78865	0.87964	SEN34	Constitutes one of the two catalytic subunit of the tRNA-splicing endonuclease complex, a complex responsible for identification and cleavage of the splice sites in pre-tRNA. It cleaves pre-tRNA at the 5'- and 3'-splice sites to release the intron. The products are an intron and two tRNA half-molecules bearing 2',3'-cyclic phosphate and 5'-OH termini. There are no conserved sequences at the splic…		Has domain(s) with predicted nuclease activity, nucleic acid binding, tRNA-intron endonuclease activity and role in tRNA splicing, via endonucleolytic cleavage and ligation, tRNA-type intron splice site recognition and cleavage	J	GO:0000213,GO:0000214,GO:0000379,GO:0000394,GO:0003674,GO:0003824,GO:0004518,GO:0004519,GO:0004521,GO:0004540,GO:0004549,GO:0005575,GO:0005622,GO:0005623,GO:0005634,GO:0005737,GO:0005739,GO:0005740,GO:0005741,GO:0006139,GO:0006388,GO:0006396,GO:0006399,GO:0006725,GO:0006807,GO:0008033,GO:0008150,GO:0008152,GO:0008380,GO:0009987,GO:0010467,GO:0016020,GO:0016070,GO:0016787,GO:0016788,GO:0016892,GO:…	3.1.27.9	ko:K15323	-	-	-	-	ko00000,ko03016	-	-	-	tRNA_int_endo
An01g02230	13.34	17.59	5.84	7.68	12.4128	7.20663	9.80972	0.784357	0.850114	0.922649	0.35619	0.545658	-	Ribonuclease P complex subunit Pop4		Ortholog(s) have role in endonucleolytic cleavage in ITS1 to separate SSU-rRNA from 5.8S rRNA and LSU-rRNA from tricistronic rRNA transcript (SSU-rRNA, 5.8S rRNA, LSU-rRNA), endonucleolytic cleavage involved in tRNA processing	A	GO:0000172,GO:0000447,GO:0000460,GO:0000462,GO:0000466,GO:0000469,GO:0000478,GO:0000479,GO:0003674,GO:0003676,GO:0003723,GO:0005488,GO:0005575,GO:0005622,GO:0005623,GO:0005634,GO:0005655,GO:0005730,GO:0005732,GO:0006139,GO:0006364,GO:0006396,GO:0006399,GO:0006725,GO:0006807,GO:0008033,GO:0008150,GO:0008152,GO:0009987,GO:0010467,GO:0016070,GO:0016072,GO:0022613,GO:0030490,GO:0030677,GO:0030681,GO:…	3.1.26.5	ko:K03538	ko03008,ko03013,map03008,map03013	-	-	-	ko00000,ko00001,ko01000,ko03009,ko03016,ko03029	-	-	-	UPF0086
An01g02240	28.69	26.05	8.95	10.51	22.3427	10.8104	16.5766	1.04733	0.642385	1.63038	0.10302	0.226075	-	Belongs to the iron ascorbate-dependent oxidoreductase family		Has domain(s) with predicted 2-oxoglutarate-dependent dioxygenase activity and role in oxidation-reduction process	Q	-	-	-	-	-	-	-	-	-	-	-	2OG-FeII_Oxy,DIOX_N
An01g02250	4.48	4.42	3.7	3.14	3.31005	3.60376	3.4569	-0.122649	1.49864	-0.0818401	0.934774	0.962672	-	ATPase family associated with various cellular activities (AAA) family protein		Has domain(s) with predicted ATP binding, nucleoside-triphosphatase activity, nucleotide binding activity	O	-	-	-	-	-	-	-	-	-	-	-	AAA
An01g02260	2.72	2.25	3.13	2.3	1.65502	3.00358	2.3293	-0.859773	1.89709	-0.453206	0.6504	0.78627	-	-		Ortholog of Aspergillus tubingensis : Asptu1_0167102, Aspergillus brasiliensis : Aspbr1_0193848, Aspergillus kawachii : Aspka1_0181968 and Aspergillus acidus : Aspfo1_0276378	-	-	-	-	-	-	-	-	-	-	-	-	-
An01g02280	43.39	44.74	21.27	24.25	35.9968	27.0269	31.5118	0.413445	0.443056	0.933165	0.350735	0.539383	-	-		Protein of unknown function	-	-	-	-	-	-	-	-	-	-	-	-	-
An01g02290	0.29	0.87	0.25	0	0	0	0	NA	NA	NA	NA	1	NA	NA		Protein of unknown function	NA	NA	NA	NA	NA	NA	NA	NA	NA	NA	NA	NA	NA
An01g02300	96.93	98.94	52.05	53.09	80.2687	63.0653	71.667	0.347986	0.296762	1.17261	0.240952	0.420375	-	GMF family		Ortholog(s) have Arp2/3 complex binding activity, role in actin cortical patch assembly, actin filament debranching, negative regulation of Arp2/3 complex-mediated actin nucleation and actin cortical patch, cytoplasm localization	W	GO:0000147,GO:0003674,GO:0005488,GO:0005575,GO:0005622,GO:0005623,GO:0005634,GO:0005737,GO:0005856,GO:0005938,GO:0006996,GO:0007010,GO:0008064,GO:0008150,GO:0009987,GO:0010639,GO:0015629,GO:0016043,GO:0022607,GO:0030029,GO:0030036,GO:0030479,GO:0030832,GO:0030833,GO:0030863,GO:0030864,GO:0030865,GO:0030866,GO:0032271,GO:0032535,GO:0032956,GO:0032970,GO:0033043,GO:0034315,GO:0034316,GO:0043226,GO:…	-	-	-	-	-	-	-	-	-	-	Cofilin_ADF
An01g02310	81.42	81.37	25.48	24.15	67.0284	29.4311	48.2298	1.18744	0.372027	3.19182	0.00141381	0.00607907	-	Molybdopterin binding domain protein		Ortholog(s) have FAD diphosphatase activity and role in flavin-containing compound metabolic process	EH	GO:0005575,GO:0005622,GO:0005623,GO:0005634,GO:0005737,GO:0008150,GO:0008152,GO:0043226,GO:0043227,GO:0043229,GO:0043231,GO:0044424,GO:0044464,GO:0055114	-	-	-	-	-	-	-	-	-	-	MoCF_biosynth
An01g02320	53.24	54.07	54.65	55.51	44.2719	65.4678	54.8699	-0.564398	0.334347	-1.68806	0.0913993	0.206325	ras1	RAS small monomeric GTPase RasA	rasA	Ras GTPase; expressed in germinating conidia	S	GO:0000003,GO:0000165,GO:0000166,GO:0000409,GO:0000411,GO:0000746,GO:0000747,GO:0000749,GO:0000750,GO:0000753,GO:0000767,GO:0000902,GO:0000935,GO:0001302,GO:0001558,GO:0001882,GO:0001883,GO:0001884,GO:0002134,GO:0002135,GO:0003006,GO:0003674,GO:0003824,GO:0003924,GO:0005488,GO:0005525,GO:0005575,GO:0005622,GO:0005623,GO:0005634,GO:0005737,GO:0005739,GO:0005783,GO:0005789,GO:0005856,GO:0005886,GO:…	-	ko:K07827	ko01521,ko01522,ko04010,ko04012,ko04013,ko04014,ko04015,ko04062,ko04068,ko04071,ko04072,ko04137,ko04138,ko04140,ko04150,ko04151,ko04210,ko04211,ko04213,ko04214,ko04218,ko04320,ko04360,ko04370,ko04371,ko04540,ko04550,ko04650,ko04660,ko04662,ko04664,ko04714,ko04720,ko04722,ko04725,ko04726,ko04730,ko04810,ko04910,ko04912,ko04914,ko04915,ko04916,ko04917,ko04919,ko04921,ko04926,ko04933,ko04960,ko05034…	-	-	-	ko00000,ko00001,ko04031,ko04131	-	-	-	Ras
An01g02330	0.6	0.57	0.3	0.17	0	0	0	NA	NA	NA	NA	1	-	Pyoverdine dityrosine biosynthesis protein		Ortholog of A. nidulans FGSC A4 : AN2606, A. fumigatus Af293 : Afu4g01370, Afu5g02660, A. oryzae RIB40 : AO090020000155 and Neosartorya fischeri NRRL 181 : NFIA_039420, NFIA_043780	Q	-	-	-	-	-	-	-	-	-	-	-	DIT1_PvcA,TauD
An01g02340	119.23	121.76	90.56	83.24	99.3014	103.911	101.606	-0.0654525	0.25074	-0.261037	0.794064	0.881704	-	Belongs to the short-chain dehydrogenases reductases (SDR) family		Ortholog(s) have carbonyl reductase (NADPH) activity, oxidoreductase activity, serine 3-dehydrogenase activity and intracellular localization	Q	GO:0003674,GO:0003824,GO:0004090,GO:0005575,GO:0005622,GO:0005623,GO:0005634,GO:0005737,GO:0008150,GO:0008152,GO:0009056,GO:0016020,GO:0016021,GO:0016491,GO:0016614,GO:0016616,GO:0031132,GO:0031224,GO:0043226,GO:0043227,GO:0043229,GO:0043231,GO:0044424,GO:0044425,GO:0044464,GO:0055114,GO:0071704,GO:1901575	1.1.1.381	ko:K16066	ko00240,ko00260,ko01100,map00240,map00260,map01100	-	R09289,R10851,R10852	RC00087,RC00525,RC03288	ko00000,ko00001,ko01000	-	-	-	adh_short
An01g02350	2.17	1.66	2.08	1.62	1.24123	1.80232	1.52178	-0.537988	2.43369	-0.221059	0.825047	1	NA	NA		Protein of unknown function	NA	NA	NA	NA	NA	NA	NA	NA	NA	NA	NA	NA	NA
An01g02360	3.68	3.15	1.85	2.31	2.48253	1.80144	2.14198	0.462554	2.00244	0.230995	0.817319	0.894506	-	integral membrane protein		Ortholog of A. nidulans FGSC A4 : AN6413, AN6419, AN6946, AN5312, AN5664, AN8328, AN3241, AN10369, AN1930, AN2386, AN1738, AN11159, AN8984, AN8951, AN1540, AN8971, AN9387, AN9266, AN9306, AN1317, AN10886, AN7232, AN7774, AN12202	S	-	-	-	-	-	-	-	-	-	-	-	-
An01g02370	147.54	150.36	326.24	356.95	122.886	409.614	266.25	-1.73696	0.163335	-10.6343	2.06271e-26	5.54949e-25	SFU1	Transcription factor		Ortholog(s) have DNA binding, sequence-specific DNA binding activity and role in cellular iron ion homeostasis, negative regulation of iron ion transport, siderophore biosynthetic process	K	GO:0000122,GO:0000228,GO:0000785,GO:0000790,GO:0000976,GO:0000977,GO:0000978,GO:0000981,GO:0000982,GO:0000987,GO:0001012,GO:0001067,GO:0001078,GO:0001085,GO:0001227,GO:0001228,GO:0003674,GO:0003676,GO:0003677,GO:0003682,GO:0003690,GO:0003700,GO:0005488,GO:0005506,GO:0005515,GO:0005575,GO:0005622,GO:0005623,GO:0005634,GO:0005667,GO:0005694,GO:0006139,GO:0006351,GO:0006355,GO:0006357,GO:0006366,GO:…	-	-	-	-	-	-	-	-	-	-	GATA
An01g02380	11.51	10.55	31.34	47.44	8.68883	46.8418	27.7653	-2.43061	0.532248	-4.56669	4.95489e-06	3.35875e-05	NA	NA		Protein of unknown function	NA	NA	NA	NA	NA	NA	NA	NA	NA	NA	NA	NA	NA
An01g02390	2.2	1.77	2.99	2.7	1.24123	2.40251	1.82187	-0.952749	2.19714	-0.433632	0.664556	1	NA	NA		Protein of unknown function	NA	NA	NA	NA	NA	NA	NA	NA	NA	NA	NA	NA	NA
An01g02400	13.06	13.57	6.61	4.17	10.7576	6.00715	8.3824	0.8407	0.927948	0.905977	0.364948	0.555127	NA	NA		Protein of unknown function	NA	NA	NA	NA	NA	NA	NA	NA	NA	NA	NA	NA	NA
An01g02410	111.8	116.9	66.43	59.06	93.9227	75.0814	84.5021	0.323042	0.275893	1.1709	0.24164	0.421267	-	COPI associated protein		Protein of unknown function	S	GO:0000139,GO:0005575,GO:0005622,GO:0005623,GO:0005737,GO:0005794,GO:0006810,GO:0008150,GO:0012505,GO:0016020,GO:0016021,GO:0016192,GO:0030173,GO:0031090,GO:0031224,GO:0031228,GO:0031300,GO:0031301,GO:0031984,GO:0043226,GO:0043227,GO:0043229,GO:0043231,GO:0044422,GO:0044424,GO:0044425,GO:0044431,GO:0044444,GO:0044446,GO:0044464,GO:0051179,GO:0051234,GO:0098588,GO:0098791	-	-	-	-	-	-	-	-	-	-	COPI_assoc
An01g02420	115.25	112.42	2.5	2.09	93.9224	2.40251	48.1625	5.28886	0.78519	6.73577	1.6307e-11	1.92212e-10	-	-		Ortholog of A. nidulans FGSC A4 : AN10025, A. fumigatus Af293 : Afu5g11280, A. oryzae RIB40 : AO090026000715, Neosartorya fischeri NRRL 181 : NFIA_075990 and Aspergillus clavatus NRRL 1 : ACLA_014360	-	-	-	-	-	-	-	-	-	-	-	-	-
An01g02430	44.96	40.97	63.86	62.51	34.7553	75.0787	54.917	-1.11116	0.339458	-3.27335	0.00106282	0.00473006	DAO1	D-amino acid oxidase		Ortholog(s) have D-amino-acid oxidase activity and role in D-alanine metabolic process, D-amino acid metabolic process, D-valine metabolic process	E	-	1.4.3.1,1.4.3.3	ko:K00272,ko:K00273	ko00250,ko00260,ko00311,ko00330,ko00472,ko01100,ko01130,ko04146,map00250,map00260,map00311,map00330,map00472,map01100,map01130,map04146	-	R00359,R00366,R02457,R02894,R02923,R04221,R07400	RC00006,RC00018,RC00135	ko00000,ko00001,ko01000	-	-	-	DAO
An01g02440	32.41	33.96	27.86	26.32	26.8942	31.8336	29.3639	-0.243252	0.454104	-0.535674	0.592184	0.746999	-	OTU-like cysteine protease		Ortholog of A. nidulans FGSC A4 : AN0173, A. oryzae RIB40 : AO090026000850, Aspergillus wentii : Aspwe1_0442639, Aspergillus sydowii : Aspsy1_0027713 and Aspergillus terreus NIH2624 : ATET_07718	OT	-	3.4.19.12	ko:K12655,ko:K13717	ko04622,map04622	-	-	-	ko00000,ko00001,ko01000,ko01002,ko04121	-	-	-	OTU
An01g02460	3.17	3.8	1	0.79	2.48253	0.60107	1.5418	2.04686	2.70985	0.755338	0.450046	1	-	Bacterial signalling protein N terminal repeat		Ortholog of A. nidulans FGSC A4 : AN0172, A. fumigatus Af293 : Afu5g11310, A. oryzae RIB40 : AO090026000711, Aspergillus wentii : Aspwe1_0442534 and Aspergillus sydowii : Aspsy1_0027712	T	-	-	-	-	-	-	-	-	-	-	-	MHYT
An01g02470	0.89	1.22	1.06	0.24	0.413793	0.60107	0.507431	-0.538351	4.99734	-0.107727	0.914212	1	NA	NA		Protein of unknown function	NA	NA	NA	NA	NA	NA	NA	NA	NA	NA	NA	NA	NA
An01g02480	0.15	0	0.13	0.15	0	0	0	NA	NA	NA	NA	1	NA	NA		Protein of unknown function	NA	NA	NA	NA	NA	NA	NA	NA	NA	NA	NA	NA	NA
An01g02490	0	0	0.12	0	0	0	0	NA	NA	NA	NA	1	NA	NA		Protein of unknown function	NA	NA	NA	NA	NA	NA	NA	NA	NA	NA	NA	NA	NA
An01g02500	1638.14	1706.12	4460.32	4566.9	1383.6	5421.21	3402.4	-1.97019	0.0571525	-34.4725	2.07193e-260	6.36551e-258	TRX1	Belongs to the thioredoxin family		Thioredoxin	O	GO:0000011,GO:0000096,GO:0000097,GO:0000103,GO:0000302,GO:0000322,GO:0000323,GO:0000324,GO:0003674,GO:0003824,GO:0004791,GO:0005575,GO:0005622,GO:0005623,GO:0005634,GO:0005737,GO:0005739,GO:0005740,GO:0005758,GO:0005773,GO:0005829,GO:0006082,GO:0006464,GO:0006518,GO:0006520,GO:0006555,GO:0006575,GO:0006749,GO:0006790,GO:0006807,GO:0006810,GO:0006888,GO:0006890,GO:0006950,GO:0006979,GO:0006996,GO:…	-	ko:K03671	ko04621,ko05418,map04621,map05418	-	-	-	ko00000,ko00001,ko03110	-	-	-	Thioredoxin
An01g02510	58.94	59.02	134.12	127.55	48.4095	156.767	102.588	-1.69525	0.2604	-6.51017	7.50639e-11	8.46046e-10	-	-		Ortholog of A. nidulans FGSC A4 : AN0168, A. fumigatus Af293 : Afu5g11330, A. oryzae RIB40 : AO090026000707, Aspergillus wentii : Aspwe1_0075145 and Aspergillus sydowii : Aspsy1_0027709	-	-	-	-	-	-	-	-	-	-	-	-	-
An01g02520	0.31	0.31	2.17	1.83	0	1.80232	0.901162	-3.56561	3.79116	-0.940506	0.346958	1	NA	NA		Protein of unknown function	NA	NA	NA	NA	NA	NA	NA	NA	NA	NA	NA	NA	NA
An01g02530	2.62	0.38	7.85	8.08	0.827438	9.00895	4.9182	-3.44456	1.54725	-2.22625	0.0259976	0.076185	NA	NA		Protein of unknown function	NA	NA	NA	NA	NA	NA	NA	NA	NA	NA	NA	NA	NA
An01g02540	2.13	5.71	6.84	11.4	2.8964	10.2084	6.55242	-1.81752	1.1169	-1.62728	0.103677	0.227359	NA	NA		Protein of unknown function	NA	NA	NA	NA	NA	NA	NA	NA	NA	NA	NA	NA	NA
An01g02550	1.3	1.74	0	0	0.827511	0	0.413756	1.90493	4.89227	0.389376	0.696998	1	NA	NA		Protein of unknown function	NA	NA	NA	NA	NA	NA	NA	NA	NA	NA	NA	NA	NA
An01g02560	0.87	1.57	0.46	0.85	0.413793	0	0.206896	0.905041	4.99747	0.1811	0.856289	1	NA	NA		Protein of unknown function	NA	NA	NA	NA	NA	NA	NA	NA	NA	NA	NA	NA	NA
An01g02570	0.44	0.15	0.39	0.29	0	0	0	NA	NA	NA	NA	1	NA	NA		Protein of unknown function	NA	NA	NA	NA	NA	NA	NA	NA	NA	NA	NA	NA	NA
An01g02590	0.96	0	0.42	0	0	0	0	NA	NA	NA	NA	1	NA	NA		Protein of unknown function	NA	NA	NA	NA	NA	NA	NA	NA	NA	NA	NA	NA	NA
An01g02600	76.06	72.16	47.26	46.83	61.2357	55.8587	58.5472	0.132597	0.32496	0.408041	0.683243	0.810046	APL4	AP-1 adaptor complex subunit gamma		Ortholog(s) have role in endosomal transport, vesicle-mediated transport and AP-1 adaptor complex, Golgi apparatus, endosome localization	U	GO:0003674,GO:0005488,GO:0005515,GO:0005575,GO:0005622,GO:0005623,GO:0005737,GO:0005768,GO:0005794,GO:0005798,GO:0006810,GO:0006886,GO:0006892,GO:0006896,GO:0007034,GO:0008104,GO:0008150,GO:0012505,GO:0012506,GO:0012510,GO:0015031,GO:0015833,GO:0016020,GO:0016192,GO:0016197,GO:0030117,GO:0030118,GO:0030119,GO:0030120,GO:0030121,GO:0030125,GO:0030130,GO:0030131,GO:0030133,GO:0030135,GO:0030136,GO:…	-	ko:K12391	ko04142,map04142	-	-	-	ko00000,ko00001,ko04131	-	-	-	Adaptin_N,Alpha_adaptinC2
An01g02610	27.33	28.09	23.99	24.88	22.7566	28.229	25.4928	-0.310901	0.489137	-0.635611	0.52503	0.694884	NA	NA		Protein of unknown function	NA	NA	NA	NA	NA	NA	NA	NA	NA	NA	NA	NA	NA
An01g02620	87.76	88.25	75.12	72.6	72.4073	88.2934	80.3504	-0.286163	0.279268	-1.02469	0.30551	0.492823	HAP3	CCAAT-binding factor complex subunit HapC		Ortholog(s) have DNA binding, DNA-binding transcription factor activity, sequence-specific DNA binding, transcription regulatory region DNA binding activity	K	GO:0000228,GO:0000429,GO:0000436,GO:0000785,GO:0000790,GO:0000981,GO:0000982,GO:0001077,GO:0001228,GO:0003674,GO:0003676,GO:0003677,GO:0003700,GO:0005488,GO:0005515,GO:0005575,GO:0005622,GO:0005623,GO:0005634,GO:0005654,GO:0005667,GO:0005694,GO:0006109,GO:0006139,GO:0006351,GO:0006355,GO:0006357,GO:0006366,GO:0006725,GO:0006807,GO:0007154,GO:0007584,GO:0008134,GO:0008150,GO:0008152,GO:0009058,GO:…	-	ko:K08065	ko04612,ko05152,ko05166,map04612,map05152,map05166	-	-	-	ko00000,ko00001,ko03000	-	-	-	CBFD_NFYB_HMF
An01g02630	30.47	26.67	27.05	32.25	23.1702	35.4347	29.3025	-0.612922	0.458543	-1.33667	0.18133	0.344983	-	Acetamidase regulatory protein		Ortholog(s) have transcription regulatory region DNA binding activity and role in regulation of cellular amide catabolic process, regulation of transcription, DNA-templated	K	GO:0001067,GO:0003674,GO:0003676,GO:0003677,GO:0005488,GO:0005575,GO:0005622,GO:0005623,GO:0005634,GO:0006082,GO:0006355,GO:0006357,GO:0006629,GO:0006631,GO:0008150,GO:0008152,GO:0009056,GO:0009062,GO:0009889,GO:0009987,GO:0010468,GO:0010556,GO:0016042,GO:0016054,GO:0019219,GO:0019222,GO:0019752,GO:0031323,GO:0031326,GO:0032787,GO:0043226,GO:0043227,GO:0043229,GO:0043231,GO:0043436,GO:0044212,GO:…	-	ko:K09244	-	-	-	-	ko00000,ko03000	-	-	-	Fungal_trans,Zn_clus
An01g02640	2.63	4.26	1.37	1.44	2.48261	1.20125	1.84193	1.04731	2.23105	0.469423	0.638768	0.777625	-	O-methyltransferase		Has domain(s) with predicted O-methyltransferase activity	S	-	-	-	-	-	-	-	-	-	-	-	Methyltransf_2
An01g02650	2.71	2.04	0.89	1.33	1.65502	0.600183	1.1276	1.46255	3.14732	0.464699	0.642147	1	NA	NA		Protein of unknown function	NA	NA	NA	NA	NA	NA	NA	NA	NA	NA	NA	NA	NA
An01g02660	9.52	11.54	6.93	5.83	8.27519	6.60733	7.44126	0.324758	0.973707	0.333527	0.738737	0.849138	-	Encoded by		Ortholog of A. nidulans FGSC A4 : AN6413, AN6419, AN6946, AN5312, AN5664, AN8328, AN3241, AN10369, AN1930, AN2386, AN1738, AN11159, AN8984, AN8951, AN1540, AN8971, AN9387, AN9266, AN9306, AN1317, AN10886, AN7232, AN7774, AN12202	S	-	-	-	-	-	-	-	-	-	-	-	-
An01g02670	17.99	18.88	12.79	11.74	14.4815	13.8149	14.1482	0.0680071	0.675352	0.100699	0.91979	0.957176	scn1	Cut9 interacting protein Scn1		Has domain(s) with predicted endodeoxyribonuclease activity, producing 5'-phosphomonoesters activity	L	-	-	-	-	-	-	-	-	-	-	-	TatD_DNase
An01g02680	37.49	39.37	9.7	11.59	31.4455	12.0116	21.7286	1.38837	0.567609	2.44599	0.0144455	0.0458903	-	-		Ortholog of A. nidulans FGSC A4 : AN4047, A. fumigatus Af293 : Afu1g03880, Neosartorya fischeri NRRL 181 : NFIA_020800 and Aspergillus versicolor : Aspve1_0770708	-	-	-	-	-	-	-	-	-	-	-	-	-
An01g02690	81.41	81.15	66.72	63.59	67.0284	77.4821	72.2553	-0.209081	0.293428	-0.712547	0.476126	0.655767	-	Alpha beta hydrolase		Ortholog of A. nidulans FGSC A4 : AN4046, A. fumigatus Af293 : Afu1g03890, A. oryzae RIB40 : AO090003000960, Aspergillus wentii : Aspwe1_0049487 and Aspergillus sydowii : Aspsy1_0057598	S	GO:0003674,GO:0003824,GO:0004620,GO:0004623,GO:0005575,GO:0005622,GO:0005623,GO:0005737,GO:0005739,GO:0005740,GO:0005743,GO:0006629,GO:0006644,GO:0006650,GO:0006793,GO:0006796,GO:0006996,GO:0007005,GO:0007006,GO:0008150,GO:0008152,GO:0009987,GO:0016020,GO:0016043,GO:0016298,GO:0016787,GO:0016788,GO:0019637,GO:0019866,GO:0031090,GO:0031966,GO:0031967,GO:0031975,GO:0032048,GO:0043226,GO:0043227,GO:…	-	ko:K13535	ko00564,map00564	-	R09038	RC00037,RC00094	ko00000,ko00001,ko01000	-	-	-	Abhydrolase_1
An01g02700	35.99	36.05	20.54	21.05	29.3767	24.6252	27.001	0.254524	0.477211	0.533358	0.593786	0.748243	SPO7	Spo7-like protein		Has domain(s) with predicted protein phosphatase regulator activity	S	GO:0000003,GO:0003006,GO:0003674,GO:0005575,GO:0005622,GO:0005623,GO:0005737,GO:0005783,GO:0006464,GO:0006470,GO:0006793,GO:0006796,GO:0006807,GO:0006996,GO:0006997,GO:0006998,GO:0007049,GO:0008150,GO:0008152,GO:0008287,GO:0009653,GO:0009889,GO:0009890,GO:0009891,GO:0009892,GO:0009893,GO:0009987,GO:0010256,GO:0010562,GO:0010563,GO:0010866,GO:0010867,GO:0010921,GO:0010922,GO:0012505,GO:0016020,GO:…	-	-	-	-	-	-	-	-	-	-	Spo7
An01g02720	25.65	26.13	17.43	17.24	21.1016	20.4213	20.7614	0.0472766	0.547393	0.0863669	0.931175	0.960456	MCM3	Belongs to the MCM family		Ortholog(s) have role in negative regulation of helicase activity and MCM complex, nuclear chromatin, nucleus localization	L	GO:0000228,GO:0000278,GO:0000724,GO:0000725,GO:0000727,GO:0000785,GO:0000790,GO:0003674,GO:0003676,GO:0003677,GO:0003682,GO:0003688,GO:0003690,GO:0005488,GO:0005575,GO:0005622,GO:0005623,GO:0005634,GO:0005654,GO:0005656,GO:0005657,GO:0005694,GO:0005737,GO:0006139,GO:0006259,GO:0006260,GO:0006261,GO:0006267,GO:0006270,GO:0006271,GO:0006281,GO:0006302,GO:0006310,GO:0006325,GO:0006342,GO:0006348,GO:…	3.6.4.12	ko:K02541	ko03030,ko04110,ko04111,ko04113,map03030,map04110,map04111,map04113	M00285	-	-	ko00000,ko00001,ko00002,ko01000,ko03032,ko03036	-	-	-	MCM,MCM_N,MCM_OB
An01g02730	0.2	0.61	0.36	0	0	0	0	NA	NA	NA	NA	1	-	Intracellular hyphae protein 1		Has domain(s) with predicted role in cell wall macromolecule catabolic process	S	-	-	-	-	-	-	-	-	-	-	-	LysM
An01g02740	0	0.11	0	0	0	0	0	NA	NA	NA	NA	1	-	Belongs to the tannase family		Tannin acyl hydrolase with a predicted role in tannic acid degradation	G	-	3.1.1.20	ko:K10759	-	-	-	-	ko00000,ko01000	-	-	-	Tannase
An01g02750	0.24	0.61	0.32	0.12	0	0	0	NA	NA	NA	NA	1	-	Belongs to the AAA ATPase family		Has domain(s) with predicted role in mitochondrial respiratory chain complex III assembly	O	-	-	ko:K08900	-	-	-	-	ko00000,ko03029	-	-	-	AAA,BCS1_N
An01g02760	0.68	0.23	0.5	0.22	0	0	0	NA	NA	NA	NA	1	-	-		Ortholog of Neosartorya fischeri NRRL 181 : NFIA_062410, NFIA_099680, Aspergillus kawachii : Aspka1_0178986 and Aspergillus aculeatus ATCC16872 : Aacu16872_045086	-	-	-	-	-	-	-	-	-	-	-	-	-
An01g02770	0.25	0	0	0	0	0	0	NA	NA	NA	NA	1	NA	NA		Protein of unknown function	NA	NA	NA	NA	NA	NA	NA	NA	NA	NA	NA	NA	NA
An01g02790	21.85	21.81	14.74	14.81	17.3777	16.8175	17.0976	0.0472749	0.608224	0.0777261	0.938046	0.965311	-	Translation regulator (Cya5)		Ortholog of A. nidulans FGSC A4 : AN10498, A. fumigatus Af293 : Afu1g03930, A. oryzae RIB40 : AO090003000957, Neosartorya fischeri NRRL 181 : NFIA_020760 and Aspergillus wentii : Aspwe1_0066343	S	-	3.6.4.12	ko:K02541,ko:K17669	ko03030,ko04110,ko04111,ko04113,map03030,map04110,map04111,map04113	M00285	-	-	ko00000,ko00001,ko00002,ko01000,ko03029,ko03032,ko03036	-	-	-	PPR,PPR_2,PPR_3
An01g02800	47.67	52.19	32.18	31.3	40.962	37.8399	39.401	0.114383	0.393468	0.290705	0.771277	0.870807	SRP68	Signal-recognition-particle assembly has a crucial role in targeting secretory proteins to the rough endoplasmic reticulum membrane		Ortholog(s) have role in SRP-dependent cotranslational protein targeting to membrane and signal recognition particle, endoplasmic reticulum targeting localization	J	GO:0003674,GO:0005047,GO:0005488,GO:0005575,GO:0005622,GO:0005623,GO:0005634,GO:0005737,GO:0005783,GO:0005786,GO:0006605,GO:0006612,GO:0006613,GO:0006614,GO:0006616,GO:0006617,GO:0006810,GO:0006886,GO:0008104,GO:0008150,GO:0009987,GO:0012505,GO:0015031,GO:0015833,GO:0016043,GO:0022607,GO:0031974,GO:0031981,GO:0032991,GO:0033036,GO:0033365,GO:0034399,GO:0034613,GO:0034622,GO:0042886,GO:0043021,GO:…	-	ko:K03107	ko03060,map03060	-	-	-	ko00000,ko00001,ko02044	3.A.5.9	-	-	SRP68
An01g02810	122.57	118.89	59.97	56.65	99.3012	69.0734	84.1873	0.523695	0.277076	1.89008	0.0587475	0.146546	ERG5	cytochrome P450		C-22 sterol desaturase	Q	GO:0000249,GO:0003674,GO:0003824,GO:0005575,GO:0005622,GO:0005623,GO:0005737,GO:0005783,GO:0006066,GO:0006629,GO:0006694,GO:0006696,GO:0008150,GO:0008152,GO:0008202,GO:0008204,GO:0008610,GO:0009058,GO:0009987,GO:0012505,GO:0016125,GO:0016126,GO:0016128,GO:0016129,GO:0016491,GO:0016705,GO:0016717,GO:0043226,GO:0043227,GO:0043229,GO:0043231,GO:0044107,GO:0044108,GO:0044237,GO:0044238,GO:0044249,GO:…	1.14.19.41	ko:K09831	ko00100,ko01100,ko01130,map00100,map01100,map01130	M00102	R07506	RC01970	ko00000,ko00001,ko00002,ko00199,ko01000	-	-	-	p450
An01g02820	0	0.19	0.33	0	0	0	0	NA	NA	NA	NA	1	NA	NA		Protein of unknown function	NA	NA	NA	NA	NA	NA	NA	NA	NA	NA	NA	NA	NA
An01g02830	58.19	58.48	48.91	65.07	47.9957	67.8632	57.9295	-0.499779	0.332951	-1.50106	0.13334	0.275433	RDL2	Rhodanese Homology Domain		Ortholog(s) have thiosulfate sulfurtransferase activity	P	GO:0003674,GO:0003824,GO:0004792,GO:0005575,GO:0005622,GO:0005623,GO:0005737,GO:0005739,GO:0005740,GO:0005741,GO:0005783,GO:0012505,GO:0016020,GO:0016740,GO:0016782,GO:0016783,GO:0019867,GO:0031090,GO:0031966,GO:0031967,GO:0031968,GO:0031975,GO:0043226,GO:0043227,GO:0043229,GO:0043231,GO:0044422,GO:0044424,GO:0044429,GO:0044444,GO:0044446,GO:0044464,GO:0098588,GO:0098805	-	-	-	-	-	-	-	-	-	-	Rhodanese
An01g02840	109.08	102.91	55.55	57.09	87.3022	67.2693	77.2857	0.376064	0.287254	1.30917	0.190476	0.357598	FUN12	Translation initiation factor		Ortholog(s) have glutathione binding, translation initiation factor activity and role in translational initiation	J	GO:0000166,GO:0000462,GO:0001732,GO:0001882,GO:0001883,GO:0002181,GO:0002183,GO:0003674,GO:0003676,GO:0003723,GO:0003743,GO:0003824,GO:0003924,GO:0005488,GO:0005515,GO:0005525,GO:0005575,GO:0005622,GO:0005623,GO:0005737,GO:0005739,GO:0005829,GO:0005840,GO:0006139,GO:0006364,GO:0006396,GO:0006412,GO:0006413,GO:0006417,GO:0006446,GO:0006518,GO:0006725,GO:0006807,GO:0006996,GO:0008135,GO:0008150,GO:…	-	ko:K03243	ko03013,map03013	-	-	-	ko00000,ko00001,ko03012	-	-	-	GTP_EFTU,GTP_EFTU_D2,IF-2
An01g02850	15	14.67	9.16	8.32	11.9989	10.2111	11.105	0.232788	0.774534	0.300553	0.763756	0.865438	-	Mono-functional DNA-alkylating methyl methanesulfonate N-term		Ortholog(s) have role in response to temperature stimulus	S	-	-	-	-	-	-	-	-	-	-	-	CPSF_A,MMS1_N
An01g02860	7.12	7.31	3.05	2.21	5.79258	3.00358	4.39808	0.947611	1.34365	0.705252	0.480654	0.65922	GYP8	TBC domain protein		Ortholog(s) have role in regulation of Rho protein signal transduction, septum digestion after cytokinesis, vesicle-mediated transport and endoplasmic reticulum localization	T	GO:0000920,GO:0003674,GO:0005096,GO:0005488,GO:0005515,GO:0005575,GO:0005622,GO:0005623,GO:0005737,GO:0005783,GO:0005789,GO:0006810,GO:0006888,GO:0008047,GO:0008150,GO:0009966,GO:0009987,GO:0010646,GO:0012505,GO:0016020,GO:0016192,GO:0017016,GO:0017137,GO:0019899,GO:0023051,GO:0030234,GO:0030695,GO:0031267,GO:0031984,GO:0035023,GO:0042175,GO:0043085,GO:0043087,GO:0043226,GO:0043227,GO:0043229,GO:…	-	ko:K20372	-	-	-	-	ko00000,ko04131	-	-	-	RabGAP-TBC
An01g02870	40.84	41.18	26.5	26.01	33.5143	31.2326	32.3734	0.101724	0.433086	0.234881	0.814301	0.893407	-	Yip1 domain family		Has domain(s) with predicted membrane localization	S	GO:0003674,GO:0005488,GO:0005515,GO:0005575,GO:0005622,GO:0005623,GO:0005737,GO:0005794,GO:0006810,GO:0008150,GO:0012505,GO:0016192,GO:0017016,GO:0017137,GO:0019899,GO:0031267,GO:0043226,GO:0043227,GO:0043229,GO:0043231,GO:0044424,GO:0044444,GO:0044464,GO:0051020,GO:0051179,GO:0051234	-	-	-	-	-	-	-	-	-	-	Yip1
An01g02880	2256.58	2160.85	1661.66	1602.67	1827.14	1959.87	1893.51	-0.101162	0.058789	-1.72076	0.0852946	0.196789	-	Ribosomal_L40e	cep52	Cytoplasmic ubiquitin / ribosomal fusion protein	J	GO:0000027,GO:0000054,GO:0000055,GO:0002181,GO:0003674,GO:0003735,GO:0005198,GO:0005575,GO:0005622,GO:0005623,GO:0005634,GO:0005737,GO:0005739,GO:0005829,GO:0005840,GO:0006403,GO:0006405,GO:0006412,GO:0006464,GO:0006518,GO:0006611,GO:0006807,GO:0006810,GO:0006886,GO:0006913,GO:0006996,GO:0008104,GO:0008150,GO:0008152,GO:0009058,GO:0009059,GO:0009987,GO:0010467,GO:0015031,GO:0015833,GO:0015931,GO:…	-	ko:K02927	ko03010,map03010	M00177,M00179	-	-	br01610,ko00000,ko00001,ko00002,ko03011	-	-	-	Ribosomal_L40e,ubiquitin
An01g02890	16.13	15.42	5.81	4.81	12.8264	5.40608	9.11624	1.24652	0.902678	1.38091	0.167307	0.325721	-	RNA polymerase I specific transcription initiation factor Rrn7		Ortholog(s) have RNA polymerase I CORE element sequence-specific DNA binding activity and role in positive regulation of transcription initiation from RNA polymerase II promoter, transcription initiation from RNA polymerase I promoter	J	-	-	ko:K02927,ko:K15219	ko03010,map03010	M00177,M00179	-	-	br01610,ko00000,ko00001,ko00002,ko03011,ko03021	-	-	-	Ribosomal_L40e,ubiquitin,zf-RRN7
An01g02900	1518.73	1597.79	875.04	860.41	1288.85	1042.09	1165.47	0.306605	0.0696023	4.40511	1.05732e-05	6.85027e-05	ANB1	Translation initiation factor		Ortholog(s) have RNA binding, ribosome binding, translation elongation factor activity, translation initiation factor activity	J	GO:0002181,GO:0002182,GO:0002184,GO:0003674,GO:0003676,GO:0003723,GO:0003743,GO:0003746,GO:0005488,GO:0005575,GO:0005622,GO:0005623,GO:0005737,GO:0005739,GO:0005829,GO:0005840,GO:0006412,GO:0006413,GO:0006414,GO:0006415,GO:0006417,GO:0006446,GO:0006448,GO:0006449,GO:0006452,GO:0006518,GO:0006807,GO:0008079,GO:0008135,GO:0008150,GO:0008152,GO:0009058,GO:0009059,GO:0009889,GO:0009891,GO:0009893,GO:…	-	ko:K03263	-	-	-	-	ko00000,ko03012	-	-	-	eIF-5a
An01g02910	48.79	45.18	28.28	25.71	38.4792	31.8345	35.1569	0.273512	0.417805	0.65464	0.5127	0.685767	VPS52	GARP complex subunit (Sac2)		Putative vacuolar protein sorting protein; expression enhanced by maltose	UZ	GO:0000149,GO:0000938,GO:0003674,GO:0005488,GO:0005515,GO:0005575,GO:0005622,GO:0005623,GO:0005737,GO:0005794,GO:0005829,GO:0006810,GO:0006886,GO:0006892,GO:0006896,GO:0007034,GO:0008104,GO:0008150,GO:0009893,GO:0009894,GO:0009896,GO:0009987,GO:0010506,GO:0010508,GO:0012505,GO:0015031,GO:0015833,GO:0016192,GO:0016197,GO:0016239,GO:0016241,GO:0016482,GO:0017016,GO:0017137,GO:0019222,GO:0019725,GO:…	-	ko:K20298	-	-	-	-	ko00000,ko04131	-	-	-	Vps52
An01g02920	140.41	142.14	153.96	155.95	116.679	184.992	150.836	-0.664918	0.206423	-3.22115	0.00127677	0.00557599	-	Dehydrogenase		Ortholog(s) have mitochondrion localization	S	-	-	ko:K20298	-	-	-	-	ko00000,ko04131	-	-	-	DAO
An01g02930	260.92	295.38	13.08	17.8	229.636	18.017	123.826	3.6718	0.332925	11.0289	2.77151e-28	7.8559e-27	-	-		Ortholog of A. nidulans FGSC A4 : AN8649, A. fumigatus Af293 : Afu1g04100, A. oryzae RIB40 : AO090009000519, Aspergillus wentii : Aspwe1_0037325, Aspwe1_0104267 and Aspergillus sydowii : Aspsy1_0048337	-	-	-	-	-	-	-	-	-	-	-	-	-
An01g02940	11.84	13.28	7.23	6.49	9.93021	7.80859	8.8694	0.346792	0.881624	0.393356	0.694056	0.818113	-	C2H2 transcription factor		Has domain(s) with predicted DNA binding, nucleic acid binding, zinc ion binding activity, role in transcription, DNA-templated and nucleus localization	S	-	-	-	-	-	-	-	-	-	-	-	Fungal_trans,zf-C2H2
An01g02950	0.42	0.34	1.46	1.05	0	1.20125	0.600626	-2.98031	4.8109	-0.619492	0.535592	1	-	adenosylhomocysteine nucleosidase activity		Has domain(s) with predicted catalytic activity and role in nucleoside metabolic process	F	-	-	-	-	-	-	-	-	-	-	-	PNP_UDP_1
An01g02960	0.14	0.14	0.48	1.02	0	0.600183	0.300091	-1.98003	4.99743	-0.39621	0.69195	1	-	homogentisate 1,2-dioxygenase		Has domain(s) with predicted homogentisate 1,2-dioxygenase activity and role in L-phenylalanine catabolic process, oxidation-reduction process, tyrosine metabolic process	E	-	1.13.11.5	ko:K00451	ko00350,ko00643,ko01100,ko01120,map00350,map00643,map01100,map01120	M00044	R02519	RC00737	ko00000,ko00001,ko00002,ko01000	-	-	-	HgmA
An01g02970	1.42	1.85	0.7	0.32	0.827511	0	0.413756	1.90493	4.89227	0.389376	0.696998	1	-	Adenylosuccinate lyase C-terminus		Has domain(s) with predicted catalytic activity	F	-	-	-	-	-	-	-	-	-	-	-	ADSL_C,Lyase_1
An01g02980	0.1	0.32	0	0.41	0	0	0	NA	NA	NA	NA	1	-	Dipeptidyl peptidase III		Has domain(s) with predicted dipeptidyl-peptidase activity, role in proteolysis and cytoplasm localization	O	-	3.4.14.4	ko:K01277	-	-	-	-	ko00000,ko01000,ko01002	-	-	-	Peptidase_M49
An01g02990	1.42	1.89	0.28	0.15	0.827511	0	0.413756	1.90493	4.89227	0.389376	0.696998	1	NA	NA		Ortholog of A. oryzae RIB40 : AO090005000331, Aspergillus niger ATCC 1015 : 36280-mRNA, Aspergillus carbonarius ITEM 5010 : Acar5010_206018 and Aspergillus brasiliensis : Aspbr1_0073342, Aspbr1_0179032	NA	NA	NA	NA	NA	NA	NA	NA	NA	NA	NA	NA	NA
An01g03000	64.42	64.85	17.31	16.79	52.9607	19.8211	36.3909	1.4179	0.43434	3.2645	0.00109657	0.00485342	-	Key enzyme for ketone body catabolism. Transfers the CoA moiety from succinate to acetoacetate. Formation of the enzyme-CoA intermediate proceeds via an unstable anhydride species formed between the carboxylate groups of the enzyme and substrate		Has domain(s) with predicted CoA-transferase activity and role in ketone body catabolic process, metabolic process	H	-	2.8.3.5	ko:K01027	ko00072,ko00280,ko00650,map00072,map00280,map00650	-	R00410	RC00014	ko00000,ko00001,ko01000	-	-	-	CoA_trans,Fe-ADH
An01g03010	53.46	50.87	0	0.54	42.6167	0	21.3084	7.59148	1.51942	4.9963	5.84414e-07	4.50685e-06	NA	NA		Ortholog of A. nidulans FGSC A4 : AN11533, A. fumigatus Af293 : Afu8g06974, Neosartorya fischeri NRRL 181 : NFIA_099710, Aspergillus kawachii : Aspka1_0178966 and Aspergillus versicolor : Aspve1_0122429	NA	NA	NA	NA	NA	NA	NA	NA	NA	NA	NA	NA	NA
An01g03020	4.7	6.18	0.47	0.68	4.13763	0	2.06882	4.22692	2.4708	1.71075	0.0871268	0.199056	-	C6 finger domain protein		Ortholog of A. fumigatus Af293 : Afu1g04140, Neosartorya fischeri NRRL 181 : NFIA_020590, Aspergillus wentii : Aspwe1_0169380 and Aspergillus niger ATCC 1015 : 36278-mRNA	S	-	-	-	-	-	-	-	-	-	-	-	Zn_clus
An01g03030	4.39	4.84	1.43	1.6	3.31005	1.20125	2.25565	1.46231	2.02112	0.723514	0.469364	0.650403	-	Dehydrogenase		Tartrate dehydrogenase	E	-	-	-	-	-	-	-	-	-	-	-	Iso_dh
An01g03040	25.74	25.38	20.75	21.32	20.6878	24.6252	22.6565	-0.251367	0.521088	-0.482388	0.62953	0.775533	-	Fungal specific transcription factor domain		Has domain(s) with predicted DNA binding, zinc ion binding activity, role in transcription, DNA-templated and nucleus localization	S	-	-	-	-	-	-	-	-	-	-	-	Fungal_trans
An01g03050	116.97	111.37	96.93	99.08	93.9224	117.121	105.522	-0.318461	0.245653	-1.29638	0.194843	0.363646	PAB1	Binds the poly(A) tail of mRNA. Appears to be an important mediator of the multiple roles of the poly(A) tail in mRNA biogenesis, stability and translation. In the nucleus, involved in both mRNA cleavage and polyadenylation. Is also required for efficient mRNA export to the cytoplasm. Acts in concert with a poly(A)-specific nuclease (PAN) to affect poly(A) tail shortening, which may occur concomi…		Ortholog(s) have poly(A) binding, promoter-specific chromatin binding, protein kinase A catalytic subunit binding, ribonuclease inhibitor activity	A	GO:0003674,GO:0003676,GO:0003682,GO:0003723,GO:0003727,GO:0003729,GO:0004857,GO:0005488,GO:0005575,GO:0005622,GO:0005623,GO:0005634,GO:0005681,GO:0005737,GO:0005840,GO:0006403,GO:0006405,GO:0006406,GO:0006417,GO:0006446,GO:0006611,GO:0006810,GO:0006886,GO:0006913,GO:0008104,GO:0008143,GO:0008150,GO:0008152,GO:0008428,GO:0009889,GO:0009894,GO:0010467,GO:0010468,GO:0010494,GO:0010556,GO:0010608,GO:…	-	ko:K13126	ko03013,ko03015,ko03018,map03013,map03015,map03018	-	-	-	ko00000,ko00001,ko03019,ko03041	-	-	-	PABP,RRM_1
An01g03060	27.57	26.55	70.51	67.24	21.929	82.2872	52.1081	-1.90782	0.363755	-5.24478	1.56466e-07	1.28686e-06	HUL5	IQ and HECT domain protein		Has domain(s) with predicted ubiquitin-protein transferase activity, role in cellular protein modification process and intracellular localization	O	GO:0000209,GO:0000502,GO:0003674,GO:0003824,GO:0004842,GO:0005488,GO:0005575,GO:0005622,GO:0005623,GO:0005634,GO:0005737,GO:0006464,GO:0006508,GO:0006511,GO:0006807,GO:0006950,GO:0008150,GO:0008152,GO:0008270,GO:0009056,GO:0009057,GO:0009987,GO:0010033,GO:0010243,GO:0010498,GO:0010992,GO:0010994,GO:0016043,GO:0016567,GO:0016740,GO:0019538,GO:0019725,GO:0019787,GO:0019941,GO:0022607,GO:0030163,GO:…	2.3.2.26	ko:K10589	ko04120,map04120	-	-	-	ko00000,ko00001,ko01000,ko04121	-	-	-	HECT
An01g03070	63.23	66.31	37.93	36.06	53.3746	43.8462	48.6104	0.283708	0.355992	0.796951	0.425479	0.607722	MRPL27	50S ribosomal protein YmL27		Ortholog(s) have structural constituent of ribosome activity and mitochondrial large ribosomal subunit, mitochondrion localization	J	GO:0000313,GO:0000315,GO:0003674,GO:0003735,GO:0005198,GO:0005575,GO:0005622,GO:0005623,GO:0005737,GO:0005739,GO:0005759,GO:0005761,GO:0005762,GO:0005840,GO:0006412,GO:0006518,GO:0006807,GO:0008150,GO:0008152,GO:0009058,GO:0009059,GO:0009987,GO:0010467,GO:0015934,GO:0019538,GO:0031974,GO:0032543,GO:0032991,GO:0034641,GO:0034645,GO:0043043,GO:0043170,GO:0043226,GO:0043227,GO:0043228,GO:0043229,GO:…	-	ko:K17422	-	-	-	-	br01610,ko00000,ko03011	-	-	-	MRP-L27
An01g03080	30.06	29.01	14.23	15.19	24.4116	17.4177	20.9146	0.486994	0.550906	0.883987	0.376703	0.565441	-	Small nucleolar ribonucleoprotein complex subunit Utp14		Has domain(s) with predicted role in rRNA processing and small-subunit processome localization	A	GO:0000447,GO:0000460,GO:0000462,GO:0000466,GO:0000469,GO:0000472,GO:0000478,GO:0000479,GO:0000480,GO:0000966,GO:0000967,GO:0005575,GO:0005622,GO:0005623,GO:0005634,GO:0005730,GO:0006139,GO:0006364,GO:0006396,GO:0006725,GO:0006807,GO:0008150,GO:0008152,GO:0009987,GO:0010467,GO:0016070,GO:0016072,GO:0022613,GO:0030490,GO:0030684,GO:0031974,GO:0031981,GO:0032040,GO:0032991,GO:0034470,GO:0034471,GO:…	-	ko:K14567	ko03008,map03008	-	-	-	ko00000,ko00001,ko03009	-	-	-	Utp14
An01g03090	94.32	92.91	176.93	170.12	76.9585	207.819	142.389	-1.43317	0.218223	-6.56746	5.11808e-11	5.82373e-10	ACF2	Endo-1,3-beta-glucanase Engl1		Glucan endo-1,3-beta-D-glucosidase; beta-glucanase	G	GO:0000003,GO:0000272,GO:0000746,GO:0000747,GO:0000920,GO:0000935,GO:0000936,GO:0001871,GO:0003006,GO:0003674,GO:0003824,GO:0004338,GO:0004553,GO:0005488,GO:0005575,GO:0005576,GO:0005618,GO:0005622,GO:0005623,GO:0005856,GO:0005933,GO:0005935,GO:0005937,GO:0005975,GO:0005976,GO:0006073,GO:0006074,GO:0006076,GO:0006996,GO:0007010,GO:0007049,GO:0008150,GO:0008152,GO:0008422,GO:0009056,GO:0009057,GO:…	3.2.1.6	ko:K01180	-	-	-	-	ko00000,ko01000	-	-	-	Glyco_hydro_81
An01g03100	220.56	222.43	219.8	208.17	182.88	256.472	219.676	-0.487896	0.170741	-2.85752	0.0042697	0.0161303	VCX1	Belongs to the Ca(2 ) cation antiporter (CaCA) (TC 2.A.19) family		Putative vacuolar Ca2+/H+ exchanger	P	GO:0000322,GO:0000323,GO:0000324,GO:0000329,GO:0003674,GO:0005215,GO:0005451,GO:0005575,GO:0005622,GO:0005623,GO:0005737,GO:0005773,GO:0005774,GO:0006810,GO:0006811,GO:0006812,GO:0006813,GO:0006816,GO:0006873,GO:0006874,GO:0006875,GO:0007034,GO:0008150,GO:0008324,GO:0009987,GO:0015075,GO:0015077,GO:0015078,GO:0015079,GO:0015085,GO:0015291,GO:0015297,GO:0015298,GO:0015299,GO:0015318,GO:0015368,GO:…	-	ko:K07300	-	-	-	-	ko00000,ko02000	2.A.19	-	-	Na_Ca_ex
An01g03110	113.21	108.58	53.47	52.96	91.4398	63.0662	77.253	0.535961	0.288414	1.8583	0.0631259	0.155673	-	ribosomal protein		Has domain(s) with predicted structural constituent of ribosome activity, role in translation and ribosome localization	J	GO:0000028,GO:0000313,GO:0000314,GO:0003674,GO:0003676,GO:0003723,GO:0003729,GO:0003735,GO:0005198,GO:0005488,GO:0005575,GO:0005622,GO:0005623,GO:0005737,GO:0005739,GO:0005759,GO:0005761,GO:0005763,GO:0005840,GO:0006412,GO:0006518,GO:0006807,GO:0006996,GO:0008150,GO:0008152,GO:0009058,GO:0009059,GO:0009987,GO:0010467,GO:0015935,GO:0016043,GO:0019538,GO:0019843,GO:0022607,GO:0022613,GO:0022618,GO:…	-	ko:K02992	ko03010,map03010	M00178,M00179	-	-	br01610,ko00000,ko00001,ko00002,ko03011	-	-	-	Ribosomal_S7
An01g03120	32.55	33.67	24.86	24.19	26.8942	28.8301	27.8621	-0.100281	0.466853	-0.214803	0.829921	0.902288	PHO91	Plasma membrane phosphate transporter Pho87	acrA	Putative arsenite efflux transporter	P	GO:0000322,GO:0000323,GO:0000324,GO:0000329,GO:0003674,GO:0005215,GO:0005315,GO:0005575,GO:0005622,GO:0005623,GO:0005737,GO:0005773,GO:0005774,GO:0006082,GO:0006793,GO:0006797,GO:0006810,GO:0006811,GO:0006817,GO:0006820,GO:0008150,GO:0008152,GO:0008509,GO:0008514,GO:0009987,GO:0010966,GO:0015075,GO:0015169,GO:0015291,GO:0015318,GO:0015605,GO:0015698,GO:0015711,GO:0015748,GO:0015794,GO:0016020,GO:…	-	ko:K14430	-	-	-	-	ko00000,ko02000	2.A.47.2	-	-	CitMHS,Na_sulph_symp,SPX
An01g03130	126.19	129.52	730.68	720.82	105.508	870.913	488.21	-3.04518	0.131935	-23.0809	7.20694e-118	8.3706e-116	-	-		Ortholog of A. fumigatus Af293 : Afu1g04300, A. oryzae RIB40 : AO090003000919, AO090701000446, Aspergillus wentii : Aspwe1_0025379 and Aspergillus terreus NIH2624 : ATET_06531	-	-	-	-	-	-	-	-	-	-	-	-	-
An01g03140	31.36	37.95	171.83	169.7	28.1356	204.214	116.175	-2.85962	0.273986	-10.4371	1.67855e-25	4.35601e-24	-	-		Protein of unknown function	-	-	-	-	-	-	-	-	-	-	-	-	-
An01g03150	22.09	21.78	16.32	18.17	17.7915	20.4204	19.1059	-0.198848	0.572151	-0.347544	0.728183	0.842163	-	Integral membrane protein		Protein of unknown function	S	-	-	-	-	-	-	-	-	-	-	-	DUF2470
An01g03160	1796.34	1798.88	1031.16	988.34	1487.04	1212.68	1349.86	0.294249	0.0650148	4.52587	6.0148e-06	4.02847e-05	RPS8A	Belongs to the eukaryotic ribosomal protein eS8 family		Ortholog(s) have structural constituent of ribosome activity, role in maturation of SSU-rRNA from tricistronic rRNA transcript (SSU-rRNA, 5.8S rRNA, LSU-rRNA) and cell surface, cytosolic small ribosomal subunit localization	J	GO:0000462,GO:0002181,GO:0002182,GO:0003674,GO:0003735,GO:0005198,GO:0005575,GO:0005622,GO:0005623,GO:0005737,GO:0005829,GO:0005840,GO:0006139,GO:0006364,GO:0006396,GO:0006412,GO:0006414,GO:0006518,GO:0006725,GO:0006807,GO:0008150,GO:0008152,GO:0009058,GO:0009059,GO:0009987,GO:0010467,GO:0015935,GO:0016070,GO:0016072,GO:0019538,GO:0022613,GO:0022626,GO:0022627,GO:0030490,GO:0030684,GO:0030686,GO:…	-	ko:K02995	ko03010,map03010	M00177,M00179	-	-	br01610,ko00000,ko00001,ko00002,ko03011	-	-	-	Ribosomal_S8e
An01g03170	22.54	22.48	18.86	23.18	18.2053	24.6235	21.4144	-0.435723	0.540417	-0.806271	0.420087	0.604915	-	Ser Thr protein phosphatase family protein		Has domain(s) with predicted hydrolase activity	S	-	-	-	-	-	-	-	-	-	-	-	Metallophos
An01g03180	12.78	13.05	15.65	14.84	10.3439	17.4186	13.8813	-0.751834	0.6844	-1.09853	0.271974	0.456356	DCK1	Belongs to the DOCK family		Ortholog(s) have role in cellular response to biotic stimulus, cellular response to starvation and filamentous growth, more	T	GO:0000422,GO:0005575,GO:0005622,GO:0005623,GO:0005737,GO:0005739,GO:0005886,GO:0006914,GO:0006996,GO:0007005,GO:0007154,GO:0007165,GO:0008150,GO:0008152,GO:0009056,GO:0009987,GO:0016020,GO:0016043,GO:0022411,GO:0023052,GO:0035556,GO:0043226,GO:0043227,GO:0043229,GO:0043231,GO:0044237,GO:0044248,GO:0044424,GO:0044444,GO:0044464,GO:0050789,GO:0050794,GO:0050896,GO:0051716,GO:0061726,GO:0061919,GO:…	-	ko:K05727	-	-	-	-	ko00000,ko04131	-	-	-	DHR-2,DOCK-C2,DOCK_N,SH3_1
An01g03190	17.52	17.66	10.72	10.75	14.0677	12.0125	13.0401	0.227847	0.707853	0.321885	0.74754	0.854896	-	Exocyst complex component Sec3	secC	Ortholog(s) have GTP-Rho binding, phosphatidylinositol-4,5-bisphosphate binding activity and role in Golgi to plasma membrane transport, endoplasmic reticulum inheritance, exocyst assembly, exocyst localization, exocytosis	U	-	-	ko:K19983	-	-	-	-	ko00000,ko04131	-	-	-	Sec3-PIP2_bind,Sec3_C
An01g03200	0.77	0.56	0.56	0.93	0	0	0	NA	NA	NA	NA	1	-	Amino acid permease		Has domain(s) with predicted amino acid transmembrane transporter activity, role in amino acid transmembrane transport and membrane localization	E	-	-	ko:K19564	-	-	-	-	ko00000,ko02000	2.A.3.4.1	-	-	AA_permease_2
An01g03210	4.57	2.54	0.98	0.76	2.48246	0	1.24123	3.48988	3.15547	1.10598	0.268736	1	-	Enoyl-(Acyl carrier protein) reductase		Has domain(s) with predicted oxidoreductase activity and role in metabolic process	Q	-	-	-	-	-	-	-	-	-	-	-	adh_short
An01g03220	4.19	4.51	1.59	1.27	3.31005	1.20125	2.25565	1.46231	2.02112	0.723514	0.469364	0.650403	-	Orsellinic acid/F9775 biosynthesis cluster protein D		Ortholog of A. nidulans FGSC A4 : AN7913, A. niger CBS 513.88 : An06g00120, Aspergillus versicolor : Aspve1_0044284, Aspergillus clavatus NRRL 1 : ACLA_082690 and Aspergillus zonatus : Aspzo1_0136116	S	-	-	-	-	-	-	-	-	-	-	-	Fungal_trans_2,OrsD
An01g03230	42.46	40.92	29.73	32.22	33.9279	36.6369	35.2824	-0.110843	0.414362	-0.267502	0.789082	0.879899	-	Ribosome assembly and transport protein Srp40		Ortholog of A. nidulans FGSC A4 : AN0461, A. fumigatus Af293 : Afu1g04370, A. oryzae RIB40 : AO090003000912, Aspergillus wentii : Aspwe1_0025386 and Aspergillus sydowii : Aspsy1_0055307	S	-	-	-	-	-	-	-	-	-	-	-	SRP40_C
An01g03240	18.7	16.93	8.14	9.24	14.0676	10.2102	12.1389	0.462344	0.741919	0.623174	0.53317	0.701369	-	F-box domain protein		Ortholog of A. nidulans FGSC A4 : AN0460, A. fumigatus Af293 : Afu1g04380, A. oryzae RIB40 : AO090003000911, Aspergillus wentii : Aspwe1_0037367 and Aspergillus sydowii : Aspsy1_0143565	S	-	-	-	-	-	-	-	-	-	-	-	F-box,F-box-like
An01g03250	11.58	10.16	4.94	5.29	8.68883	5.40519	7.04701	0.684771	1.01442	0.675038	0.499651	0.674837	-	Belongs to the cytochrome P450 family		Ortholog(s) have plasma membrane localization	Q	-	-	-	-	-	-	-	-	-	-	-	p450
An01g03260	163.11	160.2	161.39	161.62	133.643	193.402	163.522	-0.533216	0.197846	-2.6951	0.00703665	0.0249598	MRP10	Involved in mitochondrial genome encoded proteins translation		Ortholog(s) have structural constituent of ribosome activity, role in mitochondrial translation and mitochondrial small ribosomal subunit localization	J	GO:0000313,GO:0000314,GO:0003674,GO:0003735,GO:0005198,GO:0005575,GO:0005622,GO:0005623,GO:0005737,GO:0005739,GO:0005759,GO:0005761,GO:0005763,GO:0005840,GO:0006412,GO:0006518,GO:0006807,GO:0008150,GO:0008152,GO:0009058,GO:0009059,GO:0009987,GO:0010467,GO:0015935,GO:0019538,GO:0031974,GO:0032543,GO:0032991,GO:0034641,GO:0034645,GO:0043043,GO:0043170,GO:0043226,GO:0043227,GO:0043228,GO:0043229,GO:…	-	-	-	-	-	-	-	-	-	-	-
An01g03270	23.37	21.74	30.62	33.96	18.2052	37.8381	28.0217	-1.0555	0.472634	-2.23324	0.0255333	0.0750552	-	Domain of unknown function (DUF1992)		Ortholog(s) have extracellular region localization	S	-	-	-	-	-	-	-	-	-	-	-	DUF1992
An01g03280	2.41	1.95	57.88	57.87	1.24123	68.4714	34.8563	-5.78561	0.912265	-6.34204	2.26749e-10	2.45404e-09	NA	NA			NA	NA	NA	NA	NA	NA	NA	NA	NA	NA	NA	NA	NA
An01g03290	0.58	1.75	34.53	35.61	0.413793	41.4428	20.9283	-6.64618	1.52368	-4.36192	1.28927e-05	8.26315e-05	NA	NA			NA	NA	NA	NA	NA	NA	NA	NA	NA	NA	NA	NA	NA
An01g03300	29.73	29.14	76.3	85.62	23.9978	96.6969	60.3473	-2.01058	0.342915	-5.8632	4.54019e-09	4.3766e-08	-	Siderophore biosynthesis protein		Ortholog of Aspergillus carbonarius ITEM 5010 : Acar5010_054822	J	-	-	-	-	-	-	-	-	-	-	-	Acetyltransf_8
An01g03310	192.37	196.9	91.57	88.62	160.537	107.513	134.025	0.5784	0.221622	2.60985	0.00905812	0.0307886	-	Proline utilization protein		Ortholog of A. nidulans FGSC A4 : AN0454, A. fumigatus Af293 : Afu1g04440, A. oryzae RIB40 : AO090003000907, Aspergillus wentii : Aspwe1_0150842 and Aspergillus sydowii : Aspsy1_0086117	E	GO:0003674,GO:0003824,GO:0005575,GO:0005622,GO:0005623,GO:0005737,GO:0008150,GO:0008152,GO:0016491,GO:0016638,GO:0016639,GO:0044424,GO:0044464,GO:0055114	-	-	-	-	-	-	-	-	-	-	OCD_Mu_crystall
An01g03320	59.36	61.91	30.9	29.61	49.6508	35.4374	42.5441	0.486551	0.381801	1.27436	0.202537	0.372963	NA	NA		Protein of unknown function	NA	NA	NA	NA	NA	NA	NA	NA	NA	NA	NA	NA	NA
An01g03330	234.63	229.04	133.69	139.95	191.569	163.368	177.468	0.229731	0.19076	1.20429	0.228476	0.406501	PCL1	Cyclin		Pcl-like cyclin	D	GO:0000079,GO:0000082,GO:0000083,GO:0000131,GO:0000278,GO:0000307,GO:0001932,GO:0003674,GO:0005575,GO:0005622,GO:0005623,GO:0005634,GO:0005933,GO:0005934,GO:0005935,GO:0006355,GO:0006996,GO:0007010,GO:0007049,GO:0008150,GO:0009889,GO:0009893,GO:0009894,GO:0009896,GO:0009987,GO:0010468,GO:0010506,GO:0010508,GO:0010556,GO:0016043,GO:0016239,GO:0016241,GO:0016538,GO:0019207,GO:0019219,GO:0019220,GO:…	-	ko:K06656,ko:K06657	ko04111,map04111	-	-	-	ko00000,ko00001	-	-	-	Cyclin_N
An01g03340	45.47	43.79	30.16	26.89	36.4104	33.6369	35.0236	0.114341	0.417551	0.273836	0.78421	0.877577	xgeA	Catalyzes endohydrolysis of 1,4-beta-D-glucosidic linkages in xyloglucan with retention of the beta-configuration of the glycosyl residues. Specific for xyloglucan and does not hydrolyze other cell wall components		Xyloglucan-specific endo-beta-1,4-glucanase	G	GO:0003674,GO:0003824,GO:0004553,GO:0005975,GO:0005976,GO:0006073,GO:0008150,GO:0008152,GO:0009987,GO:0010383,GO:0010410,GO:0010411,GO:0016787,GO:0016798,GO:0033946,GO:0043170,GO:0044036,GO:0044042,GO:0044237,GO:0044238,GO:0044260,GO:0044262,GO:0044264,GO:0052736,GO:0071554,GO:0071704	3.2.1.151	ko:K18576	-	-	-	-	ko00000,ko01000	-	GH12	-	CBM_1,Glyco_hydro_12
An01g03350	124.99	126.58	178.91	176.7	103.439	212.623	158.031	-1.03951	0.203562	-5.10662	3.2797e-07	2.60516e-06	ERG2	C-8 sterol isomerase	erg2	Putative C-8 sterol isomerase; expression repressed by tunicamycin and DTT; induced by fenpropimorph	T	GO:0000247,GO:0003674,GO:0003824,GO:0005575,GO:0005622,GO:0005623,GO:0005737,GO:0005783,GO:0006066,GO:0006629,GO:0006694,GO:0006696,GO:0008150,GO:0008152,GO:0008202,GO:0008204,GO:0008610,GO:0009058,GO:0009987,GO:0012505,GO:0016125,GO:0016126,GO:0016128,GO:0016129,GO:0016853,GO:0016860,GO:0016863,GO:0043226,GO:0043227,GO:0043229,GO:0043231,GO:0044107,GO:0044108,GO:0044237,GO:0044238,GO:0044249,GO:…	-	ko:K09829	ko00100,ko01100,ko01130,map00100,map01100,map01130	M00102	R07497	RC00911	ko00000,ko00001,ko00002,ko01000	-	-	-	ERG2_Sigma1R
An01g03360	43.76	39.55	16.87	17.1	33.9278	19.8202	26.874	0.775483	0.487758	1.58989	0.111859	0.240974	CTU1	Plays a central role in 2-thiolation of mcm(5)S(2)U at tRNA wobble positions of tRNA(Lys), tRNA(Glu) and tRNA(Gln). Directly binds tRNAs and probably acts by catalyzing adenylation of tRNAs, an intermediate required for 2-thiolation. It is unclear whether it acts as a sulfurtransferase that transfers sulfur from thiocarboxylated URM1 onto the uridine of tRNAs at wobble position. Prior mcm(5) tRNA…		Ortholog(s) have tRNA binding activity, role in protein urmylation, tRNA wobble position uridine thiolation, tRNA wobble uridine modification and cytosol, cytosolic tRNA wobble base thiouridylase complex localization	J	GO:0000049,GO:0000166,GO:0002097,GO:0002098,GO:0002143,GO:0002144,GO:0003674,GO:0003676,GO:0003723,GO:0005488,GO:0005524,GO:0005575,GO:0005622,GO:0005623,GO:0005737,GO:0005739,GO:0005829,GO:0006139,GO:0006396,GO:0006399,GO:0006400,GO:0006464,GO:0006725,GO:0006807,GO:0008033,GO:0008144,GO:0008150,GO:0008152,GO:0009451,GO:0009987,GO:0010467,GO:0016070,GO:0017076,GO:0019538,GO:0030554,GO:0032446,GO:…	-	ko:K14168	ko04122,map04122	-	-	-	ko00000,ko00001,ko01000,ko03016	-	-	-	ATP_bind_3,zn-ribbon_14
An01g03370	55.92	53.34	30.86	31.03	44.6855	36.6378	40.6617	0.286471	0.388097	0.738143	0.460428	0.643922	-	Ras guanyl-nucleotide exchange factor RasGEF		Has domain(s) with predicted GTP binding, guanyl-nucleotide exchange factor activity, role in regulation of small GTPase mediated signal transduction, small GTPase mediated signal transduction and intracellular localization	T	-	-	-	-	-	-	-	-	-	-	-	Complex1_LYR_2,Ras,RasGEF,RasGEF_N
An01g03390	69.4	68.39	63.34	62.69	56.6845	75.0787	65.8816	-0.405446	0.306307	-1.32366	0.185616	0.350377	-	HIT zinc finger		Ortholog of A. nidulans FGSC A4 : AN0448, A. fumigatus Af293 : Afu1g04690, A. oryzae RIB40 : AO090003000900, Aspergillus wentii : Aspwe1_0037393 and Aspergillus sydowii : Aspsy1_0055292	S	-	-	-	-	-	-	-	-	-	-	-	zf-HIT
An01g03400	62.3	59.57	14.07	14.38	50.0643	16.8175	33.4409	1.57382	0.459177	3.42748	0.000609219	0.0028738	-	GAL4-like Zn(II)2Cys6 (or C6 zinc) binuclear cluster DNA-binding domain		Has domain(s) with predicted DNA-binding transcription factor activity, RNA polymerase II-specific, zinc ion binding activity, role in regulation of transcription, DNA-templated and nucleus localization	S	-	-	-	-	-	-	-	-	-	-	-	Fungal_trans_2,Zn_clus
An01g03410	189.35	184.28	109.43	105.24	154.331	128.536	141.433	0.263863	0.213901	1.23358	0.217361	0.392891	-	NifU-related protein		Has domain(s) with predicted iron ion binding, iron-sulfur cluster binding activity and role in iron-sulfur cluster assembly	O	GO:0005575,GO:0005622,GO:0005623,GO:0005737,GO:0005739,GO:0005759,GO:0006807,GO:0008150,GO:0008152,GO:0010467,GO:0019538,GO:0031974,GO:0043170,GO:0043226,GO:0043227,GO:0043229,GO:0043231,GO:0043233,GO:0044238,GO:0044422,GO:0044424,GO:0044429,GO:0044444,GO:0044446,GO:0044464,GO:0051604,GO:0070013,GO:0071704,GO:0097428,GO:0106035,GO:1901564	-	ko:K22074	-	-	-	-	ko00000,ko03029	-	-	-	Nfu_N,NifU
An01g03430	2.31	2.53	1.1	1.03	1.65502	1.20125	1.42814	0.46231	2.52273	0.183258	0.854596	1	NA	NA		Protein of unknown function	NA	NA	NA	NA	NA	NA	NA	NA	NA	NA	NA	NA	NA
An01g03440	1.28	1.28	1.12	0.63	0.827511	0.60107	0.714291	0.461637	4.04302	0.114181	0.909094	1	NA	NA		Protein of unknown function	NA	NA	NA	NA	NA	NA	NA	NA	NA	NA	NA	NA	NA
An01g03450	115.06	119.26	133.31	124.32	96.819	154.365	125.592	-0.672972	0.226893	-2.96604	0.00301664	0.0119213	-	PSP1 domain protein		Ortholog of A. nidulans FGSC A4 : AN0446, A. fumigatus Af293 : Afu1g04670, A. oryzae RIB40 : AO090003000896, Aspergillus wentii : Aspwe1_0105170 and Aspergillus sydowii : Aspsy1_0144835	S	GO:0000932,GO:0003674,GO:0003676,GO:0003723,GO:0003729,GO:0005488,GO:0005575,GO:0005622,GO:0005623,GO:0005737,GO:0005739,GO:0032991,GO:0035770,GO:0036464,GO:0043226,GO:0043227,GO:0043228,GO:0043229,GO:0043231,GO:0043232,GO:0044424,GO:0044444,GO:0044464,GO:0097159,GO:1901363,GO:1990904	-	-	-	-	-	-	-	-	-	-	PSP1
An01g03460	1311.91	1327.31	1017.34	954.52	1091.49	1183.86	1137.68	-0.117191	0.0699785	-1.67467	0.0939982	0.210545	rpl15	Belongs to the eukaryotic ribosomal protein eL15 family		Ortholog(s) have RNA binding, structural constituent of ribosome activity, role in cytoplasmic translation, macroautophagy and cytosolic large ribosomal subunit localization	J	GO:0002181,GO:0003674,GO:0003676,GO:0003723,GO:0003735,GO:0005198,GO:0005488,GO:0005575,GO:0005622,GO:0005623,GO:0005634,GO:0005730,GO:0005737,GO:0005829,GO:0005840,GO:0006412,GO:0006518,GO:0006807,GO:0006914,GO:0008150,GO:0008152,GO:0009056,GO:0009058,GO:0009059,GO:0009987,GO:0010467,GO:0015934,GO:0016236,GO:0019538,GO:0022625,GO:0022626,GO:0031974,GO:0031981,GO:0032991,GO:0034641,GO:0034645,GO:…	-	ko:K02877	ko03010,map03010	M00177,M00179	-	-	br01610,ko00000,ko00001,ko00002,ko03011	-	-	-	Ribosomal_L15e
An01g03470	43.38	44.8	12.16	11.05	35.9968	13.8149	24.9058	1.38167	0.526474	2.62439	0.00868046	0.0297705	HUL4	Ubiquitin-protein ligase		Has domain(s) with predicted ubiquitin-protein transferase activity, role in cellular protein modification process and intracellular localization	H	GO:0003674,GO:0003824,GO:0004842,GO:0005575,GO:0005622,GO:0005623,GO:0005628,GO:0005737,GO:0006464,GO:0006807,GO:0008150,GO:0008152,GO:0009987,GO:0016020,GO:0016567,GO:0016740,GO:0019538,GO:0019787,GO:0032446,GO:0036211,GO:0042763,GO:0042764,GO:0043170,GO:0043412,GO:0044237,GO:0044238,GO:0044260,GO:0044267,GO:0044424,GO:0044464,GO:0061630,GO:0061659,GO:0070647,GO:0071704,GO:0140096,GO:1901564	2.3.2.26	ko:K12232	-	-	-	-	ko00000,ko01000,ko04121	-	-	-	HECT
An01g03480	10.37	10.67	18.62	17.08	8.27511	21.0224	14.6487	-1.34506	0.677543	-1.98521	0.0471213	0.123986	-	Alcohol dehydrogenase	gutB	Sorbitol dehydrogenase	Q	-	1.1.1.287	ko:K17818	ko00040,ko01100,map00040,map01100	-	R07143,R07144	RC00102	ko00000,ko00001,ko01000	-	-	-	ADH_N,ADH_zinc_N
An01g03490	18.59	17.11	33.81	35	14.4814	40.8417	27.6616	-1.49585	0.484896	-3.08488	0.00203632	0.00836664	-	FRG1-like domain		Ortholog of A. nidulans FGSC A4 : AN0442, A. fumigatus Af293 : Afu1g04610, A. oryzae RIB40 : AO090003000887, Aspergillus wentii : Aspwe1_0025410 and Aspergillus sydowii : Aspsy1_0145574	Z	GO:0000375,GO:0000377,GO:0000398,GO:0003674,GO:0003779,GO:0005488,GO:0005515,GO:0005575,GO:0005622,GO:0005623,GO:0005634,GO:0005681,GO:0006139,GO:0006396,GO:0006397,GO:0006725,GO:0006807,GO:0008092,GO:0008150,GO:0008152,GO:0008380,GO:0009987,GO:0010467,GO:0016070,GO:0016071,GO:0032991,GO:0034641,GO:0043170,GO:0043226,GO:0043227,GO:0043229,GO:0043231,GO:0044237,GO:0044238,GO:0044422,GO:0044424,GO:…	-	ko:K13122	-	-	-	-	ko00000,ko03041	-	-	-	FRG1
An01g03500	96.17	101.71	8.84	8.3	81.5101	9.61002	45.56	3.08437	0.480221	6.42281	1.33785e-10	1.47815e-09	-	RING finger domain protein		Has domain(s) with predicted zinc ion binding activity	O	GO:0003674,GO:0003824,GO:0004842,GO:0005488,GO:0006464,GO:0006807,GO:0008150,GO:0008152,GO:0008270,GO:0009987,GO:0016567,GO:0016740,GO:0019538,GO:0019787,GO:0032446,GO:0036211,GO:0043167,GO:0043169,GO:0043170,GO:0043412,GO:0044237,GO:0044238,GO:0044260,GO:0044267,GO:0046872,GO:0046914,GO:0061630,GO:0061659,GO:0070647,GO:0071704,GO:0140096,GO:1901564	-	-	-	-	-	-	-	-	-	-	zf-RING_2
An01g03510	46.53	46.82	23.99	25.31	38.0655	28.8292	33.4474	0.400937	0.429171	0.934212	0.350194	0.538726	NGG1	Transcriptional regulator Ngg1		Ortholog(s) have histone acetyltransferase activity and role in chromatin organization, histone acetylation, regulation of transcription by RNA polymerase II	B	GO:0000123,GO:0000124,GO:0000228,GO:0000785,GO:0000790,GO:0003674,GO:0003712,GO:0003713,GO:0005575,GO:0005622,GO:0005623,GO:0005634,GO:0005654,GO:0005671,GO:0005694,GO:0006325,GO:0006338,GO:0006355,GO:0006357,GO:0006464,GO:0006473,GO:0006475,GO:0006807,GO:0006996,GO:0008150,GO:0008152,GO:0009889,GO:0009891,GO:0009893,GO:0009987,GO:0010468,GO:0010556,GO:0010557,GO:0010604,GO:0016043,GO:0016569,GO:…	-	ko:K11315	ko05165,map05165	-	-	-	ko00000,ko00001,ko03021,ko03036	-	-	-	Ada3
An01g03520	14.72	15.19	27.02	30.73	11.999	34.2344	23.1167	-1.51255	0.534367	-2.83055	0.00464674	0.0173279	NPR2	Nitrogen permease regulator		Ortholog(s) have GTPase activator activity	P	GO:0000306,GO:0000322,GO:0000323,GO:0000324,GO:0000329,GO:0005575,GO:0005622,GO:0005623,GO:0005737,GO:0005773,GO:0005774,GO:0006810,GO:0006811,GO:0006812,GO:0006820,GO:0006865,GO:0006950,GO:0006995,GO:0007154,GO:0008150,GO:0009267,GO:0009605,GO:0009893,GO:0009894,GO:0009896,GO:0009966,GO:0009968,GO:0009987,GO:0009991,GO:0010506,GO:0010508,GO:0010646,GO:0010647,GO:0010648,GO:0015711,GO:0015804,GO:…	-	ko:K20405	ko04150,map04150	-	-	-	ko00000,ko00001	-	-	-	NPR2
An01g03530	82.12	83.74	254.26	248.94	68.2697	301.517	184.893	-2.14292	0.200742	-10.675	1.33293e-26	3.61676e-25	-	-		Ortholog of A. nidulans FGSC A4 : AN0438, A. fumigatus Af293 : Afu1g04575, A. oryzae RIB40 : AO090003000883, Aspergillus wentii : Aspwe1_0025463 and Aspergillus terreus NIH2624 : ATET_03750	-	-	-	-	-	-	-	-	-	-	-	-	-
An01g03540	11.36	10.73	4.7	4.65	8.68883	4.80501	6.74692	0.854625	1.04596	0.81707	0.413888	0.600804	-	DNA repair protein		Has domain(s) with predicted hydrolase activity	L	-	-	-	-	-	-	-	-	-	-	-	DRMBL,Lactamase_B_2
An01g03550	30.38	31.77	35.93	36.03	25.2391	42.644	33.9416	-0.756686	0.423988	-1.78469	0.074312	0.176276	URE1	belongs to the metallo- dependent hydrolases superfamily. Urease alpha subunit family		Putative urease	F	GO:0003674,GO:0003824,GO:0006807,GO:0008150,GO:0008152,GO:0009039,GO:0009056,GO:0009987,GO:0016787,GO:0016810,GO:0016811,GO:0019627,GO:0034641,GO:0043419,GO:0043603,GO:0043605,GO:0044237,GO:0044248,GO:0044270,GO:0044281,GO:0044282,GO:0071704,GO:0071941,GO:1901564,GO:1901565,GO:1901575	3.5.1.5	ko:K01427	ko00220,ko00230,ko00791,ko01100,ko01120,map00220,map00230,map00791,map01100,map01120	-	R00131	RC02798,RC02806	ko00000,ko00001,ko01000	-	-	-	Amidohydro_1,Urease_alpha,Urease_beta,Urease_gamma
An01g03560	66.49	69.24	33.58	32.13	55.8571	39.0412	47.4491	0.516753	0.362611	1.42509	0.154132	0.306343	HMO1	high mobility group		Ortholog(s) have DNA binding, bending, double-stranded DNA binding, four-way junction DNA binding, sequence-specific DNA binding activity	K	GO:0000217,GO:0000400,GO:0000785,GO:0000792,GO:0001173,GO:0001174,GO:0003674,GO:0003676,GO:0003677,GO:0003690,GO:0005488,GO:0005575,GO:0005622,GO:0005623,GO:0005634,GO:0005694,GO:0005730,GO:0005737,GO:0005829,GO:0006139,GO:0006323,GO:0006351,GO:0006352,GO:0006355,GO:0006356,GO:0006357,GO:0006366,GO:0006367,GO:0006725,GO:0006807,GO:0006996,GO:0008150,GO:0008152,GO:0008301,GO:0009058,GO:0009059,GO:…	-	ko:K22483	-	-	-	-	ko00000,ko03000	-	-	-	HMG_box
An01g03570	352.06	362.79	202.31	204.91	295.422	243.853	269.638	0.276761	0.154461	1.79178	0.073168	0.174138	MCR1	Belongs to the flavoprotein pyridine nucleotide cytochrome reductase family	mcr1	Cytochrome-b5 reductase	C	GO:0003674,GO:0003824,GO:0004128,GO:0005575,GO:0005622,GO:0005623,GO:0005737,GO:0005739,GO:0005740,GO:0005741,GO:0005758,GO:0006066,GO:0006629,GO:0006694,GO:0006696,GO:0006950,GO:0006979,GO:0008150,GO:0008152,GO:0008202,GO:0008204,GO:0008610,GO:0009058,GO:0009987,GO:0016020,GO:0016021,GO:0016125,GO:0016126,GO:0016128,GO:0016129,GO:0016491,GO:0016651,GO:0016653,GO:0019867,GO:0031090,GO:0031224,GO:…	1.6.2.2	ko:K00326	ko00520,map00520	-	R00100	-	ko00000,ko00001,ko01000	-	-	iMM904.YKL150W	FAD_binding_6,NAD_binding_1
An01g03580	1294.97	1289.94	893.69	891.25	1068.73	1071.52	1070.12	-0.00375712	0.0705825	-0.0532302	0.957549	0.977718	RPL20B	Belongs to the eukaryotic ribosomal protein eL20 family		Ortholog(s) have cell surface, cytosolic large ribosomal subunit localization	J	GO:0002181,GO:0003674,GO:0003676,GO:0003723,GO:0003735,GO:0005198,GO:0005488,GO:0005575,GO:0005622,GO:0005623,GO:0005737,GO:0005829,GO:0005840,GO:0006412,GO:0006518,GO:0006807,GO:0008150,GO:0008152,GO:0009058,GO:0009059,GO:0009987,GO:0010467,GO:0015934,GO:0019538,GO:0022625,GO:0022626,GO:0032991,GO:0034641,GO:0034645,GO:0043043,GO:0043170,GO:0043226,GO:0043228,GO:0043229,GO:0043232,GO:0043603,GO:…	-	ko:K02882	ko03010,map03010	M00177	-	-	br01610,ko00000,ko00001,ko00002,ko03011	-	-	-	Ribosomal_L18A
An01g03590	30.51	28.88	6.64	6.84	23.9978	7.20752	15.6026	1.73533	0.697518	2.48786	0.0128514	0.041674	CSN12	PCI/PINT associated module		Ortholog of A. nidulans FGSC A4 : AN0434, A. fumigatus Af293 : Afu1g04520, A. oryzae RIB40 : AO090003000871, Aspergillus wentii : Aspwe1_0037476 and Aspergillus sydowii : Aspsy1_0086092	D	GO:0000375,GO:0000377,GO:0000398,GO:0000749,GO:0000754,GO:0000956,GO:0000972,GO:0000973,GO:0003674,GO:0003676,GO:0003677,GO:0003690,GO:0003723,GO:0005488,GO:0005575,GO:0005622,GO:0005623,GO:0005634,GO:0006139,GO:0006351,GO:0006354,GO:0006366,GO:0006368,GO:0006396,GO:0006397,GO:0006401,GO:0006402,GO:0006403,GO:0006405,GO:0006406,GO:0006611,GO:0006725,GO:0006807,GO:0006810,GO:0006886,GO:0006913,GO:…	-	-	-	-	-	-	-	-	-	-	PCI
An01g03600	21.67	21.26	18.79	22.83	17.3777	24.0233	20.7005	-0.467228	0.549525	-0.850239	0.395192	0.585169	-	BTB/POZ domain		Ortholog of A. nidulans FGSC A4 : AN10356, AN0435, A. fumigatus Af293 : Afu1g04510, Afu3g13080, A. oryzae RIB40 : AO090003000870, AO090012000821 and Aspergillus wentii : Aspwe1_0037477, Aspwe1_0181566	S	-	-	-	-	-	-	-	-	-	-	-	BTB
An01g03610	44.55	42.76	27.71	26.4	35.5829	31.8336	33.7083	0.160642	0.424941	0.378035	0.705405	0.825683	-	Regulator of gluconeogenesis Rmd5		Ortholog of A. nidulans FGSC A4 : AN0436, A. fumigatus Af293 : Afu1g04490, A. oryzae RIB40 : AO090003000869, Aspergillus wentii : Aspwe1_0104014 and Aspergillus sydowii : Aspsy1_0642161	O	GO:0003674,GO:0003824,GO:0004842,GO:0005488,GO:0005575,GO:0005622,GO:0005623,GO:0005634,GO:0005737,GO:0005777,GO:0005829,GO:0006109,GO:0006111,GO:0006464,GO:0006508,GO:0006511,GO:0006807,GO:0008150,GO:0008152,GO:0008270,GO:0009056,GO:0009057,GO:0009889,GO:0009890,GO:0009892,GO:0009987,GO:0010498,GO:0010675,GO:0010677,GO:0010906,GO:0016567,GO:0016740,GO:0019222,GO:0019538,GO:0019787,GO:0019941,GO:…	-	-	-	-	-	-	-	-	-	-	CLTH,zf-RING_UBOX
An01g03620	7.71	8.29	5.94	4.15	6.20637	5.40608	5.80623	0.199207	1.11835	0.178126	0.858624	0.921838	NA	NA		Protein of unknown function	NA	NA	NA	NA	NA	NA	NA	NA	NA	NA	NA	NA	NA
An01g03630	27.17	25.37	15.45	14.93	21.5152	17.4186	19.4669	0.304745	0.570044	0.5346	0.592927	0.747456	-	Sin3 complex subunit (Stb2)		Ortholog of S. cerevisiae : STB6, A. nidulans FGSC A4 : AN0430, A. fumigatus Af293 : Afu1g04480, A. oryzae RIB40 : AO090003000868 and Aspergillus wentii : Aspwe1_0103827	S	GO:0000118,GO:0000228,GO:0000785,GO:0000790,GO:0005575,GO:0005622,GO:0005623,GO:0005634,GO:0005654,GO:0005694,GO:0031974,GO:0031981,GO:0032991,GO:0043226,GO:0043227,GO:0043228,GO:0043229,GO:0043231,GO:0043232,GO:0043233,GO:0044422,GO:0044424,GO:0044427,GO:0044428,GO:0044446,GO:0044451,GO:0044454,GO:0044464,GO:0070013,GO:0070822,GO:1902494	-	-	-	-	-	-	-	-	-	-	-
An01g03640	122.33	127.58	76.7	84.49	103.025	96.0967	99.561	0.100421	0.254096	0.395209	0.692689	0.817493	TIM10	translocase subunit Tim10		Ortholog(s) have protein carrier activity, protein transporter activity, unfolded protein binding activity and role in protein insertion into mitochondrial inner membrane, protein insertion into mitochondrial outer membrane	U	GO:0003674,GO:0005215,GO:0005488,GO:0005515,GO:0005575,GO:0005622,GO:0005623,GO:0005737,GO:0005739,GO:0005740,GO:0005743,GO:0005758,GO:0006605,GO:0006626,GO:0006810,GO:0006839,GO:0006886,GO:0006996,GO:0007005,GO:0007006,GO:0007007,GO:0008104,GO:0008150,GO:0008565,GO:0009987,GO:0015031,GO:0015833,GO:0016020,GO:0016021,GO:0016043,GO:0017038,GO:0019866,GO:0031090,GO:0031224,GO:0031966,GO:0031967,GO:…	-	ko:K17778,ko:K17781	-	-	-	-	ko00000,ko02000,ko03029	3.A.8.1	-	-	zf-Tim10_DDP
An01g03650	32.97	30.96	24.8	23.76	25.6528	28.2299	26.9413	-0.138097	0.475347	-0.290519	0.771419	0.870807	MSK1	lysyl-tRNA synthetase		Has domain(s) with predicted ATP binding, aminoacyl-tRNA ligase activity, lysine-tRNA ligase activity, nucleic acid binding activity, role in lysyl-tRNA aminoacylation, tRNA aminoacylation for protein translation and cytoplasm localization	J	GO:0000049,GO:0000166,GO:0000959,GO:0003674,GO:0003676,GO:0003723,GO:0003824,GO:0004812,GO:0004824,GO:0005488,GO:0005524,GO:0005575,GO:0005622,GO:0005623,GO:0005737,GO:0005739,GO:0006082,GO:0006139,GO:0006399,GO:0006403,GO:0006412,GO:0006418,GO:0006430,GO:0006518,GO:0006520,GO:0006725,GO:0006807,GO:0006810,GO:0006839,GO:0008144,GO:0008150,GO:0008152,GO:0009058,GO:0009059,GO:0009987,GO:0010467,GO:…	6.1.1.6	ko:K04567	ko00970,map00970	M00359,M00360	R03658	RC00055,RC00523	ko00000,ko00001,ko00002,ko01000,ko01007,ko03016	-	-	iMM904.YNL073W,iND750.YNL073W	tRNA-synt_2,tRNA_anti-codon
An01g03660	30.71	28.28	23.03	30.79	23.9978	31.8301	27.9139	-0.407539	0.470455	-0.866264	0.386345	0.57493	-	clavaminate synthase-like protein		Protein of unknown function	S	-	-	-	-	-	-	-	-	-	-	-	2OG-FeII_Oxy,DIOX_N
An01g03670	7.97	6.79	1.72	1.6	5.37879	1.20125	3.29002	2.16274	1.72782	1.25172	0.210673	0.383969	-	Transcription-silencing protein Clr2		Ortholog of A. nidulans FGSC A4 : AN10089, A. fumigatus Af293 : Afu1g04770, Neosartorya fischeri NRRL 181 : NFIA_019990, Aspergillus clavatus NRRL 1 : ACLA_029910 and Aspergillus zonatus : Aspzo1_0131370	S	-	-	-	-	-	-	-	-	-	-	-	Clr2,Clr2_transil
An01g03680	112.05	110.38	21.67	21.96	91.8537	25.2263	58.54	1.86441	0.359047	5.19267	2.07304e-07	1.68749e-06	PXA1	Peroxisomal ABC transporter (PXA1)		Ortholog(s) have ATPase-coupled transmembrane transporter activity, role in fatty acid transport and integral component of peroxisomal membrane, peroxisome localization	Q	GO:0003674,GO:0003824,GO:0005215,GO:0005575,GO:0005622,GO:0005623,GO:0005737,GO:0005777,GO:0005778,GO:0005779,GO:0006810,GO:0006811,GO:0006820,GO:0006869,GO:0008150,GO:0010876,GO:0015399,GO:0015405,GO:0015711,GO:0015718,GO:0015849,GO:0015908,GO:0016020,GO:0016021,GO:0016462,GO:0016787,GO:0016817,GO:0016818,GO:0016887,GO:0017111,GO:0022804,GO:0022857,GO:0031090,GO:0031224,GO:0031231,GO:0031300,GO:…	-	ko:K15628	ko02010,ko04146,map02010,map04146	-	-	-	ko00000,ko00001,ko02000	3.A.1.203.2,3.A.1.203.6	-	-	ABC_membrane_2,ABC_tran
An01g03690	9.65	7.47	3.23	3.56	6.62002	3.60376	5.11189	0.877337	1.22827	0.714285	0.475051	0.654854	NA	NA		Protein of unknown function	NA	NA	NA	NA	NA	NA	NA	NA	NA	NA	NA	NA	NA
An01g03700	62.65	60.85	35.57	35.62	50.4781	42.0439	46.261	0.263765	0.364243	0.724146	0.468976	0.650403	-	General stress response phosphoprotein phosphatase Psr1		Ortholog(s) have role in regulation of spore germination	K	GO:0003674,GO:0003824,GO:0004721,GO:0005575,GO:0005622,GO:0005623,GO:0005737,GO:0005829,GO:0005886,GO:0006355,GO:0006357,GO:0006464,GO:0006470,GO:0006793,GO:0006796,GO:0006807,GO:0006950,GO:0006970,GO:0008150,GO:0008152,GO:0009266,GO:0009408,GO:0009628,GO:0009651,GO:0009889,GO:0009987,GO:0010468,GO:0010556,GO:0016020,GO:0016311,GO:0016787,GO:0016788,GO:0016791,GO:0019219,GO:0019222,GO:0019538,GO:…	3.1.3.16	ko:K15731	-	-	-	-	ko00000,ko01000,ko01009,ko03021	-	-	-	NIF
An01g03710	64.43	85.71	42.9	57.08	61.6504	59.4554	60.5529	0.0522412	0.333557	0.156619	0.875545	0.930969	NA	NA		Protein of unknown function	NA	NA	NA	NA	NA	NA	NA	NA	NA	NA	NA	NA	NA
An01g03720	67.42	69.37	83.42	79.65	56.2709	97.3033	76.7871	-0.790092	0.287087	-2.7521	0.00592152	0.0215254	sds22	Protein phosphatase PP1 regulatory subunit Sds22		Ortholog(s) have protein phosphatase activator activity, protein phosphatase regulator activity	T	GO:0000164,GO:0003674,GO:0004857,GO:0004864,GO:0004865,GO:0005575,GO:0005622,GO:0005623,GO:0005634,GO:0005737,GO:0007059,GO:0007088,GO:0007346,GO:0008047,GO:0008104,GO:0008150,GO:0008287,GO:0009892,GO:0009896,GO:0009987,GO:0010563,GO:0010564,GO:0010605,GO:0010638,GO:0010921,GO:0010923,GO:0010965,GO:0019208,GO:0019211,GO:0019212,GO:0019220,GO:0019222,GO:0019888,GO:0023052,GO:0030071,GO:0030234,GO:…	-	ko:K17550	-	-	-	-	ko00000,ko01009	-	-	-	LRR_4,LRR_6,LRR_8
An01g03730	18.58	13.17	3.36	4.46	12.8262	4.20394	8.51509	1.60921	0.967311	1.66359	0.0961939	0.214514	-	-		Ortholog of A. nidulans FGSC A4 : AN0424, A. fumigatus Af293 : Afu1g04810, Aspergillus wentii : Aspwe1_0169505, Aspergillus sydowii : Aspsy1_0641478 and Aspergillus carbonarius ITEM 5010 : Acar5010_128960	-	-	-	-	-	-	-	-	-	-	-	-	-
An01g03740	45.67	44.24	6.19	4.63	36.8242	6.00715	21.4157	2.61605	0.655265	3.99235	6.54219e-05	0.000371322	xyl1	Catalyzes the initial reaction in the xylose utilization pathway by reducing D-xylose into xylitol. Xylose is a major component of hemicelluloses such as xylan. Most fungi utilize D- xylose via three enzymatic reactions, xylose reductase (XR), xylitol dehydrogenase (XDH), and xylulokinase, to form xylulose 5- phosphate, which enters pentose phosphate pathway (By similarity)	xyrA	D-xylose reductase (xylitol dehydrogenase); expression induced by growth on xylose or l-arabinose; XlnR regulated; key enzyme for d-galactose reduction	C	GO:0003674,GO:0003824,GO:0004032,GO:0004033,GO:0005575,GO:0005576,GO:0005622,GO:0005623,GO:0005975,GO:0005996,GO:0008106,GO:0008150,GO:0008152,GO:0009056,GO:0016052,GO:0016491,GO:0016614,GO:0016616,GO:0019321,GO:0019323,GO:0019566,GO:0019568,GO:0032866,GO:0042732,GO:0042843,GO:0044238,GO:0044281,GO:0044282,GO:0044464,GO:0046365,GO:0055114,GO:0071704,GO:1901575	1.1.1.307	ko:K17743	ko00040,ko01100,map00040,map01100	-	R01431,R09477	RC00133	ko00000,ko00001,ko01000	-	-	-	Aldo_ket_red
An01g03750	125.37	122.08	5.76	5.46	102.198	6.00626	54.1019	4.08875	0.542162	7.54156	4.64383e-14	6.59134e-13	abaA	BrlA, abaA and wetA are pivotal regulators of conidiophore development and conidium maturation (By similarity). They act individually and together to regulate their own expression and that of numerous other sporulation-specific genes (By similarity). Binds to the sequence 5'-CATTCY-3', where Y is a pyrimidine, making both major- and minor-groove contacts (By similarity)	abaA	Putative transcription factor similar to A. nidulans abaA; predicted role in conidiophore development; expressed in germinating conidia	K	GO:0000003,GO:0001067,GO:0001085,GO:0003006,GO:0003674,GO:0003676,GO:0003677,GO:0003700,GO:0005488,GO:0005515,GO:0005575,GO:0005622,GO:0005623,GO:0005634,GO:0005667,GO:0006355,GO:0006357,GO:0007275,GO:0008134,GO:0008150,GO:0009653,GO:0009889,GO:0009891,GO:0009893,GO:0009987,GO:0010468,GO:0010556,GO:0010557,GO:0010604,GO:0010628,GO:0010720,GO:0019219,GO:0019222,GO:0019954,GO:0022414,GO:0022603,GO:…	-	ko:K09448	ko04011,ko04390,ko04391,ko04392,map04011,map04390,map04391,map04392	M00683	-	-	ko00000,ko00001,ko00002,ko03000	-	-	-	TEA
An01g03760	33.17	35.39	17.48	16.83	28.1355	19.8211	23.9783	0.505365	0.512205	0.986646	0.323816	0.514604	MRD1	pre-rRNA processing protein Mrd1		Ortholog(s) have rRNA primary transcript binding activity	A	GO:0000028,GO:0000447,GO:0000460,GO:0000462,GO:0000466,GO:0000469,GO:0000472,GO:0000478,GO:0000479,GO:0000480,GO:0000966,GO:0000967,GO:0003674,GO:0003676,GO:0003723,GO:0003729,GO:0005488,GO:0005575,GO:0005622,GO:0005623,GO:0005634,GO:0005730,GO:0006139,GO:0006364,GO:0006396,GO:0006725,GO:0006807,GO:0006996,GO:0008150,GO:0008152,GO:0009987,GO:0010467,GO:0016043,GO:0016070,GO:0016072,GO:0019843,GO:…	-	ko:K14787	-	-	-	-	ko00000,ko03009	-	-	-	RRM_1
An01g03770	71.45	79.14	52.76	50.08	62.0637	61.2648	61.6642	0.0186972	0.317523	0.0588844	0.953044	0.974307	DYN2	dynein light chain		Dynein light chain; induced by caspofungin	Z	GO:0000003,GO:0000226,GO:0000278,GO:0000280,GO:0000743,GO:0000746,GO:0000747,GO:0003006,GO:0003674,GO:0005488,GO:0005515,GO:0005575,GO:0005622,GO:0005623,GO:0005634,GO:0005737,GO:0005815,GO:0005816,GO:0005856,GO:0005868,GO:0005874,GO:0005875,GO:0005881,GO:0006810,GO:0006928,GO:0006996,GO:0006997,GO:0006999,GO:0007010,GO:0007017,GO:0007018,GO:0007049,GO:0007097,GO:0007127,GO:0008092,GO:0008150,GO:…	-	ko:K10418	ko04962,map04962	-	-	-	ko00000,ko00001,ko04812	-	-	-	Dynein_light
An01g03780	133.13	133	148.66	128.2	110.059	165.782	137.92	-0.590983	0.218366	-2.70638	0.00680209	0.0242485	-	-		Protein of unknown function	-	-	-	-	-	-	-	-	-	-	-	-	zinc_ribbon_15
An01g03790	1.35	0.92	7.83	6.56	0.413719	7.80859	4.11115	-4.23819	1.92508	-2.20157	0.0276959	0.0804926	DUR3	Belongs to the sodium solute symporter (SSF) (TC 2.A.21) family		Ortholog(s) have putrescine transmembrane transporter activity, spermidine transmembrane transporter activity, urea transmembrane transporter activity and role in putrescine transport, spermidine transport, urea transport	E	GO:0003674,GO:0005215,GO:0005575,GO:0005622,GO:0005623,GO:0005737,GO:0005783,GO:0005886,GO:0005887,GO:0006807,GO:0006810,GO:0006811,GO:0006812,GO:0008150,GO:0008152,GO:0008324,GO:0008519,GO:0009056,GO:0009987,GO:0012505,GO:0015075,GO:0015101,GO:0015203,GO:0015204,GO:0015291,GO:0015293,GO:0015489,GO:0015606,GO:0015695,GO:0015696,GO:0015840,GO:0015846,GO:0015847,GO:0015848,GO:0016020,GO:0016021,GO:…	-	ko:K20989	-	-	-	-	ko00000,ko02000	2.A.21.6	-	-	SSF
An01g03800	0.16	0	0	0.16	0	0	0	NA	NA	NA	NA	1	NA	NA		Protein of unknown function	NA	NA	NA	NA	NA	NA	NA	NA	NA	NA	NA	NA	NA
An01g03810	6.61	6.11	18.67	25.38	4.96507	25.8238	15.3944	-2.37886	0.715543	-3.32455	0.000885613	0.00401264	-	bis(5'-adenosyl)-triphosphatase activity		Has domain(s) with predicted catalytic activity	FG	-	-	-	-	-	-	-	-	-	-	-	HIT
An01g03820	169.8	153.58	83.94	79.46	133.229	97.3033	115.266	0.453358	0.239193	1.89537	0.058044	0.145209	SBH1	Necessary for protein translocation in the endoplasmic reticulum		ARF guanine nucleotide exchange factor	U	GO:0003674,GO:0005085,GO:0005086,GO:0005488,GO:0005515,GO:0005575,GO:0005622,GO:0005623,GO:0005737,GO:0005783,GO:0005784,GO:0005789,GO:0005791,GO:0006605,GO:0006612,GO:0006613,GO:0006614,GO:0006616,GO:0006620,GO:0006810,GO:0006886,GO:0008104,GO:0008150,GO:0012505,GO:0015031,GO:0015833,GO:0016020,GO:0019899,GO:0030867,GO:0031090,GO:0031204,GO:0031205,GO:0031984,GO:0032991,GO:0033036,GO:0033365,GO:…	-	ko:K09481	ko03060,ko04141,ko04145,ko05110,map03060,map04141,map04145,map05110	M00401	-	-	ko00000,ko00001,ko00002,ko02044	3.A.5.4,3.A.5.8,3.A.5.9	-	-	Sec61_beta
An01g03840	0.42	0.7	0.36	0	0	0	0	NA	NA	NA	NA	1	NA	NA		Protein of unknown function	NA	NA	NA	NA	NA	NA	NA	NA	NA	NA	NA	NA	NA
An01g03850	0	0.48	0	0	0	0	0	NA	NA	NA	NA	1	NA	NA		Protein of unknown function	NA	NA	NA	NA	NA	NA	NA	NA	NA	NA	NA	NA	NA
An01g03860	33.82	30.97	27.83	33.36	26.0665	36.0349	31.0507	-0.467233	0.444403	-1.05137	0.293088	0.479041	NA	NA		Protein of unknown function	NA	NA	NA	NA	NA	NA	NA	NA	NA	NA	NA	NA	NA
An01g03870	56.59	63.11	111.48	105.88	49.2372	129.738	89.4876	-1.39777	0.27432	-5.09541	3.47987e-07	2.75497e-06	-	-		Ortholog of A. nidulans FGSC A4 : AN0416, A. fumigatus Af293 : Afu1g04880, A. niger CBS 513.88 : An02g07740 and A. oryzae RIB40 : AO090138000094, AO090003000852	-	-	-	-	-	-	-	-	-	-	-	-	-
An01g03880	79.09	84.59	131.3	138.2	67.4424	161.565	114.504	-1.2604	0.24151	-5.21883	1.8006e-07	1.47327e-06	NA	NA		Protein of unknown function	NA	NA	NA	NA	NA	NA	NA	NA	NA	NA	NA	NA	NA
An01g03900	0.97	1.15	0.22	0.1	0.413793	0	0.206896	0.905041	4.99747	0.1811	0.856289	1	-	Belongs to the ABC transporter superfamily. ABCG family. PDR (TC 3.A.1.205) subfamily		Has domain(s) with predicted ATP binding, ATPase activity, ATPase-coupled transmembrane transporter activity, nucleoside-triphosphatase activity, nucleotide binding activity and role in transmembrane transport	Q	-	-	-	-	-	-	-	-	-	-	-	ABC2_membrane,ABC_tran,ABC_trans_N,PDR_CDR
An01g03910	0.4	0.2	0.18	0	0	0	0	NA	NA	NA	NA	1	NA	NA		Protein of unknown function	NA	NA	NA	NA	NA	NA	NA	NA	NA	NA	NA	NA	NA
An01g03920	0.8	0.8	0.35	0.39	0	0	0	NA	NA	NA	NA	1	NA	NA		Protein of unknown function	NA	NA	NA	NA	NA	NA	NA	NA	NA	NA	NA	NA	NA
An01g03930	66.86	68.04	47.59	43.77	55.4433	54.0582	54.7507	0.0365203	0.335261	0.108931	0.913257	0.953309	POL30	This protein is an auxiliary protein of DNA polymerase delta and is involved in the control of eukaryotic DNA replication by increasing the polymerase's processibility during elongation of the leading strand		Ortholog(s) have DNA polymerase processivity factor activity	L	GO:0000003,GO:0000070,GO:0000228,GO:0000278,GO:0000280,GO:0000710,GO:0000731,GO:0000785,GO:0000790,GO:0000819,GO:0003674,GO:0003676,GO:0003677,GO:0005488,GO:0005575,GO:0005622,GO:0005623,GO:0005634,GO:0005654,GO:0005657,GO:0005694,GO:0006139,GO:0006259,GO:0006260,GO:0006261,GO:0006271,GO:0006272,GO:0006273,GO:0006275,GO:0006281,GO:0006289,GO:0006298,GO:0006301,GO:0006325,GO:0006342,GO:0006348,GO:…	-	ko:K04802	ko03030,ko03410,ko03420,ko03430,ko04110,ko04530,ko05161,ko05166,map03030,map03410,map03420,map03430,map04110,map04530,map05161,map05166	M00295	-	-	ko00000,ko00001,ko00002,ko03032,ko03400	-	-	-	PCNA_C,PCNA_N
An01g03940	3.15	2.18	8.83	8.74	2.06874	9.61002	5.83938	-2.21577	1.19918	-1.84774	0.0646395	0.158871	-	Nucleoside-diphosphate-sugar epimerase		Ortholog of A. nidulans FGSC A4 : AN8988, A. niger CBS 513.88 : An01g12110, An15g04620, A. oryzae RIB40 : AO090010000686 and Aspergillus wentii : Aspwe1_0045191, Aspwe1_0178682	GM	-	-	-	-	-	-	-	-	-	-	-	Epimerase,NAD_binding_10,NmrA
An01g03950	89.08	90.8	51.53	50.63	74.0623	60.6637	67.363	0.28791	0.304981	0.944027	0.345156	0.535211	-	Mysoin-binding motif of peroxisomes		Has domain(s) with predicted DNA binding, DNA polymerase processivity factor activity, myosin binding activity, role in regulation of DNA replication and PCNA complex localization	S	-	-	-	-	-	-	-	-	-	-	-	Vezatin
An01g03960	6.02	6.22	1.2	1.18	4.96507	1.20125	3.08316	2.04727	1.77156	1.15563	0.247832	0.429311	NA	NA		Protein of unknown function	NA	NA	NA	NA	NA	NA	NA	NA	NA	NA	NA	NA	NA
An01g03970	10.08	10.2	0.99	1	8.27511	0.600183	4.43765	3.78434	1.8729	2.02058	0.0433235	0.115805	-	Calmodulin-binding protein Sha1		Ortholog of A. nidulans FGSC A4 : AN0414, A. fumigatus Af293 : Afu1g04920/sha1, A. oryzae RIB40 : AO090003000844, Aspergillus wentii : Aspwe1_0037503 and Aspergillus sydowii : Aspsy1_0055258	Z	-	-	ko:K16743	-	-	-	-	ko00000,ko03036	-	-	-	CH,IQ
An01g03980	0.46	1.85	0	0	0.413793	0	0.206896	0.905041	4.99747	0.1811	0.856289	1	NA	NA		Protein of unknown function	NA	NA	NA	NA	NA	NA	NA	NA	NA	NA	NA	NA	NA
An01g03990	20.84	16.41	45.47	43.51	14.8951	52.856	33.8755	-1.82722	0.448123	-4.0775	4.55229e-05	0.000265988	NA	NA		Protein of unknown function	NA	NA	NA	NA	NA	NA	NA	NA	NA	NA	NA	NA	NA
An01g04000	16.99	20.04	48.53	52.44	14.8954	60.0609	37.4781	-2.01158	0.432466	-4.65142	3.2965e-06	2.29429e-05	NA	NA		Protein of unknown function	NA	NA	NA	NA	NA	NA	NA	NA	NA	NA	NA	NA	NA
An01g04010	11.29	16.25	3.87	3.37	11.1716	3.60376	7.38767	1.63226	1.04856	1.55667	0.11955	0.252851	NA	NA		Protein of unknown function	NA	NA	NA	NA	NA	NA	NA	NA	NA	NA	NA	NA	NA
An01g04020	16.67	18.16	19.8	21.34	14.0678	24.0242	19.046	-0.772112	0.576704	-1.33883	0.180624	0.344053	NA	NA		Protein of unknown function	NA	NA	NA	NA	NA	NA	NA	NA	NA	NA	NA	NA	NA
An01g04030	244.45	243.74	256.99	249.9	201.499	303.319	252.409	-0.59006	0.159056	-3.70976	0.000207458	0.00108384	-	Protein of unknown function (DUF2457)		Ortholog of A. nidulans FGSC A4 : AN0412, A. fumigatus Af293 : Afu1g04930, A. oryzae RIB40 : AO090003000843, Aspergillus wentii : Aspwe1_0106315 and Aspergillus sydowii : Aspsy1_0640521	S	-	-	-	-	-	-	-	-	-	-	-	DUF2457
An01g04040	205.12	225.64	180.92	187.47	177.916	220.427	199.171	-0.309114	0.180384	-1.71364	0.0865946	0.198247	SAR1	Small GTPase component of the coat protein complex II (COPII) which promotes the formation of transport vesicles from the endoplasmic reticulum (ER). The coat has two main functions, the physical deformation of the endoplasmic reticulum membrane into vesicles and the selection of cargo molecules. SAR1 controls the coat assembly in a stepwise manner. Activated sar1-GTP binds to membranes first and…	sarA	Small GTPase of the ARF family, likely a component of COPII coat of transport vesicles; complements S. cerevisiae sar1 mutants	U	GO:0000166,GO:0000266,GO:0001882,GO:0001883,GO:0003400,GO:0003674,GO:0003824,GO:0003924,GO:0005488,GO:0005525,GO:0005575,GO:0005622,GO:0005623,GO:0005737,GO:0005783,GO:0005789,GO:0005798,GO:0006810,GO:0006886,GO:0006888,GO:0006996,GO:0006997,GO:0006998,GO:0007005,GO:0007006,GO:0007154,GO:0007165,GO:0007264,GO:0008104,GO:0008150,GO:0009987,GO:0010256,GO:0012505,GO:0012506,GO:0012507,GO:0015031,GO:…	-	ko:K07953	ko04141,ko05134,map04141,map05134	M00404	-	-	ko00000,ko00001,ko00002,ko01000,ko04031,ko04131	-	-	-	Arf
An01g04050	60.04	66.12	65.72	68.69	52.1334	79.882	66.0077	-0.615671	0.30764	-2.00127	0.0453635	0.120413	GLC7	Serine threonine-protein phosphatase		Has domain(s) with predicted hydrolase activity	T	GO:0000003,GO:0000022,GO:0000070,GO:0000075,GO:0000076,GO:0000077,GO:0000122,GO:0000164,GO:0000226,GO:0000228,GO:0000278,GO:0000280,GO:0000775,GO:0000776,GO:0000777,GO:0000778,GO:0000779,GO:0000780,GO:0000785,GO:0000790,GO:0000793,GO:0000794,GO:0000819,GO:0000903,GO:0000910,GO:0001400,GO:0003006,GO:0003674,GO:0003824,GO:0004721,GO:0004722,GO:0005575,GO:0005622,GO:0005623,GO:0005634,GO:0005654,GO:…	3.1.3.16	ko:K06269	ko03015,ko04022,ko04024,ko04113,ko04114,ko04218,ko04261,ko04270,ko04390,ko04510,ko04611,ko04720,ko04728,ko04750,ko04810,ko04910,ko04921,ko04931,ko05031,ko05034,ko05168,ko05205,map03015,map04022,map04024,map04113,map04114,map04218,map04261,map04270,map04390,map04510,map04611,map04720,map04728,map04750,map04810,map04910,map04921,map04931,map05031,map05034,map05168,map05205	-	-	-	ko00000,ko00001,ko01000,ko01009,ko03019,ko03021,ko03041	-	-	-	Metallophos,STPPase_N
An01g04060	24.43	25.09	12.4	12.05	20.2741	14.415	17.3446	0.492062	0.60972	0.807028	0.41965	0.604757	TFC4	RNA polymerase III transcription factor TFIIIC subunit (Tfc4)		Ortholog(s) have RNA polymerase III general transcription initiation factor activity, chromatin insulator sequence binding activity and role in transcription initiation from RNA polymerase III promoter	K	GO:0000127,GO:0005575,GO:0005622,GO:0005623,GO:0005634,GO:0005667,GO:0005737,GO:0006139,GO:0006351,GO:0006352,GO:0006383,GO:0006384,GO:0006725,GO:0006807,GO:0008150,GO:0008152,GO:0009058,GO:0009059,GO:0009303,GO:0009987,GO:0010467,GO:0016070,GO:0016072,GO:0018130,GO:0019438,GO:0032774,GO:0032991,GO:0034641,GO:0034645,GO:0034654,GO:0034660,GO:0042791,GO:0043170,GO:0043226,GO:0043227,GO:0043229,GO:…	6.3.3.1,6.3.4.13	ko:K11788,ko:K15201	ko00230,ko01100,ko01110,ko01130,map00230,map01100,map01110,map01130	M00048	R04144,R04208	RC00090,RC00166,RC01100	ko00000,ko00001,ko00002,ko01000,ko03021	-	-	-	TPR_16,TPR_19,TPR_6,TPR_7,TPR_8
An01g04070	7.36	4.34	1.14	3.4	4.5512	2.40162	3.47641	0.922047	1.56159	0.590454	0.554886	0.716283	NA	NA		Protein of unknown function	NA	NA	NA	NA	NA	NA	NA	NA	NA	NA	NA	NA	NA
An01g04080	160.52	158.4	142.91	151.1	131.574	175.98	153.777	-0.419541	0.204295	-2.0536	0.0400144	0.108947	VTS1	SAM domain protein		Ortholog of A. nidulans FGSC A4 : AN0406, A. fumigatus Af293 : Afu1g04990, A. oryzae RIB40 : AO090003000834, Aspergillus wentii : Aspwe1_0104266 and Aspergillus sydowii : Aspsy1_0639570	JT	GO:0000288,GO:0000289,GO:0000932,GO:0000956,GO:0003674,GO:0003676,GO:0003677,GO:0003723,GO:0003729,GO:0005488,GO:0005575,GO:0005622,GO:0005623,GO:0005634,GO:0005737,GO:0005829,GO:0006139,GO:0006401,GO:0006402,GO:0006417,GO:0006725,GO:0006807,GO:0008150,GO:0008152,GO:0009056,GO:0009057,GO:0009889,GO:0009890,GO:0009892,GO:0009893,GO:0009894,GO:0009987,GO:0010468,GO:0010556,GO:0010558,GO:0010604,GO:…	-	-	-	-	-	-	-	-	-	-	SAM_2
An01g04090	22.32	24.62	20.24	24.2	19.0328	26.4258	22.7293	-0.47349	0.52268	-0.905889	0.364995	0.555127	-	Rab5-interacting protein (Rab5ip)		Protein of unknown function	S	GO:0000045,GO:0005575,GO:0005622,GO:0005623,GO:0005737,GO:0005783,GO:0005789,GO:0006457,GO:0006914,GO:0006996,GO:0007033,GO:0008150,GO:0008152,GO:0009056,GO:0009987,GO:0012505,GO:0016020,GO:0016021,GO:0016043,GO:0016236,GO:0022406,GO:0022607,GO:0030176,GO:0031224,GO:0031227,GO:0031984,GO:0032991,GO:0034975,GO:0042175,GO:0043226,GO:0043227,GO:0043229,GO:0043231,GO:0044085,GO:0044237,GO:0044248,GO:…	-	-	-	-	-	-	-	-	-	-	Rab5ip
An01g04100	0.89	0.75	0.16	0.31	0	0	0	NA	NA	NA	NA	1	-	MFS multidrug transporter		Ortholog(s) have role in cellular response to drug	U	-	-	-	-	-	-	-	-	-	-	-	MFS_1
An01g04110	76.88	79.68	7.49	8.6	64.1322	9.00895	36.5706	2.83157	0.513025	5.51936	3.40234e-08	3.00593e-07	-	Sulfate permease		Protein of unknown function	P	-	-	ko:K14708	-	-	-	-	ko00000,ko02000	2.A.53.1	-	-	STAS,Sulfate_transp
An01g04120	44.89	43.45	42.06	45.28	35.9967	52.2532	44.1249	-0.537665	0.371312	-1.44802	0.147613	0.297726	GLC7	Serine threonine-protein phosphatase		Has domain(s) with predicted hydrolase activity	T	GO:0000003,GO:0000022,GO:0000070,GO:0000075,GO:0000076,GO:0000077,GO:0000122,GO:0000164,GO:0000226,GO:0000228,GO:0000278,GO:0000280,GO:0000775,GO:0000776,GO:0000777,GO:0000778,GO:0000779,GO:0000780,GO:0000785,GO:0000790,GO:0000793,GO:0000794,GO:0000819,GO:0000903,GO:0000910,GO:0001400,GO:0003006,GO:0003674,GO:0003824,GO:0004721,GO:0004722,GO:0005575,GO:0005622,GO:0005623,GO:0005634,GO:0005654,GO:…	3.1.3.16	ko:K06269	ko03015,ko04022,ko04024,ko04113,ko04114,ko04218,ko04261,ko04270,ko04390,ko04510,ko04611,ko04720,ko04728,ko04750,ko04810,ko04910,ko04921,ko04931,ko05031,ko05034,ko05168,ko05205,map03015,map04022,map04024,map04113,map04114,map04218,map04261,map04270,map04390,map04510,map04611,map04720,map04728,map04750,map04810,map04910,map04921,map04931,map05031,map05034,map05168,map05205	-	-	-	ko00000,ko00001,ko01000,ko01009,ko03019,ko03021,ko03041	-	-	-	Metallophos,STPPase_N
An01g04130	36.27	32.57	28.99	35.3	28.1352	37.8364	32.9858	-0.427433	0.431817	-0.989848	0.322249	0.512798	NA	NA		Protein of unknown function	NA	NA	NA	NA	NA	NA	NA	NA	NA	NA	NA	NA	NA
An01g04140	62.41	58.74	143.56	149.16	49.6505	175.38	112.515	-1.82061	0.251184	-7.24812	4.2261e-13	5.55931e-12	NA	NA		Protein of unknown function	NA	NA	NA	NA	NA	NA	NA	NA	NA	NA	NA	NA	NA
An01g04150	100.68	98.59	311.59	315.24	81.9236	375.99	228.957	-2.19835	0.180995	-12.1459	6.03097e-34	2.05139e-32	-	Leucine rich		Ortholog of A. nidulans FGSC A4 : AN0409, A. fumigatus Af293 : Afu1g04960, A. oryzae RIB40 : AO090003000840, Aspergillus wentii : Aspwe1_0103901 and Aspergillus sydowii : Aspsy1_0028019	TZ	-	-	-	-	-	-	-	-	-	-	-	LRR_4,LRR_6,LRR_8
An01g04160	0.24	0.71	2.59	1.63	0	1.80232	0.901162	-3.56561	3.79116	-0.940506	0.346958	1	NA	NA		Protein of unknown function	NA	NA	NA	NA	NA	NA	NA	NA	NA	NA	NA	NA	NA
An01g04170	1.13	0.71	8.67	7.87	0.413719	9.00984	4.71178	-4.44463	1.85957	-2.39014	0.0168419	0.052592	NA	NA		Protein of unknown function	NA	NA	NA	NA	NA	NA	NA	NA	NA	NA	NA	NA	NA
An01g04180	101.05	96.09	96.06	95.26	81.5097	114.72	98.1149	-0.493071	0.254638	-1.93636	0.0528238	0.135665	-	Patatin-like phospholipase domain-containing protein		Ortholog(s) have triglyceride lipase activity, role in cellular detoxification, triglyceride mobilization and lipid droplet localization	I	GO:0003674,GO:0003824,GO:0004806,GO:0005575,GO:0005622,GO:0005623,GO:0005811,GO:0006629,GO:0006638,GO:0006639,GO:0006641,GO:0006642,GO:0008150,GO:0008152,GO:0009636,GO:0009987,GO:0016298,GO:0016787,GO:0016788,GO:0042221,GO:0043226,GO:0043228,GO:0043229,GO:0043232,GO:0044237,GO:0044238,GO:0044255,GO:0044424,GO:0044464,GO:0046486,GO:0050896,GO:0051716,GO:0052689,GO:0070887,GO:0071704,GO:0097237,GO:…	-	-	-	-	-	-	-	-	-	-	DUF3336,Patatin
An01g04210	65.31	65.43	6.97	7.27	53.7882	7.8077	30.798	2.78426	0.555092	5.01586	5.27975e-07	4.08816e-06	-	Sulfate permease		Has domain(s) with predicted secondary active sulfate transmembrane transporter activity, sulfate transmembrane transporter activity and role in sulfate transport, transmembrane transport	P	-	-	ko:K14708	-	-	-	-	ko00000,ko02000	2.A.53.1	-	-	STAS,Sulfate_transp
An01g04220	4.07	4.67	0.25	0.48	3.31005	0	1.65502	3.90497	2.72684	1.43205	0.15213	1	NA	NA		Protein of unknown function	NA	NA	NA	NA	NA	NA	NA	NA	NA	NA	NA	NA	NA
An01g04230	34.75	35	25.98	24.88	28.5492	29.4311	28.9902	-0.0438853	0.4576	-0.0959033	0.923597	0.95901	TRM82	Required for the formation of N(7)-methylguanine at position 46 (m7G46) in tRNA. In the complex, it is required to stabilize and induce conformational changes of the catalytic subunit		Ortholog of A. nidulans FGSC A4 : AN2735, A. fumigatus Af293 : Afu1g05070, A. oryzae RIB40 : AO090003000804, Aspergillus wentii : Aspwe1_0129290 and Aspergillus sydowii : Aspsy1_0155314	J	GO:0001510,GO:0005575,GO:0005622,GO:0005623,GO:0005634,GO:0005737,GO:0005829,GO:0006139,GO:0006396,GO:0006399,GO:0006400,GO:0006725,GO:0006807,GO:0008033,GO:0008150,GO:0008152,GO:0009451,GO:0009987,GO:0010467,GO:0016070,GO:0030488,GO:0032259,GO:0032991,GO:0034470,GO:0034641,GO:0034660,GO:0034708,GO:0036265,GO:0043170,GO:0043226,GO:0043227,GO:0043229,GO:0043231,GO:0043412,GO:0043414,GO:0043527,GO:…	-	ko:K15443	-	-	-	-	ko00000,ko03016	-	-	-	WD40
An01g04240	797.59	839.27	410.51	406	676.906	490.113	583.509	0.465843	0.099571	4.6785	2.88984e-06	2.03271e-05	RPP0	Ribosomal protein P0 is the functional equivalent of E.coli protein L10		Putative cytoplasmic acidic ribosomal protein P0	J	GO:0000027,GO:0002181,GO:0002182,GO:0003674,GO:0003676,GO:0003723,GO:0003735,GO:0005198,GO:0005488,GO:0005575,GO:0005622,GO:0005623,GO:0005737,GO:0005829,GO:0005840,GO:0006412,GO:0006414,GO:0006518,GO:0006807,GO:0006996,GO:0008150,GO:0008152,GO:0009058,GO:0009059,GO:0009987,GO:0010467,GO:0015934,GO:0016043,GO:0019538,GO:0019843,GO:0022607,GO:0022613,GO:0022618,GO:0022625,GO:0022626,GO:0030684,GO:…	-	ko:K02941	ko03010,map03010	M00177	-	-	br01610,ko00000,ko00001,ko00002,ko03011	-	-	-	Ribosomal_60s,Ribosomal_L10
An01g04250	74.79	73.09	106	109.55	60.8221	129.133	94.9777	-1.0862	0.261895	-4.14746	3.36188e-05	0.000202138	HEM12	Belongs to the uroporphyrinogen decarboxylase family		Uroporphyrinogen III decarboxylase (Uro D, uroporphyrinogen decarboxylase); expression repressed by tunicamycin and DTT	H	GO:0003674,GO:0003824,GO:0004853,GO:0005575,GO:0005622,GO:0005623,GO:0005634,GO:0005737,GO:0005829,GO:0006725,GO:0006778,GO:0006779,GO:0006783,GO:0006807,GO:0008150,GO:0008152,GO:0009058,GO:0009987,GO:0016829,GO:0016830,GO:0016831,GO:0018130,GO:0019438,GO:0033013,GO:0033014,GO:0034641,GO:0042168,GO:0042440,GO:0043226,GO:0043227,GO:0043229,GO:0043231,GO:0044237,GO:0044249,GO:0044271,GO:0044424,GO:…	4.1.1.37	ko:K01599	ko00860,ko01100,ko01110,map00860,map01100,map01110	M00121	R03197,R04972	RC00872	ko00000,ko00001,ko00002,ko01000	-	-	-	URO-D
An01g04260	55.63	60.01	30.39	30.95	47.5821	36.0376	41.8098	0.400916	0.384503	1.04269	0.297094	0.483679	FCY1	cytosine deaminase		Cytosine deaminase	F	GO:0003674,GO:0003824,GO:0004131,GO:0005575,GO:0005622,GO:0005623,GO:0005634,GO:0005737,GO:0006139,GO:0006206,GO:0006213,GO:0006725,GO:0006807,GO:0008150,GO:0008152,GO:0008655,GO:0009058,GO:0009112,GO:0009116,GO:0009119,GO:0009451,GO:0009987,GO:0016070,GO:0016787,GO:0016810,GO:0016814,GO:0018130,GO:0019239,GO:0019438,GO:0019858,GO:0034641,GO:0034654,GO:0043094,GO:0043170,GO:0043226,GO:0043227,GO:…	3.5.4.1	ko:K01485	ko00240,ko00330,ko01100,map00240,map00330,map01100	-	R00974,R01411,R02922	RC00074,RC00514,RC00809	ko00000,ko00001,ko01000	-	-	-	MafB19-deam,dCMP_cyt_deam_1
An01g04270	33.07	29.25	625.92	688.44	25.6527	788.595	407.124	-4.9421	0.214634	-23.0257	2.57578e-117	2.95563e-115	NA	NA		Protein of unknown function	NA	NA	NA	NA	NA	NA	NA	NA	NA	NA	NA	NA	NA
An01g04280	361.41	361.15	1781.21	1754.02	298.732	2123.23	1210.98	-2.82933	0.0793264	-35.667	1.2855e-278	4.37254e-276	YDJ1	Protein mitochondrial targeting protein (Mas1)		Ortholog(s) have ATPase activator activity, unfolded protein binding activity	O	GO:0001671,GO:0003674,GO:0005488,GO:0005515,GO:0005575,GO:0005622,GO:0005623,GO:0005737,GO:0005829,GO:0006403,GO:0006404,GO:0006457,GO:0006458,GO:0006508,GO:0006511,GO:0006605,GO:0006626,GO:0006807,GO:0006810,GO:0006839,GO:0006886,GO:0006913,GO:0006950,GO:0006996,GO:0007005,GO:0008047,GO:0008104,GO:0008150,GO:0008152,GO:0009056,GO:0009057,GO:0009987,GO:0010033,GO:0010243,GO:0010498,GO:0015031,GO:…	-	ko:K09503	ko04141,map04141	-	-	-	ko00000,ko00001,ko03029,ko03110	-	-	-	DnaJ,DnaJ_C,DnaJ_CXXCXGXG
An01g04300	26.09	24.55	19.93	22.01	20.6877	24.6244	22.656	-0.251337	0.52238	-0.481139	0.630418	0.776125	VPS53	GARP complex subunit Vps53		Ortholog of A. nidulans FGSC A4 : AN2736, A. fumigatus Af293 : Afu1g05100, A. oryzae RIB40 : AO090003000806, Aspergillus wentii : Aspwe1_0169536 and Aspergillus sydowii : Aspsy1_0033240	U	GO:0000938,GO:0005575,GO:0005622,GO:0005623,GO:0005737,GO:0005794,GO:0005829,GO:0006810,GO:0006886,GO:0006892,GO:0006896,GO:0007034,GO:0008104,GO:0008150,GO:0009987,GO:0012505,GO:0015031,GO:0015833,GO:0016192,GO:0016197,GO:0016482,GO:0019725,GO:0031410,GO:0031982,GO:0032991,GO:0033036,GO:0034613,GO:0042147,GO:0042592,GO:0042886,GO:0043226,GO:0043227,GO:0043229,GO:0043231,GO:0044422,GO:0044424,GO:…	-	ko:K20299	-	-	-	-	ko00000,ko04131	-	-	-	VPS53_C,Vps53_N
An01g04310	98.51	97.26	101.48	92.94	80.6823	115.925	98.3036	-0.522849	0.255172	-2.049	0.0404619	0.110008	MEX67	mRNA export factor MEX67		Ortholog(s) have RNA binding activity and role in mRNA export from nucleus, poly(A)+ mRNA export from nucleus, ribosomal large subunit export from nucleus, ribosomal small subunit export from nucleus	A	GO:0000054,GO:0000055,GO:0000056,GO:0003674,GO:0003676,GO:0003723,GO:0003729,GO:0005488,GO:0005515,GO:0005575,GO:0005622,GO:0005623,GO:0005634,GO:0005635,GO:0005643,GO:0005654,GO:0005730,GO:0005737,GO:0006403,GO:0006405,GO:0006406,GO:0006611,GO:0006810,GO:0006886,GO:0006913,GO:0008104,GO:0008150,GO:0008152,GO:0010467,GO:0012505,GO:0015031,GO:0015833,GO:0015931,GO:0016020,GO:0016021,GO:0016973,GO:…	-	ko:K14284	ko03008,ko03013,ko03015,ko05164,ko05168,map03008,map03013,map03015,map05164,map05168	-	-	-	ko00000,ko00001,ko03009,ko03019	1.I.1	-	-	LRR_9,NTF2,TAP_C
An01g04320	47.31	47.24	39.21	39.02	38.893	46.8489	42.871	-0.268501	0.375544	-0.714966	0.47463	0.654653	ERV46	COPII-coated vesicle membrane protein Erv46		Protein with a predicted role in COPII vesicle fusion; expression enhanced by maltose; expression induced by tunicamycin and DTT	U	GO:0000139,GO:0005575,GO:0005622,GO:0005623,GO:0005737,GO:0005783,GO:0005789,GO:0005794,GO:0005798,GO:0006810,GO:0006886,GO:0006888,GO:0008104,GO:0008150,GO:0012505,GO:0015031,GO:0015833,GO:0016020,GO:0016021,GO:0016192,GO:0030134,GO:0030135,GO:0030173,GO:0030176,GO:0031090,GO:0031224,GO:0031227,GO:0031228,GO:0031300,GO:0031301,GO:0031410,GO:0031982,GO:0031984,GO:0033036,GO:0034613,GO:0042175,GO:…	-	ko:K20367	-	-	-	-	ko00000,ko04131	-	-	-	COPIIcoated_ERV,ERGIC_N
An01g04330	84.98	85.41	46.79	45.53	69.9248	54.6574	62.2911	0.35539	0.316919	1.12139	0.262121	0.44739	-	PH domain protein		Has domain(s) with predicted phospholipid binding activity	S	GO:0001932,GO:0001934,GO:0003674,GO:0003824,GO:0004672,GO:0004674,GO:0005575,GO:0005622,GO:0005623,GO:0005737,GO:0005933,GO:0005934,GO:0005935,GO:0006355,GO:0006357,GO:0006464,GO:0006468,GO:0006793,GO:0006796,GO:0006807,GO:0006950,GO:0007154,GO:0007165,GO:0007346,GO:0008150,GO:0008152,GO:0009889,GO:0009893,GO:0009987,GO:0010468,GO:0010556,GO:0010562,GO:0010604,GO:0010941,GO:0016301,GO:0016310,GO:…	-	ko:K12609	ko03018,map03018	-	-	-	ko00000,ko00001,ko03019	-	-	-	PH
An01g04340	8.26	6.8	3.89	3.54	5.79251	3.60376	4.69813	0.68469	1.2795	0.535121	0.592566	0.7471	NA	NA		Protein of unknown function	NA	NA	NA	NA	NA	NA	NA	NA	NA	NA	NA	NA	NA
An01g04350	1.66	1.53	0.99	0.78	0.827511	0	0.413756	1.90493	4.89227	0.389376	0.696998	1	NA	NA		Protein of unknown function	NA	NA	NA	NA	NA	NA	NA	NA	NA	NA	NA	NA	NA
An01g04360	1.53	1.34	1.9	1.55	0.827511	1.20125	1.01438	-0.537682	3.06498	-0.175428	0.860744	1	-	-		Ortholog of A. nidulans FGSC A4 : AN2750, A. fumigatus Af293 : Afu1g05140, A. oryzae RIB40 : AO090003000810, Aspergillus wentii : Aspwe1_0181081 and Aspergillus sydowii : Aspsy1_0059496	-	-	-	-	-	-	-	-	-	-	-	-	-
An01g04370	39.62	40.41	22.34	20.15	32.6867	25.2272	28.957	0.373747	0.46181	0.809309	0.418337	0.604591	-	C2H2 transcription factor		Ortholog(s) have RNA polymerase III general transcription initiation factor activity	S	GO:0000182,GO:0000995,GO:0001016,GO:0001030,GO:0001067,GO:0003674,GO:0003676,GO:0003677,GO:0003690,GO:0005488,GO:0006139,GO:0006351,GO:0006352,GO:0006355,GO:0006359,GO:0006383,GO:0006384,GO:0006725,GO:0006807,GO:0008150,GO:0008152,GO:0009058,GO:0009059,GO:0009889,GO:0009987,GO:0010467,GO:0010468,GO:0010556,GO:0016070,GO:0018130,GO:0019219,GO:0019222,GO:0019438,GO:0031323,GO:0031326,GO:0032774,GO:…	-	ko:K09191	-	-	-	-	ko00000,ko03000,ko03021	-	-	-	GAGA,zf-C2H2
An01g04380	89.58	97.14	53.56	49.5	76.9589	61.2657	69.1123	0.329024	0.302881	1.08632	0.277339	0.462102	RPO26	DNA-directed RNA polymerase I, II, and III subunit Rpb6		DNA-directed RNA polymerase	K	GO:0000428,GO:0005575,GO:0005622,GO:0005623,GO:0005634,GO:0005654,GO:0005665,GO:0005666,GO:0005730,GO:0005736,GO:0006139,GO:0006351,GO:0006354,GO:0006360,GO:0006366,GO:0006383,GO:0006399,GO:0006725,GO:0006807,GO:0008150,GO:0008152,GO:0009058,GO:0009059,GO:0009304,GO:0009987,GO:0010467,GO:0016070,GO:0016591,GO:0018130,GO:0019438,GO:0030880,GO:0031974,GO:0031981,GO:0032774,GO:0032991,GO:0034641,GO:…	-	ko:K03014	ko00230,ko00240,ko01100,ko03020,ko04623,ko05016,ko05169,map00230,map00240,map01100,map03020,map04623,map05016,map05169	M00180,M00181,M00182	R00435,R00441,R00442,R00443	RC02795	br01611,ko00000,ko00001,ko00002,ko03021,ko03400	-	-	-	RNA_pol_Rpb6
An01g04390	12.17	12.57	19.57	18.42	9.93014	22.2236	16.0769	-1.1622	0.638919	-1.81901	0.0689104	0.166027	NA	NA		Protein of unknown function	NA	NA	NA	NA	NA	NA	NA	NA	NA	NA	NA	NA	NA
An01g04400	45.62	43.18	68.27	64.49	36.4104	79.2845	57.8474	-1.12267	0.33123	-3.38941	0.000700424	0.00324931	-	MFS monocarboxylate transporter		Has domain(s) with predicted role in transmembrane transport and integral component of membrane localization	G	-	-	-	-	-	-	-	-	-	-	-	MFS_1
An01g04410	32.36	35.18	35.85	31.77	27.7217	39.6431	33.6824	-0.516031	0.425266	-1.21343	0.224964	0.402283	naa20	N-acetyltransferase (Nat5)		Ortholog(s) have peptide alpha-N-acetyltransferase activity and role in N-terminal peptidyl-methionine acetylation, mitochondrion inheritance, regulation of actin cytoskeleton organization, ubiquitin-dependent ERAD pathway	S	GO:0000001,GO:0003674,GO:0003824,GO:0004596,GO:0005575,GO:0005622,GO:0005623,GO:0005737,GO:0006464,GO:0006473,GO:0006474,GO:0006508,GO:0006511,GO:0006807,GO:0006950,GO:0006996,GO:0007005,GO:0008080,GO:0008150,GO:0008152,GO:0009056,GO:0009057,GO:0009987,GO:0010033,GO:0010243,GO:0010467,GO:0010498,GO:0016043,GO:0016407,GO:0016410,GO:0016740,GO:0016746,GO:0016747,GO:0017196,GO:0018193,GO:0018206,GO:…	2.3.1.254	ko:K17972	-	-	-	-	ko00000,ko01000,ko03029	-	-	-	Acetyltransf_1,Acetyltransf_10
An01g04420	36.53	36.33	57.1	63.81	29.7904	72.0725	50.9315	-1.27462	0.354434	-3.59621	0.000322892	0.00161854	-	-		Ortholog of A. nidulans FGSC A4 : AN2744, A. fumigatus Af293 : Afu1g05190, A. oryzae RIB40 : AO090003000815, Aspergillus wentii : Aspwe1_0049622 and Aspergillus sydowii : Aspsy1_0155381	-	-	-	-	-	-	-	-	-	-	-	-	-
An01g04430	106.34	104.61	77.34	87.99	86.8886	98.4983	92.6935	-0.180953	0.26252	-0.689295	0.490638	0.66631	TIF32	RNA-binding component of the eukaryotic translation initiation factor 3 (eIF-3) complex, which is involved in protein synthesis of a specialized repertoire of mRNAs and, together with other initiation factors, stimulates binding of mRNA and methionyl-tRNAi to the 40S ribosome. The eIF-3 complex specifically targets and initiates translation of a subset of mRNAs involved in cell proliferation		Ortholog(s) have cytoplasmic stress granule, eukaryotic 43S preinitiation complex, eukaryotic translation initiation factor 3 complex, eukaryotic translation initiation factor 3 complex and eIF3e, more	J	GO:0000131,GO:0001732,GO:0002181,GO:0002183,GO:0002188,GO:0003674,GO:0003676,GO:0003723,GO:0003729,GO:0003743,GO:0005488,GO:0005575,GO:0005622,GO:0005623,GO:0005737,GO:0005852,GO:0006412,GO:0006413,GO:0006518,GO:0006807,GO:0008135,GO:0008150,GO:0008152,GO:0009058,GO:0009059,GO:0009987,GO:0010467,GO:0010494,GO:0016043,GO:0016282,GO:0019538,GO:0022607,GO:0022613,GO:0022618,GO:0032991,GO:0034622,GO:…	-	ko:K03254	ko03013,map03013	-	-	-	ko00000,ko00001,ko03012	-	-	-	PCI
An01g04440	10.17	12.75	6.23	7.65	9.1027	7.8077	8.4552	0.221366	0.903367	0.245045	0.806422	0.889754	-	Selenoprotein domain protein		Has domain(s) with predicted selenium binding activity and role in cell redox homeostasis	O	-	-	ko:K07401	-	-	-	-	ko00000	-	-	-	Rdx
An01g04450	70.92	71.58	66.8	69.08	58.3396	81.0832	69.7114	-0.474936	0.298632	-1.59037	0.111751	0.240795	PDE2	High affinity cAMP phosphodiesterase		3',5'-cyclic-nucleotide phosphodiesterase	T	-	3.1.4.17	ko:K01120	ko00230,map00230	-	R00191,R01234	RC00296	ko00000,ko00001,ko01000	-	-	-	PDEase_I
An01g04455	68.42	55.79	51.43	45.75	50.8915	57.6628	54.2771	-0.180188	0.340467	-0.529239	0.59664	0.750647	NA	NA		Protein of unknown function	NA	NA	NA	NA	NA	NA	NA	NA	NA	NA	NA	NA	NA
An01g04460	7.05	5.2	7.81	9.19	4.965	9.60914	7.28707	-0.952641	0.990964	-0.961328	0.336387	0.527193	NA	NA		Protein of unknown function	NA	NA	NA	NA	NA	NA	NA	NA	NA	NA	NA	NA	NA
An01g04470	23.21	22.7	13.25	15.06	18.619	16.8167	17.7178	0.146855	0.598343	0.245437	0.806118	0.889558	SNT2	PHD finger and BAH domain protein (Snt2)		Ortholog(s) have ubiquitin-protein transferase activity, role in histone catabolic process, histone ubiquitination, regulation of transcription from RNA polymerase II promoter in response to oxidative stress and Lid2 complex localization	S	GO:0000118,GO:0000228,GO:0000785,GO:0000790,GO:0003674,GO:0003676,GO:0003677,GO:0003824,GO:0004842,GO:0005488,GO:0005575,GO:0005622,GO:0005623,GO:0005634,GO:0005654,GO:0005694,GO:0005737,GO:0006325,GO:0006338,GO:0006355,GO:0006357,GO:0006464,GO:0006807,GO:0006950,GO:0006979,GO:0006996,GO:0008150,GO:0008152,GO:0009056,GO:0009057,GO:0009889,GO:0009987,GO:0010468,GO:0010556,GO:0016043,GO:0016567,GO:…	-	-	-	-	-	-	-	-	-	-	BAH,PHD,PHD_2,zf-HC5HC2H_2
An01g04480	5.74	4.55	2.69	2.62	3.72376	2.40251	3.06314	0.632225	1.63067	0.38771	0.698231	0.820678	NA	NA		Protein of unknown function	NA	NA	NA	NA	NA	NA	NA	NA	NA	NA	NA	NA	NA
An01g04490	1.51	1.7	1.65	0.92	0.827511	0.60107	0.714291	0.461637	4.04302	0.114181	0.909094	1	NA	NA		Protein of unknown function	NA	NA	NA	NA	NA	NA	NA	NA	NA	NA	NA	NA	NA
An01g04500	0.79	1.1	0.41	0.46	0.413793	0	0.206896	0.905041	4.99747	0.1811	0.856289	1	NA	NA		Protein of unknown function	NA	NA	NA	NA	NA	NA	NA	NA	NA	NA	NA	NA	NA
An01g04510	0.6	0	0.52	2.93	0	1.20037	0.600183	-2.97934	4.89235	-0.60898	0.542538	1	NA	NA		Protein of unknown function	NA	NA	NA	NA	NA	NA	NA	NA	NA	NA	NA	NA	NA
An01g04520	4.71	5.51	5.62	5.44	3.72384	6.00626	4.86505	-0.689679	1.23624	-0.557882	0.576925	0.735855	-	DNA polymerase theta		Has domain(s) with predicted ATP binding, helicase activity, nucleic acid binding activity	A	-	2.7.7.7	ko:K02349	-	-	-	-	ko00000,ko01000,ko03400	-	-	-	DEAD,Helicase_C
An01g04530	57.42	58.36	64.08	66.41	47.5819	78.0805	62.8312	-0.714554	0.314499	-2.27204	0.0230843	0.068726	-	PLC-like phosphodiesterase		Has domain(s) with predicted phosphoric diester hydrolase activity and role in lipid metabolic process	S	-	-	-	-	-	-	-	-	-	-	-	-
An01g04540	16.64	16.77	7.25	6.6	13.2402	7.80859	10.5244	0.761825	0.811387	0.938917	0.347773	0.536648	NA	NA		Protein of unknown function	NA	NA	NA	NA	NA	NA	NA	NA	NA	NA	NA	NA	NA
An01g04550	22.87	21.99	8.42	8.56	17.7915	9.61002	13.7007	0.888575	0.705017	1.26036	0.20754	0.380776	VPS8	Golgi complex component (Vps8)		Ortholog(s) have GTPase binding, protein membrane anchor activity, role in late endosome to vacuole transport via multivesicular body sorting pathway, protein targeting to vacuole and CORVET complex, late endosome, membrane localization	U	GO:0003674,GO:0005488,GO:0005515,GO:0005575,GO:0005622,GO:0005623,GO:0005737,GO:0005768,GO:0005770,GO:0006605,GO:0006623,GO:0006810,GO:0006886,GO:0006996,GO:0007033,GO:0007034,GO:0008104,GO:0008150,GO:0008270,GO:0009987,GO:0012505,GO:0015031,GO:0015833,GO:0016020,GO:0016043,GO:0016192,GO:0016197,GO:0019899,GO:0030897,GO:0031338,GO:0031410,GO:0031982,GO:0032509,GO:0032511,GO:0032879,GO:0032991,GO:…	-	ko:K20178	ko04138,map04138	-	-	-	ko00000,ko00001,ko04131	-	-	-	Vps8
An01g04560	52.54	54.86	156.34	159.16	43.8582	189.196	116.527	-2.10897	0.252062	-8.36686	5.9175e-17	1.01364e-15	-	endo-1,3(4)-beta-glucanase		Beta-glucanase	O	-	-	-	-	-	-	-	-	-	-	-	Glyco_hydro_16
An01g04570	46.96	50.13	17.38	16.83	39.7207	19.8211	29.7709	1.00287	0.46788	2.14343	0.0320787	0.0908198	-	Putative lipopolysaccharide-modifying enzyme.		Ortholog of A. nidulans FGSC A4 : AN0246, A. fumigatus Af293 : Afu1g05300, A. oryzae RIB40 : AO090003000826, Aspergillus wentii : Aspwe1_0049630 and Aspergillus sydowii : Aspsy1_0142918	S	-	-	-	-	-	-	-	-	-	-	-	Glyco_transf_90
An01g04590	31.91	29.87	15.18	16.7	24.8253	18.619	21.7221	0.415023	0.538725	0.770381	0.441074	0.623633	NAT10	RNA cytidine acetyltransferase with specificity toward both 18S rRNA and tRNAs. Catalyzes the formation of N(4)- acetylcytidine (ac4C) in 18S rRNA. Required for early nucleolar cleavages of precursor rRNA at sites A0, A1 and A2 during 18S rRNA synthesis. Catalyzes the formation of ac4C in serine and leucine tRNAs. Requires the tRNA-binding adapter protein TAN1 for full tRNA acetyltransferase acti…		Ortholog(s) have rRNA cytidine N-acetyltransferase activity, snoRNA binding, tRNA binding activity and role in rRNA acetylation involved in maturation of SSU-rRNA, ribosomal small subunit biogenesis	S	GO:0000049,GO:0000154,GO:0000166,GO:0002097,GO:0002101,GO:0003674,GO:0003676,GO:0003723,GO:0003824,GO:0005488,GO:0005524,GO:0005575,GO:0005622,GO:0005623,GO:0005634,GO:0005730,GO:0006139,GO:0006364,GO:0006396,GO:0006399,GO:0006400,GO:0006725,GO:0006807,GO:0008033,GO:0008080,GO:0008144,GO:0008150,GO:0008152,GO:0009451,GO:0009987,GO:0010467,GO:0016070,GO:0016072,GO:0016407,GO:0016410,GO:0016740,GO:…	-	ko:K14521	ko03008,map03008	-	-	-	ko00000,ko00001,ko01000,ko03009	-	-	-	DUF1726,GNAT_acetyltr_2,Helicase_RecD,tRNA_bind_2
An01g04600	53.73	55.42	93.92	94.57	44.6857	112.317	78.5012	-1.32969	0.289308	-4.5961	4.30471e-06	2.93262e-05	-	disulfide isomerase	prpA	Protein disulfide isomerase; contains a single N-terminal thioredoxin domain; C-terminal ER retention signal (HDEL); expression enhanced by maltose; expression induced by tunicamycin and DTT	O	GO:0000322,GO:0000323,GO:0000324,GO:0003674,GO:0003756,GO:0003824,GO:0005488,GO:0005515,GO:0005575,GO:0005622,GO:0005623,GO:0005737,GO:0005773,GO:0005783,GO:0005788,GO:0006457,GO:0006950,GO:0008150,GO:0008152,GO:0009987,GO:0012505,GO:0015035,GO:0015036,GO:0016491,GO:0016667,GO:0016671,GO:0016853,GO:0016860,GO:0016864,GO:0019153,GO:0031974,GO:0033554,GO:0034975,GO:0034976,GO:0043226,GO:0043227,GO:…	5.3.4.1	ko:K09584	ko04141,map04141	-	-	-	ko00000,ko00001,ko01000,ko03110,ko04131	-	-	-	Thioredoxin
An01g04610	2.75	3.07	1.95	1.63	2.06882	1.20125	1.63503	0.784258	2.3573	0.332693	0.739366	1	-	F-box domain protein		Ortholog of A. nidulans FGSC A4 : AN0249, A. fumigatus Af293 : Afu1g05330, A. oryzae RIB40 : AO090003000830, Aspergillus wentii : Aspwe1_0037571 and Aspergillus sydowii : Aspsy1_0142844	S	-	-	-	-	-	-	-	-	-	-	-	F-box,F-box-like
An01g04620	6.15	6.28	12.48	11.97	4.96507	13.8149	9.38996	-1.47632	0.871992	-1.69304	0.0904474	0.204467	-	DnaJ domain protein		Ortholog of A. nidulans FGSC A4 : AN0251, A. fumigatus Af293 : Afu1g03520, A. oryzae RIB40 : AO090005000747, Neosartorya fischeri NRRL 181 : NFIA_021140 and Aspergillus wentii : Aspwe1_0181100	O	-	-	-	-	-	-	-	-	-	-	-	DnaJ
An01g04630	724.14	755.52	563.21	555.35	611.946	671.504	641.725	-0.133989	0.0926383	-1.44637	0.148074	0.298221	ATP3	ATP synthase subunit gamma		F1F0-ATPase complex subunit	C	GO:0000275,GO:0005575,GO:0005622,GO:0005623,GO:0005737,GO:0005739,GO:0005740,GO:0005743,GO:0005753,GO:0005756,GO:0006091,GO:0006119,GO:0006139,GO:0006163,GO:0006164,GO:0006725,GO:0006753,GO:0006754,GO:0006793,GO:0006796,GO:0006807,GO:0006810,GO:0006811,GO:0006812,GO:0006839,GO:0008150,GO:0008152,GO:0009058,GO:0009117,GO:0009123,GO:0009124,GO:0009126,GO:0009127,GO:0009141,GO:0009142,GO:0009144,GO:…	-	ko:K02136	ko00190,ko01100,ko04714,ko05010,ko05012,ko05016,map00190,map01100,map04714,map05010,map05012,map05016	M00158	-	-	ko00000,ko00001,ko00002	3.A.2.1	-	-	ATP-synt
An01g04640	130.22	131.09	110.36	111.29	107.99	132.738	120.364	-0.297681	0.230089	-1.29377	0.195746	0.363917	TOP1	Topoisomerase I		Putative topoisomerase I	L	GO:0000018,GO:0000019,GO:0000070,GO:0000183,GO:0000228,GO:0000278,GO:0000280,GO:0000785,GO:0000790,GO:0000819,GO:0003674,GO:0003676,GO:0003677,GO:0003824,GO:0003916,GO:0003917,GO:0005488,GO:0005575,GO:0005622,GO:0005623,GO:0005634,GO:0005657,GO:0005694,GO:0005730,GO:0005737,GO:0005829,GO:0006139,GO:0006259,GO:0006260,GO:0006261,GO:0006265,GO:0006271,GO:0006323,GO:0006325,GO:0006333,GO:0006338,GO:…	5.99.1.2	ko:K03163	-	-	-	-	ko00000,ko01000,ko03032	-	-	-	Topo_C_assoc,Topoisom_I,Topoisom_I_N
An01g04650	21.71	23.91	16.29	17.33	18.2053	19.8202	19.0128	-0.122626	0.573731	-0.213733	0.830755	0.902288	-	Epimerase dehydratase family protein		Putative nucleoside diphosphate-sugar epimerase; induced by caspofungin	EI	-	-	-	-	-	-	-	-	-	-	-	Epimerase
An01g04660	0.75	0.27	0.33	0.21	0	0	0	NA	NA	NA	NA	1	-	-		Ortholog of Neosartorya fischeri NRRL 181 : NFIA_021180, Aspergillus wentii : Aspwe1_0169569, Aspergillus versicolor : Aspve1_0226645 and Aspergillus clavatus NRRL 1 : ACLA_031140	-	-	-	-	-	-	-	-	-	-	-	-	-
An01g04670	38.94	37.81	13.39	14.71	31.0316	16.2165	23.6241	0.936263	0.526019	1.7799	0.0750918	0.177507	-	Vta1 like		Ortholog of A. nidulans FGSC A4 : AN0255, A. fumigatus Af293 : Afu1g03460, A. oryzae RIB40 : AO090005000754, Aspergillus wentii : Aspwe1_0105945 and Aspergillus sydowii : Aspsy1_0055077	S	GO:0005575,GO:0005622,GO:0005623,GO:0005737,GO:0005768,GO:0005770,GO:0005771,GO:0006810,GO:0007034,GO:0008150,GO:0012505,GO:0016192,GO:0016197,GO:0031410,GO:0031982,GO:0032509,GO:0032511,GO:0043226,GO:0043227,GO:0043229,GO:0044424,GO:0044444,GO:0044464,GO:0045324,GO:0046907,GO:0051179,GO:0051234,GO:0051641,GO:0051649,GO:0071985,GO:0097708	-	ko:K12199	ko04144,map04144	-	-	-	ko00000,ko00001,ko04131	-	-	-	Vta1
An01g04680	40.79	38.54	14.16	13.28	32.2729	16.2174	24.2451	0.992804	0.520519	1.90734	0.0564772	0.142148	RIM13	Belongs to the peptidase C2 family	palB	Ortholog(s) have calcium-dependent cysteine-type endopeptidase activity, cysteine-type endopeptidase activity	OT	GO:0000003,GO:0000815,GO:0001410,GO:0003674,GO:0003824,GO:0004175,GO:0004197,GO:0004198,GO:0005575,GO:0005622,GO:0005623,GO:0005737,GO:0005768,GO:0006082,GO:0006508,GO:0006790,GO:0006807,GO:0008150,GO:0008152,GO:0008233,GO:0008234,GO:0009058,GO:0009268,GO:0009308,GO:0009405,GO:0009628,GO:0009653,GO:0009889,GO:0009891,GO:0009893,GO:0009987,GO:0010008,GO:0010467,GO:0010565,GO:0012505,GO:0016020,GO:…	-	ko:K08576	-	-	-	-	ko00000,ko01000,ko01002	-	-	-	Calpain_III,MIT,Peptidase_C2
An01g04690	140.77	138.02	20.51	17.41	115.024	22.2245	68.6243	2.37177	0.353803	6.70364	2.03284e-11	2.37265e-10	ANT1	Belongs to the mitochondrial carrier (TC 2.A.29) family		Ortholog(s) have adenine nucleotide transmembrane transporter activity and role in ATP transport, fatty acid beta-oxidation, fatty acid metabolic process, peroxisome organization	C	GO:0000295,GO:0003674,GO:0005215,GO:0005575,GO:0005622,GO:0005623,GO:0005737,GO:0005739,GO:0005740,GO:0005743,GO:0005777,GO:0005778,GO:0005779,GO:0006082,GO:0006629,GO:0006631,GO:0006635,GO:0006810,GO:0006811,GO:0006820,GO:0006839,GO:0006862,GO:0006996,GO:0007031,GO:0008150,GO:0008152,GO:0009056,GO:0009062,GO:0009987,GO:0015215,GO:0015216,GO:0015605,GO:0015711,GO:0015748,GO:0015865,GO:0015866,GO:…	-	-	-	-	-	-	-	-	-	-	Mito_carr
An01g04700	20.51	21.92	9.2	10.07	16.964	11.4115	14.1877	0.571972	0.682724	0.837779	0.402155	0.589895	lcl3	endonuclease lcl3		Has domain(s) with predicted nucleic acid binding activity	L	GO:0003674,GO:0003824,GO:0004518,GO:0005575,GO:0005622,GO:0005623,GO:0005634,GO:0005737,GO:0006139,GO:0006401,GO:0006725,GO:0006807,GO:0008150,GO:0008152,GO:0009056,GO:0009057,GO:0009987,GO:0016070,GO:0016787,GO:0016788,GO:0019439,GO:0034641,GO:0034655,GO:0043170,GO:0043226,GO:0043227,GO:0043229,GO:0043231,GO:0044237,GO:0044238,GO:0044248,GO:0044260,GO:0044265,GO:0044270,GO:0044424,GO:0044464,GO:…	-	-	-	-	-	-	-	-	-	-	SNase
An01g04710	49.17	49.62	77.77	79.31	40.5481	93.6968	67.1224	-1.20837	0.30953	-3.90389	9.46579e-05	0.000525057	ADK2	Involved in maintaining the homeostasis of cellular nucleotides by catalyzing the interconversion of nucleoside phosphates. Has GTP AMP phosphotransferase and ITP AMP phosphotransferase activities		Adenylate kinase	F	GO:0003674,GO:0003824,GO:0005575,GO:0005622,GO:0005623,GO:0005737,GO:0005739,GO:0005740,GO:0005743,GO:0005759,GO:0006139,GO:0006725,GO:0006753,GO:0006793,GO:0006796,GO:0006807,GO:0008150,GO:0008152,GO:0009117,GO:0009987,GO:0016020,GO:0016301,GO:0016310,GO:0016740,GO:0016772,GO:0016776,GO:0019205,GO:0019637,GO:0019866,GO:0031090,GO:0031966,GO:0031967,GO:0031974,GO:0031975,GO:0034641,GO:0043226,GO:…	2.7.4.10,2.7.4.3	ko:K00939,ko:K00944	ko00230,ko00730,ko01100,ko01110,ko01130,map00230,map00730,map01100,map01110,map01130	M00049	R00127,R00157,R00333,R01547,R11319	RC00002	ko00000,ko00001,ko00002,ko01000,ko04147	-	-	-	ADK,ADK_lid
An01g04720	18.72	20	24.58	22.85	15.7228	27.6297	21.6762	-0.813349	0.538083	-1.51157	0.130644	0.270902	PRI2	DNA primase is the polymerase that synthesizes small RNA primers for the Okazaki fragments made during discontinuous DNA replication		Putative DNA primase, large subunit	L	GO:0000228,GO:0000278,GO:0000428,GO:0003674,GO:0003676,GO:0003677,GO:0003697,GO:0003824,GO:0003887,GO:0005488,GO:0005575,GO:0005622,GO:0005623,GO:0005634,GO:0005635,GO:0005657,GO:0005658,GO:0005694,GO:0006139,GO:0006259,GO:0006260,GO:0006261,GO:0006269,GO:0006270,GO:0006271,GO:0006273,GO:0006281,GO:0006302,GO:0006725,GO:0006807,GO:0006950,GO:0006974,GO:0007049,GO:0008150,GO:0008152,GO:0009058,GO:…	3.1.3.41	ko:K01101,ko:K02685	ko00230,ko00240,ko00627,ko01100,ko01120,ko03030,map00230,map00240,map00627,map01100,map01120,map03030	M00261	R00375,R00376,R00377,R00378,R03024	RC00151,RC02795	ko00000,ko00001,ko00002,ko01000,ko03032	-	-	-	DNA_primase_lrg
An01g04730	108.28	108.81	106.34	108.25	89.3712	128.533	108.952	-0.524261	0.241929	-2.167	0.0302348	0.0862918	SEC23	Component of the coat protein complex II (COPII) which promotes the formation of transport vesicles from the endoplasmic reticulum (ER). The coat has two main functions, the physical deformation of the endoplasmic reticulum membrane into vesicles and the selection of cargo molecules (By similarity)		COPII complexn subunit; expression enhanced by maltose	U	GO:0003400,GO:0003674,GO:0005096,GO:0005488,GO:0005575,GO:0005622,GO:0005623,GO:0005737,GO:0005783,GO:0005798,GO:0006508,GO:0006511,GO:0006807,GO:0006810,GO:0006886,GO:0006914,GO:0006950,GO:0008047,GO:0008104,GO:0008150,GO:0008152,GO:0008270,GO:0009056,GO:0009057,GO:0009987,GO:0010033,GO:0010243,GO:0010498,GO:0012505,GO:0012506,GO:0012507,GO:0015031,GO:0015833,GO:0016020,GO:0016236,GO:0019538,GO:…	-	ko:K14006	ko04141,map04141	M00404	-	-	ko00000,ko00001,ko00002,ko04131	-	-	-	Gelsolin,Sec23_BS,Sec23_helical,Sec23_trunk,zf-Sec23_Sec24
An01g04740	875.41	903.21	689.52	650.98	735.659	804.256	769.957	-0.128606	0.0840853	-1.52947	0.126148	0.264168	-	Belongs to the universal ribosomal protein uL11 family		Ortholog(s) have role in ribosomal large subunit assembly and cytosolic large ribosomal subunit localization	J	GO:0000027,GO:0002181,GO:0003674,GO:0003676,GO:0003723,GO:0003735,GO:0005198,GO:0005488,GO:0005575,GO:0005622,GO:0005623,GO:0005737,GO:0005829,GO:0005840,GO:0006412,GO:0006518,GO:0006807,GO:0006996,GO:0008150,GO:0008152,GO:0009058,GO:0009059,GO:0009987,GO:0010467,GO:0015934,GO:0016043,GO:0019538,GO:0019843,GO:0022607,GO:0022613,GO:0022618,GO:0022625,GO:0022626,GO:0030684,GO:0030687,GO:0032991,GO:…	-	ko:K02870	ko03010,map03010	M00177	-	-	br01610,ko00000,ko00001,ko00002,ko03011	-	-	-	Ribosomal_L11,Ribosomal_L11_N
An01g04750	0.65	0.33	0	0	0	0	0	NA	NA	NA	NA	1	NA	NA		Protein of unknown function	NA	NA	NA	NA	NA	NA	NA	NA	NA	NA	NA	NA	NA
An01g04760	35.46	35.25	24.81	25.79	28.9629	29.4303	29.1966	-0.0231013	0.455945	-0.0506668	0.959591	0.978705	-	UDP-N-acetylglucosaminyltransferase		Ortholog of A. nidulans FGSC A4 : AN0265, A. fumigatus Af293 : Afu1g03380, A. oryzae RIB40 : AO090005000763, Aspergillus wentii : Aspwe1_0049645 and Aspergillus sydowii : Aspsy1_0027812	GOT	-	-	-	-	-	-	-	-	-	-	-	Glyco_transf_41,TPR_10,TPR_16,TPR_8
An01g04770	2.34	2.19	6.33	5.87	1.65502	6.60733	4.13118	-1.99719	1.4327	-1.39401	0.163316	0.320093	-	-		Ortholog of Aspergillus tubingensis : Asptu1_0508741, Aspergillus kawachii : Aspka1_0173665, Aspergillus acidus : Aspfo1_0066946 and Aspergillus versicolor : Aspve1_0081113	-	-	-	-	-	-	-	-	-	-	-	-	-
An01g04790	0.43	0	0	0	0	0	0	NA	NA	NA	NA	1	NA	NA		Protein of unknown function	NA	NA	NA	NA	NA	NA	NA	NA	NA	NA	NA	NA	NA
An01g04800	1.65	2.35	0.84	1.08	1.2413	0.600183	0.920743	1.04757	3.5115	0.298326	0.765454	1	NA	NA		Protein of unknown function	NA	NA	NA	NA	NA	NA	NA	NA	NA	NA	NA	NA	NA
An01g04810	1.5	1.84	0.29	0.66	0.827511	0	0.413756	1.90493	4.89227	0.389376	0.696998	1	NA	NA		Protein of unknown function	NA	NA	NA	NA	NA	NA	NA	NA	NA	NA	NA	NA	NA
An01g04830	61.9	66.4	16.74	21.33	52.5472	22.221	37.3841	1.24162	0.425927	2.9151	0.00355577	0.0137719	-	Myb-like DNA-binding domain	flbD	Myb-like DNA-binding protein; predicted role in conidiation; expressed in germinating conidia	K	-	-	ko:K09425	-	-	-	-	ko00000,ko03000	-	-	-	Myb_DNA-binding
An01g04840	0.11	0.11	0	0.11	0	0	0	NA	NA	NA	NA	1	NA	NA		Protein of unknown function	NA	NA	NA	NA	NA	NA	NA	NA	NA	NA	NA	NA	NA
An01g04850	0.54	0.55	0.95	0.8	0	0	0	NA	NA	NA	NA	1	NA	NA		Ortholog of Aspergillus acidus : Aspfo1_0056140	NA	NA	NA	NA	NA	NA	NA	NA	NA	NA	NA	NA	NA
An01g04860	0.61	0.86	0.11	0.12	0	0	0	NA	NA	NA	NA	1	NA	NA		Protein of unknown function	NA	NA	NA	NA	NA	NA	NA	NA	NA	NA	NA	NA	NA
An01g04870	3.58	3.24	0.49	0.65	2.48253	0	1.24127	3.48992	3.1448	1.10974	0.267109	1	NA	NA		Protein of unknown function	NA	NA	NA	NA	NA	NA	NA	NA	NA	NA	NA	NA	NA
An01g04880	4.92	5.42	4.64	4.09	3.72384	4.80501	4.26442	-0.36775	1.32911	-0.27669	0.782018	0.877467	-	Belongs to the glycosyl hydrolase 31 family	axlB	Putative alpha-glucosidase	G	-	3.2.1.177	ko:K01811	-	-	-	-	ko00000,ko01000	-	GH31	-	Glyco_hydro_31
An01g04890	1.31	1.31	0.7	0.49	0.827511	0	0.413756	1.90493	4.89227	0.389376	0.696998	1	NA	NA		Protein of unknown function	NA	NA	NA	NA	NA	NA	NA	NA	NA	NA	NA	NA	NA
An01g04900	38.04	36.83	15.19	15.56	30.6179	18.0188	24.3183	0.764872	0.513447	1.48968	0.136308	0.279664	-	Nuclear cap-binding protein subunit 3		Has domain(s) with predicted RNA 7-methylguanosine cap binding, mRNA binding, nucleotide binding activity	S	GO:0000184,GO:0000339,GO:0000340,GO:0000956,GO:0003674,GO:0003676,GO:0003723,GO:0005488,GO:0005575,GO:0005622,GO:0005623,GO:0005846,GO:0006139,GO:0006401,GO:0006402,GO:0006725,GO:0006807,GO:0008150,GO:0008152,GO:0009056,GO:0009057,GO:0009892,GO:0009987,GO:0010468,GO:0010605,GO:0010629,GO:0016070,GO:0016071,GO:0019222,GO:0019439,GO:0032991,GO:0034518,GO:0034641,GO:0034655,GO:0043170,GO:0044237,GO:…	-	-	-	-	-	-	-	-	-	-	NCBP3
An01g04910	20.23	19.79	9.13	10.2	16.1364	11.4115	13.7739	0.499818	0.692232	0.722038	0.470271	0.651185	-	Lissencephaly type-1-like homology motif		Ortholog of A. fumigatus Af293 : Afu1g03120, A. oryzae RIB40 : AO090005000771, Aspergillus wentii : Aspwe1_0169581 and Aspergillus terreus NIH2624 : ATET_02526	S	-	-	-	-	-	-	-	-	-	-	-	-
An01g04920	1870.96	1876.19	1549.39	1438.83	1549.93	1794.12	1672.02	-0.21106	0.0616201	-3.42518	0.000614382	0.00288814	rpl29	Belongs to the eukaryotic ribosomal protein eL29 family		Ortholog(s) have structural constituent of ribosome activity, role in cytoplasmic translation and cytosolic large ribosomal subunit localization	J	GO:0002181,GO:0003674,GO:0003735,GO:0005198,GO:0005575,GO:0005622,GO:0005623,GO:0005737,GO:0005829,GO:0005840,GO:0006412,GO:0006518,GO:0006807,GO:0008150,GO:0008152,GO:0009058,GO:0009059,GO:0009987,GO:0010467,GO:0015934,GO:0019538,GO:0022625,GO:0022626,GO:0032991,GO:0034641,GO:0034645,GO:0043043,GO:0043170,GO:0043226,GO:0043228,GO:0043229,GO:0043232,GO:0043603,GO:0043604,GO:0044237,GO:0044238,GO:…	-	ko:K02905	ko03010,map03010	M00177	-	-	br01610,ko00000,ko00001,ko00002,ko03011	-	-	-	Ribosomal_L29e
An01g04930	805.62	819.85	475.36	469.38	671.94	566.994	619.467	0.245002	0.0947305	2.5863	0.00970123	0.0327756	ATP16	ATP synthase delta chain, mitochondrial		F1F0-ATPase complex subunit	C	GO:0000275,GO:0005575,GO:0005622,GO:0005623,GO:0005737,GO:0005739,GO:0005740,GO:0005743,GO:0005753,GO:0005756,GO:0006091,GO:0006119,GO:0006139,GO:0006163,GO:0006164,GO:0006725,GO:0006753,GO:0006754,GO:0006793,GO:0006796,GO:0006807,GO:0006810,GO:0006811,GO:0006812,GO:0006839,GO:0008150,GO:0008152,GO:0009058,GO:0009117,GO:0009123,GO:0009124,GO:0009126,GO:0009127,GO:0009141,GO:0009142,GO:0009144,GO:…	-	ko:K02134	ko00190,ko01100,ko04714,ko05010,ko05012,ko05016,map00190,map01100,map04714,map05010,map05012,map05016	M00158	-	-	ko00000,ko00001,ko00002	3.A.2.1	-	iMM904.YDL004W,iND750.YDL004W	ATP-synt_DE_N
An01g04940	4.3	5.3	4.67	4.61	3.72384	4.80501	4.26442	-0.36775	1.32911	-0.27669	0.782018	0.877467	NA	NA		Ortholog of A. nidulans FGSC A4 : AN10047, Neosartorya fischeri NRRL 181 : NFIA_021500, Aspergillus clavatus NRRL 1 : ACLA_031310 and Aspergillus niger ATCC 1015 : 36143-mRNA	NA	NA	NA	NA	NA	NA	NA	NA	NA	NA	NA	NA	NA
An01g04950	4.02	3.6	3.99	3.03	2.89625	3.60376	3.25001	-0.315307	1.55458	-0.202824	0.839273	0.907795	-	-		Ortholog of A. nidulans FGSC A4 : AN0276, A. fumigatus Af293 : Afu1g02840, A. oryzae RIB40 : AO090005000773, Aspergillus wentii : Aspwe1_0169585 and Aspergillus sydowii : Aspsy1_0085871	-	-	-	-	-	-	-	-	-	-	-	-	Cytochrom_B561,Nnf1
An01g04960	2.81	4	2.07	1.6	2.48261	1.80232	2.14247	0.462103	2.01364	0.229487	0.818491	0.89481	NA	NA		Protein of unknown function	NA	NA	NA	NA	NA	NA	NA	NA	NA	NA	NA	NA	NA
An01g04970	60.48	58.76	65.59	59.16	48.8231	74.4803	61.6517	-0.609277	0.317551	-1.91868	0.0550253	0.139341	-	L-cystine transporter		Ortholog(s) have L-cystine transmembrane transporter activity, role in L-cystine transport and endosome, fungal-type vacuole, plasma membrane localization	E	-	-	ko:K12386	ko04142,map04142	-	-	-	ko00000,ko00001,ko04147	-	-	-	PQ-loop
An01g04980	85.09	83.5	14.6	11.41	69.5109	15.017	42.2639	2.21073	0.438134	5.04577	4.51696e-07	3.52619e-06	-	zinc finger		Has domain(s) with predicted nucleic acid binding, zinc ion binding activity	S	-	-	-	-	-	-	-	-	-	-	-	zf-C2H2
An01g04990	21.39	19.04	60.74	66.55	16.5502	75.6763	46.1132	-2.19301	0.396003	-5.53785	3.06203e-08	2.7306e-07	-	zinc finger		Ortholog(s) have role in negative regulation of cellular response to oxidative stress	S	-	-	-	-	-	-	-	-	-	-	-	zf-C2H2
An01g05000	1.9	3.05	14.13	11.56	1.6551	15.017	8.33604	-3.18162	1.10204	-2.88702	0.00388906	0.0148992	NA	NA		Protein of unknown function	NA	NA	NA	NA	NA	NA	NA	NA	NA	NA	NA	NA	NA
An01g05010	0	0	0	0.58	0	0	0	NA	NA	NA	NA	1	NA	NA		Protein of unknown function	NA	NA	NA	NA	NA	NA	NA	NA	NA	NA	NA	NA	NA
An01g05020	0.93	1.4	1.63	0.46	0.413793	0.60107	0.507431	-0.538351	4.99734	-0.107727	0.914212	1	NA	NA		Protein of unknown function	NA	NA	NA	NA	NA	NA	NA	NA	NA	NA	NA	NA	NA
An01g05030	55.23	53.38	14.36	13.84	44.6855	16.2174	30.4515	1.46229	0.47711	3.0649	0.00217745	0.00890425	-	Phosphotransferase enzyme family domain protein		Has domain(s) with predicted transferase activity, transferring phosphorus-containing groups activity	H	-	-	-	-	-	-	-	-	-	-	-	APH
An01g05040	34.5	35.09	17	19.89	28.5492	21.6217	25.0854	0.400947	0.498496	0.804314	0.421216	0.605726	DUT1	dUTPase (Dut)		dUTP pyrophosphatase	F	GO:0000287,GO:0003674,GO:0003824,GO:0004170,GO:0005488,GO:0005575,GO:0005622,GO:0005623,GO:0005634,GO:0005737,GO:0006139,GO:0006163,GO:0006195,GO:0006220,GO:0006221,GO:0006226,GO:0006244,GO:0006725,GO:0006753,GO:0006793,GO:0006796,GO:0006807,GO:0008150,GO:0008152,GO:0009056,GO:0009058,GO:0009117,GO:0009123,GO:0009124,GO:0009129,GO:0009130,GO:0009141,GO:0009143,GO:0009144,GO:0009146,GO:0009147,GO:…	3.6.1.23	ko:K01520	ko00240,ko00983,ko01100,map00240,map00983,map01100	M00053	R02100,R11896	RC00002	ko00000,ko00001,ko00002,ko01000,ko03400	-	-	-	dUTPase
An01g05050	108.82	108.61	99.18	111.24	89.3712	126.126	107.749	-0.497005	0.244574	-2.03213	0.0421405	0.113204	BUD16	Pyridoxal kinase		Ortholog(s) have role in pyridoxal phosphate biosynthetic process	G	GO:0000278,GO:0000281,GO:0000282,GO:0000910,GO:0003674,GO:0003824,GO:0005575,GO:0005622,GO:0005623,GO:0005634,GO:0005737,GO:0005829,GO:0006081,GO:0006725,GO:0006732,GO:0006766,GO:0006767,GO:0006793,GO:0006796,GO:0006807,GO:0007049,GO:0007163,GO:0008150,GO:0008152,GO:0008478,GO:0009058,GO:0009108,GO:0009110,GO:0009443,GO:0009987,GO:0016301,GO:0016310,GO:0016740,GO:0016772,GO:0016773,GO:0017144,GO:…	2.7.1.35	ko:K00868	ko00750,ko01100,map00750,map01100	-	R00174,R01909,R02493	RC00002,RC00017	ko00000,ko00001,ko01000	-	-	-	Phos_pyr_kin
An01g05060	48.24	48.08	199.09	237.84	39.7206	261.856	150.788	-2.72084	0.240156	-11.3295	9.37544e-30	2.75592e-28	-	-		Ortholog of A. nidulans FGSC A4 : AN10031, A. fumigatus Af293 : Afu1g02910, A. oryzae RIB40 : AO090005000782, Aspergillus wentii : Aspwe1_0169592 and Aspergillus sydowii : Aspsy1_0076110	-	-	-	-	-	-	-	-	-	-	-	-	-
An01g05070	50.02	48.88	19.83	19.19	40.548	22.8238	31.6859	0.829092	0.448431	1.84887	0.0644763	0.158593	-	Docking domain of Afi1 for Arf3 in vesicle trafficking		Ortholog(s) have role in establishment of cell polarity, hyphal growth	S	GO:0000278,GO:0000281,GO:0000282,GO:0000910,GO:0005575,GO:0005622,GO:0005623,GO:0005634,GO:0005737,GO:0005886,GO:0005933,GO:0005935,GO:0007049,GO:0007163,GO:0008150,GO:0009987,GO:0016020,GO:0022402,GO:0030010,GO:0030427,GO:0030447,GO:0030448,GO:0040007,GO:0043226,GO:0043227,GO:0043229,GO:0043231,GO:0044424,GO:0044464,GO:0051179,GO:0051301,GO:0051641,GO:0051666,GO:0061640,GO:0071944,GO:1903047	-	-	-	-	-	-	-	-	-	-	Afi1,SPA
An01g05080	19.43	20.91	13.71	13	16.1365	15.6163	15.8764	0.0472773	0.633497	0.0746291	0.94051	0.967329	-	Calmodulin		Has domain(s) with predicted calcium ion binding activity	Z	-	-	-	-	-	-	-	-	-	-	-	EF-hand_5,EF-hand_6
An01g05090	7.44	8.77	11.61	12.33	6.20637	13.814	10.0102	-1.15432	0.830257	-1.39032	0.164433	0.321309	cdc16	Domain in Tre-2, BUB2p, and Cdc16p. Probable Rab-GAPs.		Ortholog(s) have GTPase activator activity	U	GO:0000075,GO:0000079,GO:0000278,GO:0000910,GO:0001100,GO:0001932,GO:0001934,GO:0003674,GO:0005488,GO:0005515,GO:0005575,GO:0005622,GO:0005623,GO:0005737,GO:0005815,GO:0005816,GO:0005856,GO:0006810,GO:0006886,GO:0007049,GO:0007088,GO:0007093,GO:0007096,GO:0007346,GO:0008104,GO:0008150,GO:0009893,GO:0009966,GO:0009968,GO:0009987,GO:0010562,GO:0010564,GO:0010604,GO:0010639,GO:0010646,GO:0010648,GO:…	-	ko:K02179	ko04111,map04111	-	-	-	ko00000,ko00001	-	-	-	RabGAP-TBC
An01g05100	37.2	39.67	107.41	104.2	31.4455	126.734	79.0895	-2.01087	0.30115	-6.67731	2.43373e-11	2.82324e-10	-	RNA recognition motif. (a.k.a. RRM, RBD, or RNP domain)		Has domain(s) with predicted nucleic acid binding, nucleotide binding activity	A	-	-	-	-	-	-	-	-	-	-	-	RRM_1
An01g05110	14.12	9.19	28.83	29.92	9.5162	34.2353	21.8757	-1.84702	0.567378	-3.25535	0.00113252	0.00500749	NA	NA		Protein of unknown function	NA	NA	NA	NA	NA	NA	NA	NA	NA	NA	NA	NA	NA
An01g05120	4.8	4.23	9.43	7.82	3.31005	9.61091	6.46048	-1.53778	1.08223	-1.42095	0.155332	0.307692	NA	NA		Protein of unknown function	NA	NA	NA	NA	NA	NA	NA	NA	NA	NA	NA	NA	NA
An01g05130	1.34	1.24	8.82	6.57	0.827511	8.40966	4.61858	-3.34516	1.54816	-2.16073	0.0307165	0.0874571	NA	NA		Protein of unknown function	NA	NA	NA	NA	NA	NA	NA	NA	NA	NA	NA	NA	NA
An01g05140	22.47	23.6	282.2	297.08	18.619	347.756	183.188	-4.22323	0.272914	-15.4746	5.15102e-54	2.77166e-52	NA	NA		Ortholog of Aspergillus acidus : Aspfo1_0056120	NA	NA	NA	NA	NA	NA	NA	NA	NA	NA	NA	NA	NA
An01g05150	410.61	406.74	279.71	272.92	337.625	330.948	334.286	0.0288196	0.137289	0.209919	0.833731	0.90438	SOL1	Glucosamine-6-phosphate isomerases/6-phosphogluconolactonase	pglA	6-phosphogluconolactonase	G	GO:0003674,GO:0003824,GO:0005575,GO:0005622,GO:0005623,GO:0005634,GO:0005737,GO:0005829,GO:0006081,GO:0006098,GO:0006139,GO:0006403,GO:0006405,GO:0006409,GO:0006611,GO:0006725,GO:0006732,GO:0006733,GO:0006739,GO:0006753,GO:0006793,GO:0006796,GO:0006807,GO:0006810,GO:0006886,GO:0006913,GO:0008104,GO:0008150,GO:0008152,GO:0009051,GO:0009117,GO:0009987,GO:0015031,GO:0015833,GO:0015931,GO:0016787,GO:…	3.1.1.31	ko:K01057	ko00030,ko01100,ko01110,ko01120,ko01130,ko01200,map00030,map01100,map01110,map01120,map01130,map01200	M00004,M00006,M00008	R02035	RC00537	ko00000,ko00001,ko00002,ko01000	-	-	-	Glucosamine_iso
An01g05160	25.5	25.91	32.74	33.16	20.6878	39.0403	29.864	-0.916188	0.454368	-2.0164	0.0437579	0.116802	-	-		Putative chitinase	-	-	-	-	-	-	-	-	-	-	-	-	-
An01g05180	55.15	53.86	28.04	27.42	44.6855	33.0349	38.8602	0.435827	0.398506	1.09365	0.274107	0.458563	-	WD repeat-containing protein		Ortholog of Aspergillus brasiliensis : Aspbr1_0052936, Aspergillus acidus : Aspfo1_0056117, Aspergillus zonatus : Aspzo1_0141461 and Aspergillus sydowii : Aspsy1_0055110	S	GO:0000151,GO:0005575,GO:0005622,GO:0005623,GO:0006464,GO:0006807,GO:0008150,GO:0008152,GO:0009987,GO:0019538,GO:0031461,GO:0032991,GO:0036211,GO:0043170,GO:0043412,GO:0044237,GO:0044238,GO:0044260,GO:0044267,GO:0044424,GO:0044464,GO:0070647,GO:0071704,GO:0080008,GO:1901564,GO:1902494,GO:1990234	-	ko:K11795	-	-	-	-	ko00000,ko04121	-	-	-	WD40
An01g05190	74.95	71.83	36.52	41.25	59.9945	46.246	53.1202	0.375473	0.342993	1.0947	0.27365	0.458216	CWC22	Cell cycle control protein (Cwf22)		Ortholog(s) have U2-type spliceosomal complex localization	S	GO:0000375,GO:0000377,GO:0000398,GO:0003674,GO:0003676,GO:0003723,GO:0005488,GO:0005575,GO:0005622,GO:0005623,GO:0005634,GO:0005681,GO:0005684,GO:0006139,GO:0006396,GO:0006397,GO:0006725,GO:0006807,GO:0008150,GO:0008152,GO:0008380,GO:0009987,GO:0010467,GO:0016070,GO:0016071,GO:0032991,GO:0034641,GO:0043170,GO:0043226,GO:0043227,GO:0043229,GO:0043231,GO:0044237,GO:0044238,GO:0044422,GO:0044424,GO:…	-	ko:K13100	-	-	-	-	ko00000,ko03041	-	-	-	MA3,MIF4G
An01g05200	173.88	176.36	96.22	108.92	144.401	122.522	133.462	0.237009	0.221234	1.07131	0.284031	0.470067	dpm2	Dolichol phosphate-mannose biosynthesis regulatory protein Dpm2		Ortholog(s) have dolichyl-phosphate beta-D-mannosyltransferase activity and role in dolichol-linked oligosaccharide biosynthetic process, fungal-type cell wall biogenesis, protein N-linked glycosylation, protein O-linked glycosylation	O	GO:0003674,GO:0005575,GO:0005622,GO:0005623,GO:0005737,GO:0005783,GO:0005789,GO:0006066,GO:0006464,GO:0006486,GO:0006487,GO:0006493,GO:0006497,GO:0006505,GO:0006506,GO:0006629,GO:0006643,GO:0006644,GO:0006650,GO:0006661,GO:0006664,GO:0006720,GO:0006793,GO:0006796,GO:0006807,GO:0008150,GO:0008152,GO:0008610,GO:0008654,GO:0009058,GO:0009059,GO:0009100,GO:0009101,GO:0009247,GO:0009987,GO:0012505,GO:…	-	ko:K09658	ko00510,ko00563,ko01100,map00510,map00563,map01100	-	R01009,R05916	RC00005	ko00000,ko00001	-	GT2	-	DPM2
An01g05210	151.01	148.12	66.24	68.08	123.713	80.4831	102.098	0.620232	0.253519	2.4465	0.0144252	0.0458411	-	-		Protein of unknown function	-	-	-	-	-	-	-	-	-	-	-	-	-
An01g05220	253.06	251.87	121.38	113.03	208.533	140.55	174.541	0.569205	0.194441	2.92739	0.00341817	0.0133094	-	-		Protein of unknown function	-	-	-	-	-	-	-	-	-	-	-	-	-
An01g05230	380.79	373.44	1620.76	1749.15	311.558	2023.45	1167.51	-2.69926	0.0812741	-33.2118	7.27269e-242	1.77603e-239	-	-		Ortholog(s) have role in hyphal growth, response to cold, response to heat, response to oxidative stress, response to salt stress, sporocarp development involved in sexual reproduction	-	-	-	-	-	-	-	-	-	-	-	-	-
An01g05240	1.29	1.94	5.5	6.57	0.827511	6.60645	3.71698	-2.99703	1.66849	-1.79625	0.0724547	0.172904	NA	NA		Protein of unknown function	NA	NA	NA	NA	NA	NA	NA	NA	NA	NA	NA	NA	NA
An01g05250	0.4	0.41	2.65	2.18	0	2.40251	1.20125	-3.98034	3.23038	-1.23216	0.21789	1	NA	NA		Protein of unknown function	NA	NA	NA	NA	NA	NA	NA	NA	NA	NA	NA	NA	NA
An01g05260	16.94	18.11	5.54	6.09	14.0678	6.60645	10.3371	1.0904	0.833926	1.30755	0.191025	0.358417	MPH1	ATP-dependent DNA helicase involved in DNA damage repair by homologous recombination and in genome maintenance. Capable of unwinding D-loops. Plays a role in limiting crossover recombinants during mitotic DNA double-strand break (DSB) repair. Component of a FANCM-MHF complex which promotes gene conversion at blocked replication forks, probably by reversal of the stalled fork		Ortholog(s) have four-way junction DNA binding, four-way junction helicase activity	L	GO:0000003,GO:0000018,GO:0000217,GO:0000278,GO:0000400,GO:0000714,GO:0000724,GO:0000725,GO:0000732,GO:0003006,GO:0003674,GO:0003676,GO:0003677,GO:0003678,GO:0003824,GO:0004003,GO:0004386,GO:0005488,GO:0005575,GO:0005622,GO:0005623,GO:0005634,GO:0005654,GO:0005694,GO:0006139,GO:0006259,GO:0006260,GO:0006261,GO:0006271,GO:0006273,GO:0006281,GO:0006302,GO:0006310,GO:0006725,GO:0006807,GO:0006950,GO:…	3.6.4.12	ko:K14635	-	-	-	-	ko00000,ko01000,ko03400	-	-	-	Helicase_C,ResIII
An01g05270	0.2	0.4	0	0.19	0	0	0	NA	NA	NA	NA	1	-	-		Ortholog of A. oryzae RIB40 : AO090701000540, Neosartorya fischeri NRRL 181 : NFIA_057820, Aspergillus niger ATCC 1015 : 36122-mRNA and Aspergillus carbonarius ITEM 5010 : Acar5010_142719	-	-	-	-	-	-	-	-	-	-	-	-	-
An01g05280	2.84	2.39	6.46	4.12	1.65502	6.00715	3.83109	-1.85978	1.4859	-1.25162	0.210709	0.383969	-	-		Ortholog of A. niger CBS 513.88 : An11g07100, Aspergillus wentii : Aspwe1_0051859, Aspwe1_0181017 and Aspergillus niger ATCC 1015 : 36121-mRNA, 39241-mRNA	-	-	-	-	-	-	-	-	-	-	-	-	-
An01g05290	52.87	51.88	37.22	38.71	42.6168	45.0465	43.8317	-0.0799982	0.371856	-0.215132	0.829664	0.902288	CAP2	F-actin capping protein beta subunit		Ortholog(s) have actin filament binding activity	Z	GO:0000278,GO:0000281,GO:0000902,GO:0000910,GO:0000912,GO:0000915,GO:0000916,GO:0003674,GO:0003779,GO:0005488,GO:0005515,GO:0005575,GO:0005622,GO:0005623,GO:0005634,GO:0005737,GO:0005856,GO:0005884,GO:0005886,GO:0005933,GO:0005934,GO:0005937,GO:0005938,GO:0006996,GO:0007010,GO:0007049,GO:0008064,GO:0008092,GO:0008150,GO:0008290,GO:0009653,GO:0009987,GO:0010638,GO:0010639,GO:0015629,GO:0016020,GO:…	-	ko:K10365	ko04144,map04144	-	-	-	ko00000,ko00001,ko04131,ko04147,ko04812	-	-	-	F_actin_cap_B
An01g05300	38	38.63	19.09	18.92	31.4454	22.2236	26.8345	0.50077	0.482088	1.03875	0.29892	0.485844	TAF5	Transcription initiation factor TFIID subunit		Ortholog(s) have SAGA complex localization	K	GO:0000123,GO:0000124,GO:0000428,GO:0000988,GO:0000990,GO:0000991,GO:0003674,GO:0003682,GO:0005198,GO:0005488,GO:0005515,GO:0005575,GO:0005622,GO:0005623,GO:0005634,GO:0005654,GO:0005667,GO:0005669,GO:0006139,GO:0006325,GO:0006338,GO:0006351,GO:0006352,GO:0006355,GO:0006357,GO:0006366,GO:0006367,GO:0006464,GO:0006473,GO:0006475,GO:0006725,GO:0006807,GO:0006996,GO:0008150,GO:0008152,GO:0009058,GO:…	-	ko:K03130	ko03022,ko05168,map03022,map05168	-	-	-	ko00000,ko00001,ko03021,ko03036	-	-	-	LisH,TFIID_NTD2,WD40
An01g05310	21.07	23.19	5.94	4.66	18.2053	5.40608	11.8057	1.75177	0.813993	2.15207	0.031392	0.0892203	PPE1	Demethylates proteins that have been reversibly carboxymethylated		Ortholog(s) have carboxylic ester hydrolase activity, structural constituent of ribosome activity, role in C-terminal protein demethylation and mitochondrial small ribosomal subunit localization	S	GO:0000313,GO:0000314,GO:0003674,GO:0003735,GO:0003824,GO:0005198,GO:0005575,GO:0005622,GO:0005623,GO:0005737,GO:0005739,GO:0005759,GO:0005761,GO:0005763,GO:0005840,GO:0006412,GO:0006464,GO:0006482,GO:0006518,GO:0006807,GO:0008150,GO:0008152,GO:0008214,GO:0009058,GO:0009059,GO:0009636,GO:0009987,GO:0010467,GO:0010921,GO:0015935,GO:0016787,GO:0016788,GO:0019208,GO:0019220,GO:0019222,GO:0019538,GO:…	3.1.1.89	ko:K13617	-	-	-	-	ko00000,ko01000,ko01002	-	-	-	Abhydrolase_6,Hydrolase_4
An01g05320	228.53	230.13	33.26	34.76	189.5	40.2415	114.871	2.23543	0.271225	8.24198	1.6938e-16	2.83013e-15	-	integral membrane protein		Ortholog of A. nidulans FGSC A4 : AN0294, A. fumigatus Af293 : Afu1g03090, A. oryzae RIB40 : AO090005000810, Aspergillus wentii : Aspwe1_0025587 and Aspergillus sydowii : Aspsy1_0040824	S	GO:0000322,GO:0000323,GO:0000324,GO:0000329,GO:0003674,GO:0003824,GO:0005575,GO:0005622,GO:0005623,GO:0005737,GO:0005773,GO:0005774,GO:0016020,GO:0016021,GO:0016787,GO:0031090,GO:0031166,GO:0031224,GO:0031300,GO:0031301,GO:0031310,GO:0043226,GO:0043227,GO:0043229,GO:0043231,GO:0044422,GO:0044424,GO:0044425,GO:0044437,GO:0044444,GO:0044446,GO:0044464,GO:0071627,GO:0071628,GO:0098588,GO:0098805,GO:…	-	-	-	-	-	-	-	-	-	-	Abhydrolase_1,Abhydrolase_6,DUF2417
An01g05330	46.65	48.55	111.06	111.79	38.8931	133.339	86.1161	-1.77751	0.284284	-6.2526	4.03686e-10	4.27016e-09	NPL4	Involved in the import of nuclear-targeted proteins into the nucleus and the export of poly(A) RNA out of the nucleus. Has a role in the endoplasmic reticulum-associated degradation (ERAD) pathway (By similarity)		Ortholog(s) have role in DNA replication termination, ER-associated misfolded protein catabolic process and cytoplasm protein quality control by the ubiquitin-proteasome system, more	U	GO:0000151,GO:0000153,GO:0000226,GO:0000278,GO:0000835,GO:0000836,GO:0000837,GO:0000839,GO:0003674,GO:0005488,GO:0005515,GO:0005575,GO:0005622,GO:0005623,GO:0005634,GO:0005737,GO:0005739,GO:0005740,GO:0005741,GO:0005783,GO:0005789,GO:0005829,GO:0006139,GO:0006401,GO:0006508,GO:0006511,GO:0006515,GO:0006725,GO:0006807,GO:0006810,GO:0006886,GO:0006950,GO:0006996,GO:0007010,GO:0007017,GO:0007049,GO:…	-	ko:K14015	ko04141,map04141	M00400,M00403	-	-	ko00000,ko00001,ko00002	-	-	-	NPL4,UN_NPL4,zf-NPL4
An01g05340	146.69	139.8	846.91	880.64	117.92	1036.67	577.293	-3.13607	0.121698	-25.7693	1.9607e-146	2.70633e-144	PST2	NADH-quinone oxidoreductase		Ortholog(s) have role in cellular response to oxidative stress, chromatin silencing at silent mating-type cassette, pathogenesis	S	GO:0000166,GO:0000785,GO:0000792,GO:0003674,GO:0003824,GO:0003955,GO:0005488,GO:0005575,GO:0005622,GO:0005623,GO:0005694,GO:0005737,GO:0005739,GO:0005886,GO:0006091,GO:0006325,GO:0006342,GO:0006355,GO:0006996,GO:0008150,GO:0008152,GO:0009055,GO:0009889,GO:0009890,GO:0009892,GO:0009987,GO:0010181,GO:0010468,GO:0010556,GO:0010558,GO:0010605,GO:0010629,GO:0016020,GO:0016043,GO:0016458,GO:0016491,GO:…	1.6.5.2	ko:K03809	ko00130,ko01110,map00130,map01110	-	R02964,R03643,R03816	RC00819	ko00000,ko00001,ko01000	-	-	-	FMN_red
An01g05350	29.93	31.95	101.36	98.96	24.8254	119.526	72.1757	-2.26743	0.321529	-7.05202	1.76335e-12	2.23624e-11	YTH1	MRNA cleavage and polyadenylation specificity factor complex subunit		Ortholog(s) have RNA binding activity, role in mRNA polyadenylation, pre-mRNA cleavage required for polyadenylation, response to drug and cytosol, mRNA cleavage and polyadenylation specificity factor complex, nucleus localization	A	GO:0003674,GO:0003676,GO:0003723,GO:0003824,GO:0004518,GO:0004519,GO:0004521,GO:0004540,GO:0005488,GO:0005575,GO:0005622,GO:0005623,GO:0005634,GO:0005654,GO:0005737,GO:0005829,GO:0005847,GO:0005849,GO:0006139,GO:0006378,GO:0006379,GO:0006396,GO:0006397,GO:0006725,GO:0006807,GO:0008150,GO:0008152,GO:0009987,GO:0010467,GO:0016070,GO:0016071,GO:0016787,GO:0016788,GO:0031123,GO:0031124,GO:0031974,GO:…	-	ko:K14404	ko03015,ko05164,map03015,map05164	-	-	-	ko00000,ko00001,ko03019,ko03021	-	-	-	zf-CCCH,zf-CCHC
An01g05360	12.85	12.76	6.96	7.43	9.93014	7.8077	8.86892	0.346886	0.88047	0.393979	0.693597	0.818113	-	Belongs to the glycosyl hydrolase 18 family	cfcD	Putative chitinase	G	-	3.2.1.14	ko:K01183	ko00520,ko01100,map00520,map01100	-	R01206,R02334	RC00467	ko00000,ko00001,ko01000	-	GH18	-	Glyco_hydro_18
An01g05370	95.48	94.67	35.43	37.37	78.1998	43.2442	60.722	0.854645	0.327072	2.61302	0.00897461	0.030603	-	Protein of unknown function (DUF3712)		Ortholog of A. nidulans FGSC A4 : AN0301, A. fumigatus Af293 : Afu1g02770, A. oryzae RIB40 : AO090005000817, Aspergillus wentii : Aspwe1_0169626 and Aspergillus sydowii : Aspsy1_0144698	S	-	-	-	-	-	-	-	-	-	-	-	DUF3712
An01g05380	1.03	2.71	0.56	0.89	1.2413	0	0.620652	2.48993	4.68112	0.531909	0.594789	1	NA	NA		Protein of unknown function	NA	NA	NA	NA	NA	NA	NA	NA	NA	NA	NA	NA	NA
An01g05390	7.02	7.53	6.52	7.23	5.79258	7.8077	6.80014	-0.430714	1.017	-0.423516	0.671919	0.801824	-	Cell cycle inhibitor Nif1		Ortholog of A. nidulans FGSC A4 : AN0302, A. fumigatus Af293 : Afu1g02760, A. oryzae RIB40 : AO090005000820, Aspergillus wentii : Aspwe1_0025599 and Aspergillus sydowii : Aspsy1_0146024	S	-	-	-	-	-	-	-	-	-	-	-	Sel1
An01g05400	4.55	5.6	2.37	2.9	3.72384	2.40251	3.06317	0.632248	1.63066	0.387725	0.69822	0.820678	-	-		Ortholog of A. fumigatus Af293 : Afu1g02720, A. oryzae RIB40 : AO090005000821, Neosartorya fischeri NRRL 181 : NFIA_021890 and Aspergillus wentii : Aspwe1_0169628	-	-	-	-	-	-	-	-	-	-	-	-	Far-17a_AIG1
An01g05410	82.74	75.24	43.58	48.96	64.9594	54.6548	59.8071	0.249169	0.323741	0.769656	0.441504	0.624056	-	Fungal family of unknown function (DUF1776)		Ortholog(s) have mitochondrial outer membrane localization	S	GO:0003674,GO:0003824,GO:0005575,GO:0005622,GO:0005623,GO:0005737,GO:0005739,GO:0043226,GO:0043227,GO:0043229,GO:0043231,GO:0044424,GO:0044444,GO:0044464	-	-	-	-	-	-	-	-	-	-	DUF1776
An01g05440	0.18	0	0.23	0.09	0	0	0	NA	NA	NA	NA	1	NA	NA		Protein of unknown function	NA	NA	NA	NA	NA	NA	NA	NA	NA	NA	NA	NA	NA
An01g05450	2.02	1.87	0.54	1.45	1.24123	0.600183	0.920706	1.0475	3.51156	0.298299	0.765475	1	PHO85	Belongs to the protein kinase superfamily		Has domain(s) with predicted ATP binding, protein kinase activity, protein serine/threonine kinase activity, transferase activity, transferring phosphorus-containing groups activity and role in protein phosphorylation	T	GO:0000003,GO:0000075,GO:0000077,GO:0000082,GO:0000083,GO:0000086,GO:0000122,GO:0000226,GO:0000278,GO:0000302,GO:0000307,GO:0003674,GO:0003824,GO:0004672,GO:0004674,GO:0004693,GO:0005488,GO:0005515,GO:0005575,GO:0005622,GO:0005623,GO:0005634,GO:0005654,GO:0005737,GO:0005768,GO:0005813,GO:0005815,GO:0005829,GO:0005856,GO:0005979,GO:0006109,GO:0006139,GO:0006259,GO:0006260,GO:0006325,GO:0006355,GO:…	2.7.11.22	ko:K06655	ko04111,ko04138,map04111,map04138	-	-	-	ko00000,ko00001,ko01000	-	-	-	Pkinase
An01g05460	0.16	0.16	0.29	0.81	0	0	0	NA	NA	NA	NA	1	NA	NA		Ortholog of A. niger CBS 513.88 : An11g00170, Aspergillus wentii : Aspwe1_0030655, Aspergillus versicolor : Aspve1_0067140 and Aspergillus niger ATCC 1015 : 36107-mRNA	NA	NA	NA	NA	NA	NA	NA	NA	NA	NA	NA	NA	NA
An01g05470	12.74	13.49	77.47	72.35	10.3439	89.4956	49.9197	-3.11302	0.424145	-7.33954	2.14333e-13	2.8832e-12	-	WLM domain		Ortholog(s) have SUMO binding, SUMO ligase activity, metalloendopeptidase activity, metallopeptidase activity	P	-	-	-	-	-	-	-	-	-	-	-	WLM,zf-RanBP
An01g05480	4.12	2.88	18.5	18.64	2.48246	21.6226	12.0525	-3.12266	0.889892	-3.50904	0.000449734	0.00218423	-	Belongs to the iron ascorbate-dependent oxidoreductase family		Ortholog of Aspergillus niger ATCC 1015 : 36105-mRNA	Q	-	-	-	-	-	-	-	-	-	-	-	2OG-FeII_Oxy,DIOX_N
An01g05490	1.21	1.46	1.27	0.24	0.827511	0.60107	0.714291	0.461637	4.04302	0.114181	0.909094	1	NA	NA		Protein of unknown function	NA	NA	NA	NA	NA	NA	NA	NA	NA	NA	NA	NA	NA
An01g05500	25.29	25.35	10.61	10.68	20.6878	12.0125	16.3502	0.78424	0.636774	1.23158	0.218105	0.393937	DIP2	Small nucleolar ribonucleoprotein complex subunit Dip2		Ortholog(s) have U3 snoRNA binding activity	A	GO:0000447,GO:0000460,GO:0000462,GO:0000466,GO:0000469,GO:0000472,GO:0000478,GO:0000479,GO:0000480,GO:0000966,GO:0000967,GO:0003674,GO:0003676,GO:0003723,GO:0005488,GO:0005575,GO:0005622,GO:0005623,GO:0005634,GO:0005730,GO:0006139,GO:0006364,GO:0006396,GO:0006725,GO:0006807,GO:0008150,GO:0008152,GO:0009987,GO:0010467,GO:0016070,GO:0016072,GO:0022613,GO:0030490,GO:0030515,GO:0030684,GO:0030686,GO:…	-	ko:K14556	ko03008,map03008	-	-	-	ko00000,ko00001,ko03009	-	-	-	Utp12,WD40
An01g05510	141.84	138.58	86.41	88.29	115.438	104.508	109.973	0.143496	0.241382	0.594478	0.552192	0.713966	ARC35	Functions as actin-binding component of the Arp2 3 complex which is involved in regulation of actin polymerization and together with an activating nucleation-promoting factor (NPF) mediates the formation of branched actin networks		Ortholog(s) have actin filament binding activity, role in Arp2/3 complex-mediated actin nucleation and Arp2/3 protein complex localization	Z	GO:0000001,GO:0000147,GO:0000226,GO:0003674,GO:0003779,GO:0005198,GO:0005200,GO:0005488,GO:0005515,GO:0005575,GO:0005622,GO:0005623,GO:0005737,GO:0005829,GO:0005856,GO:0005885,GO:0005938,GO:0006810,GO:0006897,GO:0006898,GO:0006996,GO:0007005,GO:0007010,GO:0007015,GO:0007017,GO:0008064,GO:0008092,GO:0008150,GO:0009987,GO:0010638,GO:0015629,GO:0016043,GO:0016192,GO:0022607,GO:0030029,GO:0030036,GO:…	-	ko:K05758	ko04144,ko04666,ko04810,ko05100,ko05130,ko05131,ko05132,map04144,map04666,map04810,map05100,map05130,map05131,map05132	-	-	-	ko00000,ko00001,ko04131,ko04812	-	-	-	P34-Arc
An01g05520	1.46	1.28	1.44	1.08	0.827511	1.20125	1.01438	-0.537682	3.06498	-0.175428	0.860744	1	NA	NA		Protein of unknown function	NA	NA	NA	NA	NA	NA	NA	NA	NA	NA	NA	NA	NA
An01g05530	2.21	1.98	1.68	2	1.24123	1.80144	1.52133	-0.537443	2.43399	-0.220807	0.825242	1	-	F-box domain protein		Ortholog of A. nidulans FGSC A4 : AN0307, A. fumigatus Af293 : Afu1g02660, Aspergillus wentii : Aspwe1_0169633, Aspergillus sydowii : Aspsy1_0629340 and Aspergillus terreus NIH2624 : ATET_04826	S	-	-	-	-	-	-	-	-	-	-	-	F-box,F-box-like
An01g05540	44.13	44.85	37.07	39.6	36.4105	45.6467	41.0286	-0.326166	0.383892	-0.84963	0.395531	0.585319	-	Sigma factor PP2C-like phosphatases		Has domain(s) with predicted catalytic activity	T	-	3.1.3.16	ko:K17508	-	-	-	-	ko00000,ko01000,ko01009	-	-	-	PP2C_2,SpoIIE
An01g05560	48	42.33	18.6	22.14	37.2378	24.0233	30.6305	0.63229	0.455151	1.38919	0.164775	0.321714	-	Fcf1		Has domain(s) with predicted small-subunit processome localization	S	GO:0000447,GO:0000460,GO:0000462,GO:0000466,GO:0000469,GO:0000472,GO:0000478,GO:0000479,GO:0000480,GO:0000966,GO:0000967,GO:0003674,GO:0003676,GO:0003723,GO:0005488,GO:0005575,GO:0005622,GO:0005623,GO:0005634,GO:0005730,GO:0005737,GO:0005739,GO:0006139,GO:0006364,GO:0006396,GO:0006725,GO:0006807,GO:0008150,GO:0008152,GO:0009987,GO:0010467,GO:0016070,GO:0016072,GO:0019843,GO:0022613,GO:0030490,GO:…	-	ko:K14773	-	-	-	-	ko00000,ko03009	-	-	-	Fcf1
An01g05570	90.08	93.74	44.45	43.05	75.7174	52.2549	63.9862	0.535063	0.314802	1.69968	0.0891906	0.202636	-	Required for mitochondrial cytochrome c oxidase (COX) assembly and respiration		Ortholog of A. nidulans FGSC A4 : AN0309, Neosartorya fischeri NRRL 181 : NFIA_022000, Aspergillus versicolor : Aspve1_0048560 and Aspergillus clavatus NRRL 1 : ACLA_031790	O	-	-	ko:K18172	-	-	-	-	ko00000,ko03029	-	-	-	Cmc1
An01g05580	21.49	18.48	8.06	10.77	16.1364	10.8104	13.4734	0.577852	0.704802	0.819878	0.412285	0.599025	PWP1	rRNA processing protein Pwp1		Ortholog of A. nidulans FGSC A4 : AN0310, A. fumigatus Af293 : Afu1g02630, A. oryzae RIB40 : AO090005000833, Aspergillus wentii : Aspwe1_0151261 and Aspergillus sydowii : Aspsy1_0027871	S	GO:0005575,GO:0005622,GO:0005623,GO:0005634,GO:0005730,GO:0005737,GO:0006139,GO:0006364,GO:0006396,GO:0006725,GO:0006807,GO:0008150,GO:0008152,GO:0009987,GO:0010467,GO:0016070,GO:0016072,GO:0022613,GO:0031974,GO:0031981,GO:0034470,GO:0034641,GO:0034660,GO:0042254,GO:0043170,GO:0043226,GO:0043227,GO:0043228,GO:0043229,GO:0043231,GO:0043232,GO:0043233,GO:0044085,GO:0044237,GO:0044238,GO:0044422,GO:…	-	ko:K14791	-	-	-	-	ko00000,ko03009	-	-	-	WD40
An01g05590	111.88	116.23	102.97	113.86	93.9227	129.13	111.526	-0.459294	0.240409	-1.91047	0.0560722	0.141391	NA	NA		Protein of unknown function	NA	NA	NA	NA	NA	NA	NA	NA	NA	NA	NA	NA	NA
An01g05600	269.33	266.92	220.03	222.62	221.359	265.476	243.418	-0.262193	0.161506	-1.62343	0.104498	0.228739	-	-		Ortholog of A. nidulans FGSC A4 : AN0311, A. fumigatus Af293 : Afu1g02600, A. oryzae RIB40 : AO090005000834, Aspergillus wentii : Aspwe1_0169640 and Aspergillus sydowii : Aspsy1_0027873	-	-	-	-	-	-	-	-	-	-	-	-	-
An01g05610	48.71	45.23	40.76	42.17	38.4792	49.2505	43.8648	-0.356067	0.371923	-0.957367	0.338382	0.52904	RRN3	RNA polymerase I specific transcription initiation factor RRN3		Ortholog(s) have RNA polymerase I general transcription initiation factor activity and role in transcription initiation from RNA polymerase I promoter	J	GO:0000120,GO:0000182,GO:0001042,GO:0001167,GO:0001169,GO:0001179,GO:0001181,GO:0003674,GO:0003676,GO:0003677,GO:0003690,GO:0003700,GO:0005488,GO:0005515,GO:0005575,GO:0005622,GO:0005623,GO:0005634,GO:0005667,GO:0005730,GO:0006139,GO:0006351,GO:0006355,GO:0006356,GO:0006360,GO:0006725,GO:0006807,GO:0008134,GO:0008150,GO:0008152,GO:0009058,GO:0009059,GO:0009889,GO:0009987,GO:0010467,GO:0010468,GO:…	-	ko:K15216	-	-	-	-	ko00000,ko03021	-	-	-	RRN3
An01g05620	107.32	104.67	115.24	128.23	87.3023	145.946	116.624	-0.741364	0.236254	-3.13799	0.00170109	0.00712606	-	alpha/beta hydrolase fold		Has domain(s) with predicted hydrolase activity and role in metabolic process	V	-	-	-	-	-	-	-	-	-	-	-	Abhydrolase_3
An01g05630	250.78	247.55	449.55	460.19	205.636	545.965	375.801	-1.40871	0.131802	-10.6881	1.15729e-26	3.15817e-25	DPS1	Aspartyl-tRNA synthetase		Has domain(s) with predicted ATP binding, aminoacyl-tRNA ligase activity, aspartate-tRNA ligase activity, role in aspartyl-tRNA aminoacylation, tRNA aminoacylation for protein translation and cytoplasm localization	J	GO:0002181,GO:0003674,GO:0003676,GO:0003723,GO:0003824,GO:0004812,GO:0004815,GO:0005488,GO:0005575,GO:0005622,GO:0005623,GO:0005634,GO:0005737,GO:0006082,GO:0006139,GO:0006399,GO:0006412,GO:0006418,GO:0006422,GO:0006518,GO:0006520,GO:0006725,GO:0006807,GO:0008150,GO:0008152,GO:0009058,GO:0009059,GO:0009987,GO:0010467,GO:0016070,GO:0016874,GO:0016875,GO:0019538,GO:0019752,GO:0034641,GO:0034645,GO:…	6.1.1.12	ko:K01876,ko:K22503	ko00970,map00970	M00359,M00360	R05577	RC00055,RC00523	ko00000,ko00001,ko00002,ko01000,ko01007,ko03016,ko03029	-	-	-	DUF2156,tRNA-synt_2,tRNA_anti-codon
An01g05640	14.43	12.43	6.92	9.13	10.7576	9.00806	9.88282	0.255989	0.832344	0.307552	0.758423	0.862166	-	-		Ortholog of A. nidulans FGSC A4 : AN0315, A. fumigatus Af293 : Afu1g02560, Aspergillus wentii : Aspwe1_0025616, Aspergillus sydowii : Aspsy1_0145521 and Aspergillus terreus NIH2624 : ATET_04837	-	-	-	-	-	-	-	-	-	-	-	-	Pga1
An01g05650	258.72	247.33	313.47	328.27	208.946	384.995	296.971	-0.881714	0.147936	-5.96011	2.52074e-09	2.49041e-08	TUB1	Tubulin is the major constituent of microtubules. It binds two moles of GTP, one at an exchangeable site on the beta chain and one at a non-exchangeable site on the alpha chain		Ortholog(s) have structural constituent of cytoskeleton activity	Z	GO:0000003,GO:0000070,GO:0000226,GO:0000235,GO:0000278,GO:0000280,GO:0000819,GO:0000922,GO:0003674,GO:0005198,GO:0005200,GO:0005575,GO:0005622,GO:0005623,GO:0005634,GO:0005737,GO:0005815,GO:0005816,GO:0005818,GO:0005819,GO:0005827,GO:0005828,GO:0005856,GO:0005874,GO:0005876,GO:0005880,GO:0005881,GO:0006810,GO:0006928,GO:0006996,GO:0007005,GO:0007010,GO:0007017,GO:0007018,GO:0007049,GO:0007051,GO:…	-	ko:K07374	ko04145,ko04210,ko04530,ko04540,ko05130,map04145,map04210,map04530,map04540,map05130	-	-	-	ko00000,ko00001,ko03019,ko03036,ko04147,ko04812	-	-	-	Tubulin,Tubulin_C
An01g05660	25.86	23.46	18.82	19.39	19.8602	22.2227	21.0415	-0.162164	0.542865	-0.298719	0.765155	0.865924	-	EF hand domain protein		Ortholog(s) have cell division site, growing cell tip localization	TU	GO:0000147,GO:0003674,GO:0005488,GO:0005509,GO:0005515,GO:0005575,GO:0005622,GO:0005623,GO:0005737,GO:0005856,GO:0005933,GO:0005934,GO:0005935,GO:0005937,GO:0005938,GO:0006810,GO:0006886,GO:0006897,GO:0006950,GO:0006986,GO:0006996,GO:0007010,GO:0007154,GO:0007165,GO:0008104,GO:0008150,GO:0009987,GO:0010033,GO:0010564,GO:0015031,GO:0015629,GO:0015833,GO:0016043,GO:0016192,GO:0022607,GO:0023052,GO:…	-	ko:K12472	ko04144,map04144	-	-	-	ko00000,ko00001,ko04131	-	-	-	EF-hand_4,UBA
An01g05670	0.56	0.58	0.1	0.2	0	0	0	NA	NA	NA	NA	1	PMA1	Plasma membrane		Plasma membrane ATPase	P	GO:0000166,GO:0003674,GO:0003824,GO:0005215,GO:0005488,GO:0005524,GO:0005575,GO:0005622,GO:0005623,GO:0005737,GO:0005739,GO:0005829,GO:0005886,GO:0005887,GO:0006810,GO:0006811,GO:0006812,GO:0006873,GO:0006885,GO:0008144,GO:0008150,GO:0008324,GO:0008553,GO:0009987,GO:0015075,GO:0015077,GO:0015078,GO:0015318,GO:0015399,GO:0015405,GO:0015662,GO:0015672,GO:0016020,GO:0016021,GO:0016043,GO:0016462,GO:…	3.6.3.6	ko:K01535	ko00190,map00190	-	-	-	ko00000,ko00001,ko01000	3.A.3.3	-	-	Cation_ATPase_N,E1-E2_ATPase,Hydrolase
An01g05680	37.23	41.18	14.17	13.52	32.2731	16.2174	24.2452	0.992811	0.521067	1.90534	0.0567356	0.142572	-	-		Ortholog(s) have Ddb1-Wdr21 complex localization	-	-	-	-	-	-	-	-	-	-	-	-	-
An01g05690	51.92	52.08	55.64	56.51	42.6169	66.6691	54.643	-0.645596	0.335415	-1.92477	0.0542583	0.138059	-	Origin recognition complex, subunit		Ortholog(s) have DNA replication origin binding activity, role in mitotic DNA replication initiation, mitotic sister chromatid cohesion and nuclear chromatin, nuclear origin of replication recognition complex localization	L	GO:0000070,GO:0000166,GO:0000228,GO:0000278,GO:0000280,GO:0000785,GO:0000790,GO:0000808,GO:0000819,GO:0003674,GO:0003676,GO:0003677,GO:0003688,GO:0003690,GO:0003824,GO:0005488,GO:0005524,GO:0005575,GO:0005622,GO:0005623,GO:0005634,GO:0005654,GO:0005656,GO:0005657,GO:0005664,GO:0005694,GO:0006139,GO:0006259,GO:0006260,GO:0006261,GO:0006267,GO:0006270,GO:0006325,GO:0006342,GO:0006355,GO:0006725,GO:…	-	ko:K02607	ko04110,ko04111,ko04113,map04110,map04111,map04113	M00284	-	-	ko00000,ko00001,ko00002,ko01009,ko03032	-	-	-	AAA_16,ORC5_C
An01g05700	59.07	61.84	49.07	46.86	49.6508	57.0608	53.3558	-0.200673	0.338507	-0.592818	0.553303	0.71469	NA	NA	NA	NA	NA	NA	NA	NA	NA	NA	NA	NA	NA	NA	NA	NA	NA
An01g05710	85.15	79.07	49.45	55.49	67.8557	62.4625	65.1591	0.119459	0.310183	0.385123	0.700146	0.82209	NA	NA	NA	NA	NA	NA	NA	NA	NA	NA	NA	NA	NA	NA	NA	NA	NA
An01g05717	1.4	0.56	1.47	0.27	0.413719	0.60107	0.507395	-0.538487	4.99735	-0.107754	0.91419	1	NA	NA		Protein of unknown function	NA	NA	NA	NA	NA	NA	NA	NA	NA	NA	NA	NA	NA
An01g05720	0.59	1.58	1.72	2.51	0.413793	1.80144	1.10761	-2.12226	3.21734	-0.659631	0.509491	1	NA	NA		Protein of unknown function	NA	NA	NA	NA	NA	NA	NA	NA	NA	NA	NA	NA	NA
An01g05730	4.16	4.34	0.49	0.94	3.31005	0	1.65502	3.90497	2.72684	1.43205	0.15213	1	-	Belongs to the major facilitator superfamily. Sugar transporter (TC 2.A.1.1) family		Has domain(s) with predicted transmembrane transporter activity, role in transmembrane transport and integral component of membrane, membrane localization	U	-	-	-	-	-	-	-	-	-	-	-	Sugar_tr
An01g05740	39.51	40.68	28.95	29.21	32.6867	34.2353	33.461	-0.0667845	0.425078	-0.157111	0.875157	0.930661	rpc2	DNA-dependent RNA polymerase catalyzes the transcription of DNA into RNA using the four ribonucleoside triphosphates as substrates		DNA-directed RNA polymerase	K	GO:0000428,GO:0003674,GO:0003824,GO:0003899,GO:0005575,GO:0005622,GO:0005623,GO:0005634,GO:0005654,GO:0005666,GO:0006139,GO:0006351,GO:0006383,GO:0006399,GO:0006725,GO:0006807,GO:0008150,GO:0008152,GO:0009058,GO:0009059,GO:0009304,GO:0009987,GO:0010467,GO:0016070,GO:0016740,GO:0016772,GO:0016779,GO:0018130,GO:0019438,GO:0030880,GO:0031974,GO:0031981,GO:0032774,GO:0032991,GO:0034062,GO:0034641,GO:…	2.7.7.6	ko:K03021	ko00230,ko00240,ko01100,ko03020,ko04623,ko05169,map00230,map00240,map01100,map03020,map04623,map05169	M00181	R00435,R00441,R00442,R00443	RC02795	br01611,ko00000,ko00001,ko00002,ko01000,ko03021	-	-	-	RNA_pol_Rpb2_1,RNA_pol_Rpb2_2,RNA_pol_Rpb2_3,RNA_pol_Rpb2_4,RNA_pol_Rpb2_5,RNA_pol_Rpb2_6,RNA_pol_Rpb2_7
An01g05750	4.73	3.11	3.87	3.2	2.89625	3.60376	3.25001	-0.315307	1.55458	-0.202824	0.839273	0.907795	-	Eukaryotic protein of unknown function (DUF829)		Ortholog of A. nidulans FGSC A4 : AN2370, AN10160, AN0323, A. fumigatus Af293 : Afu1g02440, Afu4g02760, A. niger CBS 513.88 : An12g09350, An13g03290 and A. oryzae RIB40 : AO090020000719, AO090005000852	S	-	-	-	-	-	-	-	-	-	-	-	DUF829
An01g05760	86.06	85.97	43.14	41.28	70.7522	50.4535	60.6029	0.487832	0.32243	1.51298	0.130284	0.270272	UFD1	Ubiquitin fusion degradation protein (Ufd1)		Ortholog(s) have SUMO binding, polyubiquitin modification-dependent protein binding, ubiquitin binding activity	O	GO:0000151,GO:0000153,GO:0000835,GO:0000836,GO:0000837,GO:0000839,GO:0003674,GO:0005488,GO:0005515,GO:0005575,GO:0005622,GO:0005623,GO:0005634,GO:0005737,GO:0005783,GO:0005789,GO:0005829,GO:0006139,GO:0006355,GO:0006357,GO:0006401,GO:0006508,GO:0006511,GO:0006515,GO:0006725,GO:0006807,GO:0006810,GO:0006886,GO:0006950,GO:0006984,GO:0006991,GO:0007154,GO:0007165,GO:0008104,GO:0008150,GO:0008152,GO:…	-	ko:K14016	ko04141,map04141	M00400,M00403	-	-	ko00000,ko00001,ko00002	-	-	-	UFD1
An01g05770	26.41	23.13	10.2	10.91	20.2739	12.0125	16.1432	0.755088	0.641215	1.17759	0.23896	0.417665	-	GYF domain		Ortholog of A. nidulans FGSC A4 : AN0328, A. fumigatus Af293 : Afu1g02420, A. oryzae RIB40 : AO090005000854, Aspergillus wentii : Aspwe1_0106383 and Aspergillus sydowii : Aspsy1_0144094	S	GO:0000244,GO:0000375,GO:0000377,GO:0000387,GO:0000398,GO:0000785,GO:0003674,GO:0005488,GO:0005515,GO:0005575,GO:0005622,GO:0005623,GO:0005634,GO:0005682,GO:0005694,GO:0006139,GO:0006396,GO:0006397,GO:0006725,GO:0006807,GO:0008150,GO:0008152,GO:0008380,GO:0009987,GO:0010467,GO:0016043,GO:0016070,GO:0016071,GO:0022607,GO:0022613,GO:0022618,GO:0030532,GO:0032991,GO:0034622,GO:0034641,GO:0043170,GO:…	-	ko:K13099	-	M00354	-	-	ko00000,ko00002,ko01009,ko03041	-	-	-	GYF
An01g05780	81.21	82.78	51.22	52.57	67.4422	61.8641	64.6532	0.124546	0.30986	0.401944	0.687725	0.813551	RVB2	participates in several chromatin remodeling complexes, including the SWR1 and the INO80 complexes		Ortholog(s) have 3'-5' DNA helicase activity, 5'-3' DNA helicase activity	L	GO:0000123,GO:0000228,GO:0000491,GO:0000492,GO:0000785,GO:0000790,GO:0000812,GO:0003674,GO:0003678,GO:0003824,GO:0004003,GO:0004386,GO:0005575,GO:0005622,GO:0005623,GO:0005634,GO:0005654,GO:0005694,GO:0006139,GO:0006325,GO:0006338,GO:0006355,GO:0006357,GO:0006364,GO:0006396,GO:0006464,GO:0006473,GO:0006475,GO:0006725,GO:0006807,GO:0006996,GO:0008026,GO:0008094,GO:0008150,GO:0008152,GO:0009889,GO:…	3.6.4.12	ko:K11338	-	-	-	-	ko00000,ko01000,ko03036	-	-	-	TIP49
An01g05790	6.51	6.92	4.27	4.12	4.96507	4.80501	4.88504	0.0472758	1.22994	0.0384376	0.969339	0.983659	-	-		Ortholog of A. nidulans FGSC A4 : AN0326, A. fumigatus Af293 : Afu1g02400, A. oryzae RIB40 : AO090005000857, Aspergillus wentii : Aspwe1_0025630 and Aspergillus terreus NIH2624 : ATET_04850	-	-	-	-	-	-	-	-	-	-	-	-	-
An01g05800	41.63	44.63	36.71	32.69	35.1693	40.8444	38.0069	-0.215796	0.399669	-0.539938	0.58924	0.745969	-	Alpha beta	estf1	Lactone-specific esterase	S	GO:0003674,GO:0003824,GO:0006082,GO:0006629,GO:0006631,GO:0008150,GO:0008152,GO:0008474,GO:0009987,GO:0016787,GO:0016788,GO:0016790,GO:0019752,GO:0032787,GO:0043170,GO:0043412,GO:0043436,GO:0044237,GO:0044238,GO:0044255,GO:0044281,GO:0071704,GO:0098599,GO:0098732,GO:0098734,GO:0140096	3.1.26.3	ko:K03685	ko03008,ko05205,map03008,map05205	-	-	-	ko00000,ko00001,ko01000,ko03009,ko03019,ko03036	-	-	-	Abhydrolase_1
An01g05810	419.29	417.54	571.86	523.19	345.9	657.107	501.503	-0.925758	0.110157	-8.40396	4.31655e-17	7.49765e-16	-	-		Ortholog of A. nidulans FGSC A4 : AN0331, A. fumigatus Af293 : Afu1g02380, Aspergillus wentii : Aspwe1_0049711, Aspergillus sydowii : Aspsy1_0040882 and Aspergillus terreus NIH2624 : ATET_04855	-	-	-	-	-	-	-	-	-	-	-	-	-
An01g05820	158.28	154.59	54.54	48.26	129.092	61.2666	95.1791	1.07525	0.268917	3.99847	6.37545e-05	0.000363156	-	Fumarylacetoacetate hydrolase family protein		Has domain(s) with predicted catalytic activity and role in metabolic process	Q	-	-	-	-	-	-	-	-	-	-	-	FAA_hydrolase
An01g05830	30.4	31.17	33.64	34.37	25.2391	40.2415	32.7403	-0.673028	0.431062	-1.56132	0.118447	0.25091	-	Transporter		Has domain(s) with predicted role in transmembrane transport and integral component of membrane localization	S	-	-	-	-	-	-	-	-	-	-	-	MFS_1
An01g05840	125.87	119.1	151.85	153.8	100.956	182.59	141.773	-0.854876	0.214032	-3.99414	6.49285e-05	0.000369162	NA	NA		Protein of unknown function	NA	NA	NA	NA	NA	NA	NA	NA	NA	NA	NA	NA	NA
An01g05850	64.17	68.42	38.58	33.98	54.6159	42.6467	48.6313	0.356918	0.357887	0.997292	0.318623	0.50859	-	Thioesterase-like superfamily		Ortholog of A. nidulans FGSC A4 : AN0335, A. fumigatus Af293 : Afu1g02330, A. oryzae RIB40 : AO090005000867, Aspergillus wentii : Aspwe1_0103633 and Aspergillus sydowii : Aspsy1_0633416	S	-	-	-	-	-	-	-	-	-	-	-	4HBT_3
An01g05860	0.4	0.48	32.99	31.73	0	37.8399	18.92	-7.95766	1.53402	-5.18744	2.13207e-07	1.73118e-06	-	-		Ortholog of A. fumigatus Af293 : Afu1g02320, A. oryzae RIB40 : AO090005000868, Aspergillus wentii : Aspwe1_0169669, Aspergillus sydowii : Aspsy1_0027907 and Aspergillus terreus NIH2624 : ATET_04861	-	-	-	-	-	-	-	-	-	-	-	-	-
An01g05870	0.1	0	2.01	2.35	0	2.40251	1.20125	-3.98034	3.23038	-1.23216	0.21789	1	NA	NA		Protein of unknown function	NA	NA	NA	NA	NA	NA	NA	NA	NA	NA	NA	NA	NA
An01g05880	0.09	0.1	1.16	1.21	0	1.20125	0.600626	-2.98031	4.8109	-0.619492	0.535592	1	-	-		Ortholog of A. nidulans FGSC A4 : AN0336, A. fumigatus Af293 : Afu1g02310, Aspergillus wentii : Aspwe1_0736723, Aspergillus sydowii : Aspsy1_1167337 and Aspergillus terreus NIH2624 : ATET_04862	-	-	-	-	-	-	-	-	-	-	-	-	-
An01g05890	2.94	2.06	48.74	51.43	1.65502	59.4607	30.5579	-5.16702	0.823493	-6.27451	3.50742e-10	3.74912e-09	-	-		Has domain(s) with predicted DNA binding activity	-	-	-	-	-	-	-	-	-	-	-	-	-
An01g05900	2.54	2.51	154.83	149.19	1.65502	181.992	91.8235	-6.78087	0.759145	-8.93225	4.17436e-19	8.11359e-18	-	cytochrome P450		Ortholog(s) have oxidoreductase activity and role in steroid metabolic process	Q	-	-	-	-	-	-	-	-	-	-	-	p450
An01g05910	0.44	0.44	1.24	1.82	0	1.20125	0.600626	-2.98031	4.8109	-0.619492	0.535592	1	NA	NA		Protein of unknown function	NA	NA	NA	NA	NA	NA	NA	NA	NA	NA	NA	NA	NA
An01g05920	1.8	2	14.26	12.15	1.2413	15.6172	8.42924	-3.65321	1.16833	-3.12688	0.00176673	0.00737511	-	Methyltransferase domain		Ortholog(s) have role in negative regulation of sexual sporulation resulting in formation of a cellular spore, negative regulation of sterigmatocystin biosynthetic process	H	-	-	-	-	-	-	-	-	-	-	-	Methyltransf_23
An01g05930	0	0.24	0	0.23	0	0	0	NA	NA	NA	NA	1	NA	NA		Protein of unknown function	NA	NA	NA	NA	NA	NA	NA	NA	NA	NA	NA	NA	NA
An01g05940	0.86	0.65	2.46	0.85	0	1.20214	0.60107	-2.98128	4.8922	-0.609394	0.542264	1	NA	NA		Protein of unknown function	NA	NA	NA	NA	NA	NA	NA	NA	NA	NA	NA	NA	NA
An01g05955	1.26	1.27	2.84	4.79	0.827511	3.60287	2.21519	-2.12235	2.07141	-1.02459	0.305556	0.492823	NA	NA		Protein of unknown function	NA	NA	NA	NA	NA	NA	NA	NA	NA	NA	NA	NA	NA
An01g05960	557.99	590.75	2568.92	2423.03	474.579	2997.79	1736.18	-2.65917	0.0693886	-38.3229	0	0	-	CVNH		Ortholog(s) have carbohydrate binding activity	S	-	-	-	-	-	-	-	-	-	-	-	CVNH
An01g05970	38.32	40.06	9.6	10	32.273	11.4115	21.8422	1.49982	0.57028	2.62996	0.00853943	0.029383	-	-		Ortholog of A. nidulans FGSC A4 : AN0339, A. fumigatus Af293 : Afu1g02280, A. oryzae RIB40 : AO090005000872, Aspergillus wentii : Aspwe1_0049720 and Aspergillus sydowii : Aspsy1_0040896	-	-	-	-	-	-	-	-	-	-	-	-	-
An01g05980	4	4.64	2.7	1.97	3.31005	1.80232	2.55618	0.877122	1.83305	0.478504	0.632291	0.776545	NA	NA		Protein of unknown function	NA	NA	NA	NA	NA	NA	NA	NA	NA	NA	NA	NA	NA
An01g05990	19.21	19.84	10.35	9.25	15.7227	11.4123	13.5675	0.462279	0.697071	0.663173	0.50722	0.681637	-	ARS binding protein Abp2		Ortholog of A. nidulans FGSC A4 : AN0340, A. fumigatus Af293 : Afu1g02270/abp2, Aspergillus wentii : Aspwe1_0181210, Aspergillus sydowii : Aspsy1_0145577 and Aspergillus terreus NIH2624 : ATET_04867	S	GO:0003674,GO:0003676,GO:0003677,GO:0003688,GO:0003690,GO:0005488,GO:0043565,GO:0097159,GO:1901363,GO:1990837	-	-	-	-	-	-	-	-	-	-	Abp2
An01g06000	1.33	2.2	0.83	0.84	1.2413	0	0.620652	2.48993	4.68112	0.531909	0.594789	1	-	-		Ortholog of A. nidulans FGSC A4 : AN2152, AN0341, A. fumigatus Af293 : Afu1g02260, Afu2g15990, Aspergillus wentii : Aspwe1_0025648, Aspwe1_0026895 and Aspergillus sydowii : Aspsy1_0026985	-	-	-	-	-	-	-	-	-	-	-	-	-
An01g06010	0	0.5	0	0	0	0	0	NA	NA	NA	NA	1	-	-		Ortholog of A. nidulans FGSC A4 : AN1707, A. fumigatus Af293 : Afu4g08295, Afu1g02255, A. niger CBS 513.88 : An04g02900, A. oryzae RIB40 : AO090005000874 and Aspergillus wentii : Aspwe1_0167050	-	-	-	-	-	-	-	-	-	-	-	-	-
An01g06020	0.08	0.32	0	0	0	0	0	NA	NA	NA	NA	1	-	-		Ortholog of A. nidulans FGSC A4 : AN0343, A. fumigatus Af293 : Afu1g02250, Aspergillus wentii : Aspwe1_0066622, Aspergillus sydowii : Aspsy1_0129159 and Aspergillus terreus NIH2624 : ATET_04870	-	-	-	-	-	-	-	-	-	-	-	-	-
An01g06030	5.52	5.83	0.25	0.29	4.13756	0	2.06878	4.2269	2.4667	1.71358	0.0866051	0.198247	-	ketohexokinase activity		Has domain(s) with predicted phosphotransferase activity, alcohol group as acceptor activity	G	-	2.7.1.3	ko:K00846	ko00051,ko01100,ko01120,map00051,map01100,map01120	-	R00866,R03819	RC00002,RC00017,RC00608	ko00000,ko00001,ko01000,ko04147	-	-	-	PfkB
An01g06040	77.2	72.93	45.24	39	61.6494	50.4553	56.0524	0.289115	0.334264	0.864928	0.387078	0.575571	BRX1	Ribosome biogenesis protein BRX1		Putative 60S ribosome biogenesis protein	J	GO:0000027,GO:0003674,GO:0003676,GO:0003723,GO:0005488,GO:0005575,GO:0005622,GO:0005623,GO:0005634,GO:0005730,GO:0006139,GO:0006364,GO:0006396,GO:0006725,GO:0006807,GO:0006996,GO:0008097,GO:0008150,GO:0008152,GO:0009987,GO:0010467,GO:0016043,GO:0016070,GO:0016072,GO:0019843,GO:0022607,GO:0022613,GO:0022618,GO:0030684,GO:0030687,GO:0031974,GO:0031981,GO:0032991,GO:0034470,GO:0034622,GO:0034641,GO:…	-	ko:K14820	-	-	-	-	ko00000,ko03009	-	-	-	Brix
An01g06050	43.89	46.24	40.15	46.48	36.8244	51.6512	44.2378	-0.488168	0.371971	-1.31238	0.189391	0.356123	-	F-box domain protein		Ortholog of A. nidulans FGSC A4 : AN10073, A. fumigatus Af293 : Afu1g02200, A. oryzae RIB40 : AO090005000879, Neosartorya fischeri NRRL 181 : NFIA_022450 and Aspergillus clavatus NRRL 1 : ACLA_032230	S	-	-	ko:K14820	-	-	-	-	ko00000,ko03009	-	-	-	F-box,F-box-like
An01g06060	257.07	263.54	153.68	154.07	215.153	184.392	199.773	0.222588	0.179458	1.24034	0.214851	0.389094	YPT31	Ras GTPase Rab11		Rab GTPase	U	GO:0000003,GO:0000166,GO:0000212,GO:0000226,GO:0000278,GO:0000281,GO:0000910,GO:0000922,GO:0001882,GO:0001883,GO:0003674,GO:0003824,GO:0003924,GO:0005488,GO:0005525,GO:0005575,GO:0005622,GO:0005623,GO:0005628,GO:0005737,GO:0005739,GO:0005740,GO:0005741,GO:0005768,GO:0005794,GO:0005802,GO:0005819,GO:0005856,GO:0005933,GO:0005935,GO:0005938,GO:0006810,GO:0006886,GO:0006887,GO:0006996,GO:0007010,GO:…	-	ko:K07904,ko:K07905	ko04144,ko04152,ko04961,ko04962,ko04972,map04144,map04152,map04961,map04962,map04972	-	-	-	ko00000,ko00001,ko04031,ko04131,ko04147	-	-	-	Ras
An01g06070	21.81	21.28	14.17	13.55	17.3777	16.2174	16.7975	0.0997178	0.614817	0.162191	0.871155	0.928577	-	Chromo domain protein		Ortholog of A. nidulans FGSC A4 : AN0348, A. fumigatus Af293 : Afu1g02180, A. oryzae RIB40 : AO090005000881, Aspergillus wentii : Aspwe1_0169690 and Aspergillus sydowii : Aspsy1_0143278	B	-	-	ko:K11595	-	-	-	-	ko00000,ko03036	-	-	-	Chromo
An01g06080	37.04	36.56	16.12	18.37	30.2041	20.4204	25.3123	0.564708	0.498821	1.13209	0.257598	0.441491	MCX1	ATP-dependent Clp protease		Ortholog(s) have ATP binding, ATPase activity, coupled activity, role in positive regulation of protein-pyridoxal-5-phosphate linkage, protein import into mitochondrial matrix, protein refolding and mitochondrial matrix localization	O	GO:0000166,GO:0003674,GO:0003824,GO:0004176,GO:0005488,GO:0005524,GO:0005575,GO:0005622,GO:0005623,GO:0005737,GO:0005739,GO:0005759,GO:0006457,GO:0006508,GO:0006605,GO:0006626,GO:0006807,GO:0006810,GO:0006839,GO:0006886,GO:0006996,GO:0007005,GO:0008104,GO:0008144,GO:0008150,GO:0008152,GO:0008233,GO:0009056,GO:0009057,GO:0009893,GO:0009987,GO:0010604,GO:0015031,GO:0015833,GO:0016043,GO:0016462,GO:…	-	ko:K03544	ko04112,map04112	-	-	-	ko00000,ko00001,ko03110	-	-	-	AAA_2,ClpB_D2-small
An01g06090	55.77	69.24	38.63	33.89	51.3062	42.6467	46.9765	0.266727	0.367221	0.726337	0.467632	0.650403	NA	NA		Protein of unknown function	NA	NA	NA	NA	NA	NA	NA	NA	NA	NA	NA	NA	NA
An01g06100	98.49	98.95	59.62	56.82	81.0961	69.0734	75.0847	0.231515	0.289742	0.799037	0.424269	0.606984	-	Ribosome biogenesis protein SLX9		Ortholog of A. nidulans FGSC A4 : AN0350, Neosartorya fischeri NRRL 181 : NFIA_022490, Aspergillus wentii : Aspwe1_0025662 and Aspergillus versicolor : Aspve1_0067306	S	-	-	ko:K03544	ko04112,map04112	-	-	-	ko00000,ko00001,ko03110	-	-	-	SLX9
An01g06110	302.72	300.89	154.51	154	249.081	184.993	217.037	0.429145	0.172873	2.48242	0.0130493	0.0422969	GPD1	Dehydrogenase		Ortholog(s) have glycerol-3-phosphate dehydrogenase [NAD+] activity and role in NADH oxidation, cell-abiotic substrate adhesion, glycerol biosynthetic process, intracellular accumulation of glycerol, protein import into peroxisome matrix	C	GO:0000166,GO:0003674,GO:0003824,GO:0004367,GO:0005488,GO:0005575,GO:0005622,GO:0005623,GO:0005634,GO:0005737,GO:0005739,GO:0005777,GO:0005829,GO:0005975,GO:0006066,GO:0006071,GO:0006072,GO:0006114,GO:0006116,GO:0006139,GO:0006605,GO:0006625,GO:0006725,GO:0006732,GO:0006733,GO:0006734,GO:0006753,GO:0006793,GO:0006796,GO:0006807,GO:0006810,GO:0006884,GO:0006886,GO:0006950,GO:0006970,GO:0006972,GO:…	1.1.1.8	ko:K00006	ko00564,ko01110,ko04011,map00564,map01110,map04011	-	R00842	RC00029	ko00000,ko00001,ko01000	-	-	-	NAD_Gly3P_dh_C,NAD_Gly3P_dh_N
An01g06120	39.84	39.71	31.4	31.63	32.2729	37.2388	34.7559	-0.206482	0.4166	-0.495637	0.620151	0.768518	GDB1	Glycogen debranching enzyme	gdbA	Glycogen debranching enzyme; 1,3-alpha-glucan synthase	G	GO:0000272,GO:0003674,GO:0003824,GO:0004133,GO:0004134,GO:0004135,GO:0004553,GO:0005575,GO:0005622,GO:0005623,GO:0005737,GO:0005739,GO:0005975,GO:0005976,GO:0005977,GO:0005980,GO:0006073,GO:0006091,GO:0006112,GO:0008150,GO:0008152,GO:0009056,GO:0009057,GO:0009251,GO:0009987,GO:0015926,GO:0015980,GO:0016052,GO:0016740,GO:0016757,GO:0016758,GO:0016787,GO:0016798,GO:0043170,GO:0043226,GO:0043227,GO:…	2.4.1.25,3.2.1.33	ko:K01196	ko00500,ko01100,ko01110,map00500,map01100,map01110	-	R02109,R02111	RC00049	ko00000,ko00001,ko01000	-	GH13	-	GDE_C,hDGE_amylase,hGDE_N,hGDE_central
An01g06130	20.97	20.29	31.43	26.06	16.5502	34.2379	25.3941	-1.04871	0.498562	-2.10348	0.0354242	0.0986492	-	DUF221 domain protein		Has domain(s) with predicted membrane localization	S	GO:0000322,GO:0000323,GO:0000324,GO:0000329,GO:0003674,GO:0005215,GO:0005216,GO:0005227,GO:0005261,GO:0005575,GO:0005622,GO:0005623,GO:0005737,GO:0005773,GO:0005774,GO:0005783,GO:0006810,GO:0006811,GO:0006812,GO:0006816,GO:0008150,GO:0008324,GO:0012505,GO:0015075,GO:0015085,GO:0015267,GO:0015318,GO:0016020,GO:0016021,GO:0022803,GO:0022836,GO:0022838,GO:0022839,GO:0022857,GO:0022890,GO:0030001,GO:…	-	ko:K21989	-	-	-	-	ko00000,ko02000	-	-	-	PHM7_cyt,RSN1_7TM,RSN1_TM
An01g06140	2.4	2.83	2.47	3.69	1.65502	3.00269	2.32886	-0.859448	1.89722	-0.453003	0.650546	0.78627	NA	NA		Protein of unknown function	NA	NA	NA	NA	NA	NA	NA	NA	NA	NA	NA	NA	NA
An01g06150	304.43	310.83	735.82	740.47	254.046	885.922	569.984	-1.80209	0.104844	-17.1883	3.25039e-66	2.1059e-64	ARO3	Stereospecific condensation of phosphoenolpyruvate (PEP) and D-erythrose-4-phosphate (E4P) giving rise to 3-deoxy-D- arabino-heptulosonate-7-phosphate (DAHP)		3-deoxy-7-phosphoheptulonate synthase	E	GO:0003674,GO:0003824,GO:0003849,GO:0005575,GO:0005622,GO:0005623,GO:0005634,GO:0005737,GO:0005739,GO:0006082,GO:0006520,GO:0006725,GO:0006807,GO:0008150,GO:0008152,GO:0008652,GO:0009058,GO:0009072,GO:0009073,GO:0009423,GO:0009987,GO:0016053,GO:0016740,GO:0016765,GO:0019438,GO:0019752,GO:0043226,GO:0043227,GO:0043229,GO:0043231,GO:0043436,GO:0043648,GO:0043650,GO:0044237,GO:0044238,GO:0044249,GO:…	2.5.1.54	ko:K01626	ko00400,ko01100,ko01110,ko01130,ko01230,ko02024,map00400,map01100,map01110,map01130,map01230,map02024	M00022	R01826	RC00435	ko00000,ko00001,ko00002,ko01000	-	-	-	DAHP_synth_1
An01g06160	6.56	6.48	21	20.99	4.96507	24.6261	14.7956	-2.3103	0.721069	-3.20399	0.00135538	0.0058516	-	-		Ortholog of A. fumigatus Af293 : Afu1g02100, Neosartorya fischeri NRRL 181 : NFIA_022550, Aspergillus wentii : Aspwe1_0169700 and Aspergillus versicolor : Aspve1_0067312	-	-	-	-	-	-	-	-	-	-	-	-	-
An01g06170	135.91	128.12	294.28	301.39	108.817	357.37	233.094	-1.71551	0.173174	-9.90627	3.90969e-23	9.12645e-22	-	gliotoxin biosynthesis protein		Ortholog of A. nidulans FGSC A4 : AN0356, A. fumigatus Af293 : Afu1g02080, A. oryzae RIB40 : AO090005000887, Aspergillus wentii : Aspwe1_0098094 and Aspergillus sydowii : Aspsy1_0085975	S	-	-	-	-	-	-	-	-	-	-	-	AIG2_2
An01g06180	395.94	395.05	486.54	499.12	326.867	591.611	459.239	-0.85595	0.114188	-7.49597	6.58084e-14	9.27158e-13	CYT1	Cytochrome c1		Ubiquinol-cytochrome c reductase	C	GO:0003674,GO:0003824,GO:0005575,GO:0005622,GO:0005623,GO:0005737,GO:0005739,GO:0005740,GO:0005743,GO:0005746,GO:0005750,GO:0005758,GO:0005829,GO:0006091,GO:0006119,GO:0006122,GO:0006139,GO:0006163,GO:0006164,GO:0006725,GO:0006753,GO:0006754,GO:0006793,GO:0006796,GO:0006807,GO:0006810,GO:0006811,GO:0006812,GO:0006839,GO:0008150,GO:0008152,GO:0009055,GO:0009058,GO:0009117,GO:0009123,GO:0009124,GO:…	-	ko:K00413	ko00190,ko01100,ko02020,ko04260,ko04714,ko04932,ko05010,ko05012,ko05016,map00190,map01100,map02020,map04260,map04714,map04932,map05010,map05012,map05016	M00151,M00152	-	-	ko00000,ko00001,ko00002	-	-	iMM904.YOR065W,iND750.YOR065W	Cytochrom_C1
An01g06190	1.72	2.19	13.39	14.26	1.2413	16.2165	8.72889	-3.70756	1.15621	-3.20665	0.00134291	0.00580304	-	Belongs to the AAA ATPase family		Has domain(s) with predicted ATP binding, nucleoside-triphosphatase activity, nucleotide binding activity	O	GO:0000003,GO:0000075,GO:0000280,GO:0003674,GO:0003824,GO:0005575,GO:0005622,GO:0005623,GO:0005634,GO:0005730,GO:0006139,GO:0006259,GO:0006310,GO:0006725,GO:0006807,GO:0006996,GO:0007049,GO:0007127,GO:0007131,GO:0008150,GO:0008152,GO:0009987,GO:0010564,GO:0010639,GO:0010948,GO:0016043,GO:0016462,GO:0016787,GO:0016817,GO:0016818,GO:0016887,GO:0017111,GO:0022402,GO:0022414,GO:0031974,GO:0031981,GO:…	-	ko:K00413,ko:K22399	ko00190,ko01100,ko02020,ko04260,ko04714,ko04932,ko05010,ko05012,ko05016,map00190,map01100,map02020,map04260,map04714,map04932,map05010,map05012,map05016	M00151,M00152	-	-	ko00000,ko00001,ko00002,ko03036	-	-	-	AAA
An01g06200	0	0	0.77	0	0	0	0	NA	NA	NA	NA	1	NA	NA		Protein of unknown function	NA	NA	NA	NA	NA	NA	NA	NA	NA	NA	NA	NA	NA
An01g06210	14.72	14.69	38.76	37.71	11.5852	45.0474	28.3163	-1.95916	0.494032	-3.96566	7.31946e-05	0.000412245	RCY1	Secretion pathway protein Sls2 Rcy1		Ortholog(s) have role in septum digestion after cytokinesis and cell division site, cell tip, division septum, nucleus localization	U	GO:0000145,GO:0000149,GO:0000151,GO:0000920,GO:0003674,GO:0005488,GO:0005515,GO:0005575,GO:0005622,GO:0005623,GO:0005634,GO:0005737,GO:0005768,GO:0005794,GO:0005933,GO:0005938,GO:0006464,GO:0006807,GO:0006810,GO:0006887,GO:0006892,GO:0006893,GO:0006897,GO:0008150,GO:0008152,GO:0009987,GO:0012505,GO:0016192,GO:0016197,GO:0016482,GO:0019538,GO:0030427,GO:0030428,GO:0030674,GO:0031410,GO:0031982,GO:…	-	ko:K15071	-	-	-	-	ko00000,ko04121	-	-	-	F-box,F-box-like,Sec10
An01g06220	2.23	1.28	0.7	0.31	1.24123	0	0.620615	2.48985	4.68129	0.531873	0.594814	1	-	Belongs to the CRISP family		Has domain(s) with predicted extracellular region localization	S	GO:0005575,GO:0005576,GO:0005618,GO:0005623,GO:0006810,GO:0006869,GO:0008150,GO:0009277,GO:0009405,GO:0009986,GO:0010876,GO:0015850,GO:0015918,GO:0030312,GO:0033036,GO:0044419,GO:0044464,GO:0051179,GO:0051234,GO:0051704,GO:0071702,GO:0071944	-	-	-	-	-	-	-	-	-	-	CAP
An01g06230	177.07	169.92	130.48	123.02	143.159	151.962	147.56	-0.0860746	0.208783	-0.412269	0.680142	0.807442	PRT1	Component of the eukaryotic translation initiation factor 3 (eIF-3) complex, which is involved in protein synthesis and, together with other initiation factors, stimulates binding of mRNA and methionyl-tRNAi to the 40S ribosome		Ortholog(s) have role in spore germination	J	GO:0002181,GO:0002183,GO:0003674,GO:0003676,GO:0003723,GO:0003743,GO:0005488,GO:0005575,GO:0005618,GO:0005622,GO:0005623,GO:0005737,GO:0005852,GO:0006412,GO:0006413,GO:0006518,GO:0006807,GO:0008135,GO:0008150,GO:0008152,GO:0009058,GO:0009059,GO:0009277,GO:0009847,GO:0009987,GO:0010467,GO:0010494,GO:0016282,GO:0019538,GO:0030312,GO:0032502,GO:0032991,GO:0033290,GO:0034641,GO:0034645,GO:0035690,GO:…	-	ko:K03253	ko03013,map03013	-	-	-	ko00000,ko00001,ko03012,ko03019	-	-	-	RRM_1,eIF2A
An01g06240	37.37	39.04	25.66	32.95	31.4455	34.2326	32.8391	-0.122566	0.432426	-0.283438	0.776841	0.873923	-	swib mdm2		Has domain(s) with predicted DNA binding activity	K	GO:0000120,GO:0000500,GO:0000976,GO:0000987,GO:0001013,GO:0001067,GO:0001163,GO:0001165,GO:0003674,GO:0003676,GO:0003677,GO:0003690,GO:0005488,GO:0005575,GO:0005622,GO:0005623,GO:0005634,GO:0005667,GO:0005730,GO:0005737,GO:0006139,GO:0006325,GO:0006351,GO:0006360,GO:0006725,GO:0006807,GO:0006996,GO:0008150,GO:0008152,GO:0009058,GO:0009059,GO:0009303,GO:0009987,GO:0010467,GO:0016043,GO:0016070,GO:…	-	ko:K15223	-	-	-	-	ko00000,ko03021	-	-	-	DEK_C,SWIB
An01g06250	39.6	37.99	45.96	47.16	31.4454	55.2567	43.3511	-0.813309	0.376356	-2.16101	0.0306945	0.0874205	-	C2H2 finger domain protein		Has domain(s) with predicted zinc ion binding activity	O	GO:0003674,GO:0003824,GO:0004842,GO:0005488,GO:0005575,GO:0005622,GO:0005623,GO:0005737,GO:0006325,GO:0006412,GO:0006414,GO:0006417,GO:0006464,GO:0006518,GO:0006807,GO:0006996,GO:0008150,GO:0008152,GO:0008270,GO:0009056,GO:0009057,GO:0009058,GO:0009059,GO:0009889,GO:0009987,GO:0010467,GO:0010468,GO:0010556,GO:0010608,GO:0016043,GO:0016567,GO:0016569,GO:0016570,GO:0016574,GO:0016740,GO:0019222,GO:…	2.3.2.27	ko:K22381	-	-	-	-	ko00000,ko01000,ko04121	-	-	-	zf-C3HC4_3
An01g06260	1.33	1.33	0.88	0.71	0.827511	0	0.413756	1.90493	4.89227	0.389376	0.696998	1	MSH4	DNA mismatch repair protein		Ortholog(s) have D-loop DNA binding, Y-form DNA binding, double-stranded DNA binding, four-way junction DNA binding activity, role in reciprocal meiotic recombination and MutSgamma complex, nuclear chromosome localization	L	GO:0000003,GO:0000228,GO:0000280,GO:0000793,GO:0000794,GO:0000795,GO:0003674,GO:0003676,GO:0003677,GO:0003690,GO:0003824,GO:0005488,GO:0005575,GO:0005622,GO:0005623,GO:0005634,GO:0005694,GO:0006139,GO:0006259,GO:0006281,GO:0006298,GO:0006310,GO:0006725,GO:0006807,GO:0006950,GO:0006974,GO:0006996,GO:0007049,GO:0007059,GO:0007127,GO:0007129,GO:0007131,GO:0008094,GO:0008150,GO:0008152,GO:0009987,GO:…	-	ko:K08740	-	-	-	-	ko00000,ko03400	-	-	-	MutS_II,MutS_III,MutS_IV,MutS_V
An01g06270	34.32	35.39	10.89	12.81	28.5492	13.2129	20.881	1.11146	0.568671	1.95448	0.0506443	0.131156	RSA4	Ribosome biogenesis protein Rsa4		Ortholog(s) have role in cellular response to drug, protein-RNA complex remodeling, ribosomal large subunit assembly and nucleolus localization	S	GO:0000027,GO:0005575,GO:0005622,GO:0005623,GO:0005634,GO:0005730,GO:0005737,GO:0005840,GO:0006996,GO:0008150,GO:0009987,GO:0016043,GO:0022607,GO:0022613,GO:0022618,GO:0031974,GO:0031981,GO:0032991,GO:0034622,GO:0042254,GO:0042255,GO:0042273,GO:0043226,GO:0043227,GO:0043228,GO:0043229,GO:0043231,GO:0043232,GO:0043233,GO:0043933,GO:0044085,GO:0044422,GO:0044424,GO:0044428,GO:0044444,GO:0044446,GO:…	-	ko:K14855	-	-	-	-	ko00000,ko03009	-	-	-	NLE,WD40
An01g06280	53.19	45.87	72.87	79.06	40.5478	90.6915	65.6196	-1.16135	0.314855	-3.68854	0.000225548	0.00116809	-	IgE-binding protein		Ortholog(s) have role in hyphal growth, response to cold, response to heat, response to oxidative stress, response to salt stress, sporocarp development involved in sexual reproduction	S	-	-	-	-	-	-	-	-	-	-	-	-
An01g06290	103.74	105.1	23.46	28.18	86.0613	30.6297	58.3455	1.49038	0.348881	4.27188	1.93833e-05	0.000121452	velB	Component of the velvet transcription factor complex that controls sexual asexual developmental ratio in response to light, promoting sexual development in the darkness while stimulating asexual sporulation under illumination	velB	Protein similar to velB	K	GO:0000003,GO:0003006,GO:0005575,GO:0005622,GO:0005623,GO:0005634,GO:0005737,GO:0005975,GO:0005984,GO:0005991,GO:0005992,GO:0006725,GO:0007049,GO:0008150,GO:0008152,GO:0009058,GO:0009311,GO:0009312,GO:0009314,GO:0009403,GO:0009404,GO:0009416,GO:0009628,GO:0009653,GO:0009889,GO:0009891,GO:0009893,GO:0009987,GO:0010564,GO:0010721,GO:0010913,GO:0010914,GO:0016051,GO:0018130,GO:0019222,GO:0019438,GO:…	-	-	-	-	-	-	-	-	-	-	Velvet
An01g06300	4.41	5.77	0.67	0.94	3.72384	0	1.86192	4.07491	2.58441	1.57672	0.114859	0.244899	NA	NA		Protein of unknown function	NA	NA	NA	NA	NA	NA	NA	NA	NA	NA	NA	NA	NA
An01g06310	10.81	11.14	1.08	0.8	8.68891	0.60107	4.64499	3.85448	1.85236	2.08084	0.0374482	0.103379	-	Domain of unknown function (DUF5127)		Ortholog of Aspergillus wentii : Aspwe1_0049741, Aspergillus niger ATCC 1015 : 172741-mRNA, Aspergillus zonatus : Aspzo1_0146239 and Aspergillus carbonarius ITEM 5010 : Acar5010_130192	S	-	-	-	-	-	-	-	-	-	-	-	DUF1793,DUF4964,DUF4965,DUF5127
An01g06320	2.09	1.78	0.82	0.56	1.24123	0	0.620615	2.48985	4.68129	0.531873	0.594814	1	NA	NA		Protein of unknown function	NA	NA	NA	NA	NA	NA	NA	NA	NA	NA	NA	NA	NA
An01g06330	42.02	38.81	12.84	11.43	33.1003	13.8149	23.4576	1.26065	0.539451	2.33691	0.0194436	0.0593529	-	Fungal specific transcription factor domain		Protein of unknown function	S	-	-	-	-	-	-	-	-	-	-	-	Fungal_trans_2,Zn_clus
An01g06332	44.89	42.36	7.66	12.33	35.5829	11.4097	23.4963	1.64077	0.561286	2.92324	0.00346409	0.0134716	NA	NA		Protein of unknown function	NA	NA	NA	NA	NA	NA	NA	NA	NA	NA	NA	NA	NA
An01g06340	146.69	140.78	176.07	190.21	118.334	219.823	169.078	-0.89349	0.196909	-4.53757	5.69064e-06	3.83022e-05	-	Protein of unknown function (DUF3602)		Ortholog of A. nidulans FGSC A4 : AN0365, A. fumigatus Af293 : Afu1g01950, A. oryzae RIB40 : AO090005000900, Aspergillus wentii : Aspwe1_0049744 and Aspergillus sydowii : Aspsy1_0040934	S	GO:0005575,GO:0005622,GO:0005623,GO:0005737,GO:0044424,GO:0044464	-	-	-	-	-	-	-	-	-	-	DUF3602
An01g06350	22.95	22.24	89.32	88.35	18.2053	106.311	62.2583	-2.54587	0.354489	-7.1818	6.88009e-13	8.89847e-12	-	integral membrane protein		Has domain(s) with predicted transferase activity, transferring hexosyl groups activity, role in carbohydrate metabolic process and membrane localization	S	-	-	-	-	-	-	-	-	-	-	-	Glyco_transf_54
An01g06360	6.99	5.61	4.25	3.83	4.55128	4.20483	4.37805	0.114278	1.31398	0.0869711	0.930694	0.960132	-	enoyl-CoA hydratase isomerase family protein		Has domain(s) with predicted catalytic activity and role in metabolic process	I	-	-	-	-	-	-	-	-	-	-	-	ECH_1
An01g06370	89.74	78.1	74.23	77.18	69.0968	90.6933	79.895	-0.39238	0.281822	-1.3923	0.163831	0.320656	PAM17	motor subunit Pam17		Ortholog(s) have role in protein import into mitochondrial matrix and PAM complex, Tim23 associated import motor, plasma membrane localization	U	GO:0001405,GO:0005575,GO:0005622,GO:0005623,GO:0005737,GO:0005739,GO:0005740,GO:0005743,GO:0005744,GO:0005886,GO:0006605,GO:0006626,GO:0006810,GO:0006839,GO:0006886,GO:0006996,GO:0007005,GO:0008104,GO:0008150,GO:0009987,GO:0015031,GO:0015833,GO:0016020,GO:0016043,GO:0017038,GO:0019866,GO:0030150,GO:0031090,GO:0031966,GO:0031967,GO:0031975,GO:0032991,GO:0033036,GO:0033365,GO:0034613,GO:0042886,GO:…	-	ko:K17806	-	-	-	-	ko00000,ko03029	-	-	-	Pam17
An01g06380	36.86	40.97	19.12	16.28	31.4456	21.0233	26.2344	0.58091	0.491139	1.18278	0.236896	0.415847	-	FAR-17a/AIG1-like protein		Has domain(s) with predicted integral component of membrane localization	W	GO:0005575,GO:0005623,GO:0012505,GO:0044464	-	-	-	-	-	-	-	-	-	-	Far-17a_AIG1
An01g06390	29.79	30.79	58.42	54.62	24.4116	67.2719	45.8418	-1.46243	0.375974	-3.8897	0.000100369	0.000554794	-	finger domain protein		Ortholog(s) have DNA-binding transcription factor activity, RNA polymerase II-specific activity and role in negative regulation of single-species biofilm formation, negative regulation of transcription by RNA polymerase II	S	-	-	-	-	-	-	-	-	-	-	-	Fungal_trans_2,Zn_clus
An01g06400	2.19	2.55	5.54	7.15	1.65502	7.20663	4.43083	-2.12251	1.39172	-1.5251	0.127235	0.265569	-	-		Ortholog of A. nidulans FGSC A4 : AN10069, A. fumigatus Af293 : Afu1g01820, A. oryzae RIB40 : AO090005000907, Neosartorya fischeri NRRL 181 : NFIA_022830 and Aspergillus wentii : Aspwe1_0037774	-	-	-	-	-	-	-	-	-	-	-	-	-
An01g06410	3.16	3.48	3.88	3.19	2.48253	3.60376	3.04315	-0.537685	1.61456	-0.333022	0.739118	0.849138	-	MFS transporter		Has domain(s) with predicted role in transmembrane transport and integral component of membrane localization	G	-	-	-	-	-	-	-	-	-	-	-	MFS_1
An01g06420	17.97	13.73	27.08	37.87	12.4125	38.4357	25.4241	-1.63069	0.519186	-3.14085	0.00168459	0.00706473	-	Belongs to the FMO family		Ortholog of A. nidulans FGSC A4 : AN10070, A. fumigatus Af293 : Afu1g01790, A. oryzae RIB40 : AO090005000908, Aspergillus wentii : Aspwe1_0049751 and Aspergillus sydowii : Aspsy1_0144393	Q	-	-	-	-	-	-	-	-	-	-	-	FMO-like
An01g06430	1.32	0.6	0.84	0.47	0.413719	0	0.206859	0.904922	4.99748	0.181076	0.856308	1	NA	NA		Ortholog of A. oryzae RIB40 : AO090011000078, Aspergillus versicolor : Aspve1_0082366, Aspergillus niger ATCC 1015 : 36036-mRNA and Aspergillus zonatus : Aspzo1_0026572	NA	NA	NA	NA	NA	NA	NA	NA	NA	NA	NA	NA	NA
An01g06440	5.81	4.96	17.57	19.08	3.72376	21.6217	12.6727	-2.53765	0.803588	-3.1579	0.00158913	0.00669683	-	Glyoxalase-like domain		Ortholog of A. nidulans FGSC A4 : AN0378, A. oryzae RIB40 : AO090005001321, Aspergillus versicolor : Aspve1_0085305, Aspve1_0120457 and Aspergillus niger ATCC 1015 : 36035-mRNA	S	-	-	-	-	-	-	-	-	-	-	-	Glyoxalase_3
An01g06450	7.82	8.55	29.47	25.12	6.20637	32.4356	19.321	-2.38574	0.630592	-3.78333	0.000154742	0.00083076	NA	NA		Ortholog of Aspergillus acidus : Aspfo1_0056018 and Aspergillus niger ATCC 1015 : 36034-mRNA	NA	NA	NA	NA	NA	NA	NA	NA	NA	NA	NA	NA	NA
An01g06460	113.73	108.18	185.32	194.17	91.4398	227.633	159.537	-1.31582	0.205288	-6.40964	1.45866e-10	1.6079e-09	-	Integral membrane protein		Protein of unknown function	S	-	-	-	-	-	-	-	-	-	-	-	-
An01g06470	14.92	16.83	32.72	32.52	12.4127	38.4401	25.4264	-1.63079	0.511257	-3.18977	0.00142387	0.00611682	cyp15	Peptidyl-prolyl cis-trans isomerase		Has domain(s) with predicted peptidyl-prolyl cis-trans isomerase activity and role in protein folding, protein peptidyl-prolyl isomerization	O	GO:0000228,GO:0000413,GO:0000785,GO:0000790,GO:0003674,GO:0003755,GO:0003824,GO:0005575,GO:0005622,GO:0005623,GO:0005634,GO:0005694,GO:0006325,GO:0006342,GO:0006355,GO:0006464,GO:0006807,GO:0006996,GO:0008150,GO:0008152,GO:0009889,GO:0009890,GO:0009892,GO:0009987,GO:0010468,GO:0010556,GO:0010558,GO:0010605,GO:0010629,GO:0016043,GO:0016458,GO:0016853,GO:0016859,GO:0018193,GO:0018208,GO:0019219,GO:…	5.2.1.8	ko:K12736	-	-	-	-	ko00000,ko01000,ko03041,ko03110	-	-	-	Pro_isomerase,WD40
An01g06480	83.21	84.79	82.41	88.4	69.0972	102.104	85.6005	-0.563349	0.272015	-2.07102	0.0383569	0.104884	CCT2	assists the folding of proteins upon ATP hydrolysis		Ortholog(s) have unfolded protein binding activity, role in protein folding and chaperonin-containing T-complex localization	O	GO:0000166,GO:0003674,GO:0005488,GO:0005515,GO:0005524,GO:0005575,GO:0005622,GO:0005623,GO:0005737,GO:0005829,GO:0005832,GO:0005856,GO:0006457,GO:0006458,GO:0008144,GO:0008150,GO:0009987,GO:0017076,GO:0030554,GO:0032553,GO:0032555,GO:0032559,GO:0032991,GO:0035639,GO:0036094,GO:0043167,GO:0043168,GO:0043226,GO:0043228,GO:0043229,GO:0043232,GO:0044183,GO:0044424,GO:0044444,GO:0044445,GO:0044464,GO:…	-	ko:K09494	-	-	-	-	ko00000,ko03036,ko03110,ko04147	-	-	-	Cpn60_TCP1
An01g06490	2.45	2.77	0.47	0.63	1.65502	0	0.827511	2.90494	3.93187	0.738821	0.460016	1	NA	NA		Protein of unknown function	NA	NA	NA	NA	NA	NA	NA	NA	NA	NA	NA	NA	NA
An01g06500	66.77	63.02	2.64	3.01	53.3744	3.00269	28.1885	4.15164	0.761638	5.45094	5.0105e-08	4.35979e-07	-	Mannan endo-1,6-alpha-mannosidase	dfgD	Predicted mannan endo-1,6-alpha-mannosidase; predicted role in carbohydrate catabolism	G	-	3.2.1.101	ko:K08257	-	-	-	-	ko00000,ko00537,ko01000	-	GH76	-	Glyco_hydro_76
An01g06510	29.59	29.06	0.73	0.62	23.9978	0	11.9989	6.76297	1.58804	4.25869	2.05627e-05	0.000128419	NA	NA		Protein of unknown function	NA	NA	NA	NA	NA	NA	NA	NA	NA	NA	NA	NA	NA
An01g06520	8.23	8.1	3.3	4.03	6.62009	4.20394	5.41202	0.655051	1.17821	0.555972	0.57823	0.736467	-	Conserved serine-rich protein		Ortholog of A. nidulans FGSC A4 : AN5649, AN1674, AN0384, AN1268, AN7262, A. fumigatus Af293 : Afu1g01700, Afu2g17000, Afu4g08730, Afu4g13630, Afu1g10012 and A. niger CBS 513.88 : An01g09380, An04g09080, An04g03600	S	-	-	-	-	-	-	-	-	-	-	-	Cytokin_check_N
An01g06530	56.82	55.43	11.11	15.05	45.9268	15.6145	30.7707	1.55636	0.480623	3.23822	0.0012028	0.00527657	-	Branched-chain amino acid aminotransferase		Has domain(s) with predicted branched-chain-amino-acid transaminase activity, catalytic activity and role in branched-chain amino acid metabolic process, metabolic process	E	-	2.6.1.42	ko:K00826	ko00270,ko00280,ko00290,ko00770,ko01100,ko01110,ko01130,ko01210,ko01230,map00270,map00280,map00290,map00770,map01100,map01110,map01130,map01210,map01230	M00019,M00036,M00119,M00570	R01090,R01214,R02199,R10991	RC00006,RC00036	ko00000,ko00001,ko00002,ko01000,ko01007	-	-	-	Aminotran_4
An01g06540	1.36	0.27	3.81	2.41	0.413719	3.00358	1.70865	-2.8598	2.61919	-1.09187	0.274892	1	NA	NA		Protein of unknown function	NA	NA	NA	NA	NA	NA	NA	NA	NA	NA	NA	NA	NA
An01g06550	85.03	83.4	83.25	79.78	69.5109	97.3033	83.4071	-0.485239	0.274893	-1.7652	0.077531	0.181963	IRE1	Protein kinase and ribonuclease Ire1	ireA	Ortholog(s) have endoribonuclease activity, protein serine/threonine kinase activity, unfolded protein binding activity	T	GO:0000166,GO:0000956,GO:0003674,GO:0003824,GO:0004518,GO:0004519,GO:0004521,GO:0004540,GO:0004672,GO:0004674,GO:0005488,GO:0005515,GO:0005524,GO:0005575,GO:0005622,GO:0005623,GO:0005634,GO:0005737,GO:0005783,GO:0005789,GO:0005975,GO:0006020,GO:0006066,GO:0006139,GO:0006401,GO:0006402,GO:0006464,GO:0006468,GO:0006725,GO:0006793,GO:0006796,GO:0006807,GO:0006950,GO:0006986,GO:0007154,GO:0007165,GO:…	2.7.11.1	ko:K08852	ko04140,ko04141,ko04210,ko04932,ko05010,map04140,map04141,map04210,map04932,map05010	-	-	-	ko00000,ko00001,ko01000,ko01001	-	-	-	Pkinase,Ribonuc_2-5A
An01g06560	351.37	352.6	356.65	349.35	290.87	423.445	357.158	-0.541794	0.132109	-4.1011	4.11183e-05	0.000242333	ARG4	Argininosuccinate lyase		Argininosuccinate lyase	E	GO:0000050,GO:0003674,GO:0003824,GO:0004056,GO:0005575,GO:0005622,GO:0005623,GO:0005737,GO:0005829,GO:0006082,GO:0006520,GO:0006525,GO:0006526,GO:0006591,GO:0006807,GO:0008150,GO:0008152,GO:0008652,GO:0009058,GO:0009064,GO:0009084,GO:0009987,GO:0016053,GO:0016829,GO:0016840,GO:0016842,GO:0019627,GO:0019752,GO:0034641,GO:0042450,GO:0043436,GO:0043603,GO:0043604,GO:0044237,GO:0044238,GO:0044249,GO:…	4.3.2.1	ko:K01755	ko00220,ko00250,ko01100,ko01110,ko01130,ko01230,map00220,map00250,map01100,map01110,map01130,map01230	M00029,M00844,M00845	R01086	RC00445,RC00447	ko00000,ko00001,ko00002,ko01000,ko04147	-	-	-	ASL_C2,Lyase_1
An01g06570	4.51	4.42	3.61	4.86	3.31005	4.20394	3.75699	-0.344932	1.43027	-0.241166	0.809427	0.890902	-	-		Ortholog of A. nidulans FGSC A4 : AN7245, A. niger CBS 513.88 : An06g00030, A. oryzae RIB40 : AO090023000010, AO090026000177 and Aspergillus wentii : Aspwe1_0032389, Aspwe1_0041672	-	-	-	-	-	-	-	-	-	-	-	-	-
An01g06580	0	0.28	0	0.27	0	0	0	NA	NA	NA	NA	1	NA	NA		Protein of unknown function	NA	NA	NA	NA	NA	NA	NA	NA	NA	NA	NA	NA	NA
An01g06610	70.01	70.17	76.98	72.33	57.9258	88.8945	73.4101	-0.617878	0.292149	-2.11494	0.034435	0.096232	FLC3	DUF907 domain protein		Ortholog of Aspergillus tubingensis : Asptu1_0039844, Aspergillus brasiliensis : Aspbr1_0118922, Aspergillus kawachii : Aspka1_0173805 and Aspergillus acidus : Aspfo1_0039768	S	GO:0000322,GO:0000323,GO:0000324,GO:0003674,GO:0005215,GO:0005216,GO:0005261,GO:0005262,GO:0005575,GO:0005622,GO:0005623,GO:0005737,GO:0005739,GO:0005773,GO:0005783,GO:0005886,GO:0005887,GO:0005933,GO:0005935,GO:0006457,GO:0006629,GO:0006643,GO:0006665,GO:0006807,GO:0006810,GO:0006811,GO:0006812,GO:0006816,GO:0006820,GO:0006862,GO:0006873,GO:0006874,GO:0006875,GO:0006950,GO:0006970,GO:0006971,GO:…	-	-	-	-	-	-	-	-	-	-	TRP,TRP_N
An01g06620	23.13	20.64	8.72	8.34	17.7914	9.61002	13.7007	0.88857	0.705931	1.25872	0.208131	0.381715	-	Alpha-L-rhamnosidase		Ortholog(s) have rhamnogalacturonan acetylesterase activity and role in pectin catabolic process	G	-	-	-	-	-	-	-	-	-	-	-	Bac_rhamnosid6H,Bac_rhamnosid_C
An01g06630	1.77	1.42	0.09	0.07	0.827511	0	0.413756	1.90493	4.89227	0.389376	0.696998	1	-	Glycosyl hydrolase		Beta-mannosidase	G	-	3.2.1.165	ko:K15855	ko00520,ko01100,map00520,map01100	-	R01966	RC00049	ko00000,ko00001,ko01000	-	-	-	Glyco_hydro_2,Glyco_hydro_2_C,Glyco_hydro_2_N
An01g06640	13.85	12.43	8.29	7.83	10.3439	9.00984	9.67685	0.19923	0.836029	0.238305	0.811645	0.892108	-	Arylsulfatase		Has domain(s) with predicted catalytic activity, sulfuric ester hydrolase activity and role in metabolic process	P	-	3.1.6.1	ko:K01130	ko00140,ko00600,map00140,map00600	-	R03980,R04856	RC00128,RC00231	ko00000,ko00001,ko01000	-	-	-	Sulfatase
An01g06650	16.49	16.84	8.65	7.51	13.2402	9.00984	11.125	0.55538	0.780415	0.711647	0.476683	0.65606	-	Lactonase, 7-bladed beta-propeller		Ortholog(s) have extracellular region localization	G	-	-	-	-	-	-	-	-	-	-	-	Lactonase
An01g06660	32.27	29.9	25.68	26.46	25.239	30.6315	27.9352	-0.279367	0.466564	-0.598775	0.549323	0.712283	-	Cytochrome b5-like Heme/Steroid binding domain		Has domain(s) with predicted heme binding activity	C	-	-	-	-	-	-	-	-	-	-	-	Cyt-b5
An01g06670	55.08	51.87	29.7	33.32	43.858	37.2371	40.5475	0.236074	0.389395	0.606258	0.544344	0.710976	FPR2	Peptidyl-prolyl cis-trans isomerase		Putative peptidyl-prolyl isomerase; expression enhanced by maltose	O	GO:0000322,GO:0000323,GO:0000324,GO:0000413,GO:0003674,GO:0003755,GO:0003824,GO:0005488,GO:0005527,GO:0005528,GO:0005575,GO:0005622,GO:0005623,GO:0005634,GO:0005737,GO:0005773,GO:0005783,GO:0005789,GO:0006457,GO:0006464,GO:0006807,GO:0008144,GO:0008150,GO:0008152,GO:0009987,GO:0010033,GO:0012505,GO:0016020,GO:0016853,GO:0016859,GO:0018193,GO:0018208,GO:0019538,GO:0031984,GO:0033993,GO:0036211,GO:…	5.2.1.8	ko:K09569,ko:K09577	-	-	-	-	ko00000,ko01000,ko03110	-	-	-	FKBP_C
An01g06690	9.32	10.98	23.68	20.22	7.8614	25.8283	16.8448	-1.71607	0.642225	-2.67208	0.00753836	0.0264732	ZRT2	Plasma membrane low affinity zinc ion transporter		Ortholog(s) have low-affinity zinc ion transmembrane transporter activity, zinc ion transmembrane transporter activity	P	GO:0000007,GO:0000041,GO:0003674,GO:0005215,GO:0005385,GO:0005575,GO:0005622,GO:0005623,GO:0005737,GO:0005783,GO:0005886,GO:0006810,GO:0006811,GO:0006812,GO:0006829,GO:0008150,GO:0008324,GO:0012505,GO:0015075,GO:0015318,GO:0016020,GO:0016021,GO:0022857,GO:0022890,GO:0030001,GO:0031224,GO:0034220,GO:0043226,GO:0043227,GO:0043229,GO:0043231,GO:0044424,GO:0044425,GO:0044444,GO:0044464,GO:0046873,GO:…	-	ko:K14709	-	-	-	-	ko00000,ko02000	2.A.5.1,2.A.5.3,2.A.5.6	-	-	Zip
An01g06700	1.03	0.77	0	0	0.413719	0	0.206859	0.904922	4.99748	0.181076	0.856308	1	NA	NA		Protein of unknown function	NA	NA	NA	NA	NA	NA	NA	NA	NA	NA	NA	NA	NA
An01g06710	1.34	1.25	6.45	6	0.827511	7.20752	4.01751	-3.12264	1.62151	-1.92576	0.0541347	0.137782	-	Encoded by		Has domain(s) with predicted catalytic activity and role in nucleoside metabolic process	S	-	-	-	-	-	-	-	-	-	-	-	NACHT,PNP_UDP_1,WD40
An01g06720	0	0	0.28	0.15	0	0	0	NA	NA	NA	NA	1	NA	NA		Protein of unknown function	NA	NA	NA	NA	NA	NA	NA	NA	NA	NA	NA	NA	NA
An01g06730	0.14	0.14	0.12	0.14	0	0	0	NA	NA	NA	NA	1	NA	NA		Ortholog of A. niger CBS 513.88 : An03g00260, Neosartorya fischeri NRRL 181 : NFIA_002820, Aspergillus wentii : Aspwe1_0172188, Aspwe1_0173158, Aspwe1_0185713 and Aspergillus versicolor : Aspve1_0065322	NA	NA	NA	NA	NA	NA	NA	NA	NA	NA	NA	NA	NA
An01g06740	0.16	0	0	0	0	0	0	NA	NA	NA	NA	1	NA	NA		Protein of unknown function	NA	NA	NA	NA	NA	NA	NA	NA	NA	NA	NA	NA	NA
An01g06750	0	0.1	0	0.2	0	0	0	NA	NA	NA	NA	1	-	-		Has domain(s) with predicted N-acetyltransferase activity	-	-	-	-	-	-	-	-	-	-	-	-	Acetyltransf_1
An01g06760	3.15	3.23	1.57	2	2.48253	1.80144	2.14198	0.462554	2.00244	0.230995	0.817319	0.894506	NA	NA		Ortholog of Aspergillus niger ATCC 1015 : 36015-mRNA	NA	NA	NA	NA	NA	NA	NA	NA	NA	NA	NA	NA	NA
An01g06770	27.74	24.63	2.7	2.81	21.1014	2.40251	11.752	3.13473	0.976882	3.20891	0.00133239	0.00577064	-	Domain of unknown function (DUF1989)		Ortholog of A. oryzae RIB40 : AO090012000668, Aspergillus tubingensis : Asptu1_0495159, Aspergillus brasiliensis : Aspbr1_0049222 and Aspergillus flavus NRRL 3357 : AFL2T_03545	S	-	-	-	-	-	-	-	-	-	-	-	DUF1989
An01g06780	6.28	5.11	6.88	6.1	4.55128	7.20752	5.8794	-0.663225	1.10835	-0.598387	0.549582	0.712429	-	NmrA-like family		Ortholog of A. nidulans FGSC A4 : AN9531, AN1600, AN9354, AN4608 and A. fumigatus Af293 : Afu4g03520, Afu5g14130, Afu7g06920	GM	-	-	-	-	-	-	-	-	-	-	-	NmrA
An01g06790	3.43	3.67	6.53	6.15	2.48253	7.20752	4.84503	-1.53768	1.2724	-1.20849	0.22686	0.404382	-	NACHT domain		Ortholog of Aspergillus tubingensis : Asptu1_0110511	M	-	-	-	-	-	-	-	-	-	-	-	Ank,Ank_2,Ank_4,Ank_5,Helo_like_N,NACHT
An01g06800	0.71	1.17	0	0.06	0.413793	0	0.206896	0.905041	4.99747	0.1811	0.856289	1	-	Ceramidase		Has domain(s) with predicted hydrolase activity, acting on carbon-nitrogen (but not peptide) bonds, in linear amides activity, role in ceramide metabolic process and integral component of membrane localization	I	-	-	ko:K04711	ko00600,map00600	-	R06518	RC00064,RC00328	ko00000,ko00001,ko01000	-	-	-	Ceramidase
An01g06810	12.75	12.57	1.02	0.98	9.93014	0.60107	5.2656	4.04714	1.79976	2.24871	0.024531	0.0725345	-	Cobalamin-independent synthase, Catalytic domain		Has domain(s) with predicted 5-methyltetrahydropteroyltriglutamate-homocysteine S-methyltransferase activity, zinc ion binding activity and role in methionine biosynthetic process	E	-	-	-	-	-	-	-	-	-	-	-	Meth_synt_2
An01g06820	1.13	1.15	0.53	0.43	0.827511	0	0.413756	1.90493	4.89227	0.389376	0.696998	1	-	Belongs to the cytochrome P450 family		Has domain(s) with predicted FMN binding, NADPH-hemoprotein reductase activity, aromatase activity, electron transfer activity, heme binding, iron ion binding and oxidoreductase activity, more	Q	-	1.14.14.1,1.6.2.4	ko:K14338	ko00071,ko00380,ko00627,ko01120,map00071,map00380,map00627,map01120	-	R03629,R04121,R05259	RC00046,RC01311	ko00000,ko00001,ko00199,ko01000	-	-	-	FAD_binding_1,Flavodoxin_1,NAD_binding_1,p450
An01g06830	0.48	0.4	0.35	0.7	0	0	0	NA	NA	NA	NA	1	-	Enoyl-(Acyl carrier protein) reductase		3-dehydrosphinganine reductase	Q	-	1.1.1.102	ko:K04708	ko00600,ko01100,map00600,map01100	M00094,M00099	R02978	RC00089	ko00000,ko00001,ko00002,ko01000	-	-	-	adh_short
An01g06840	0	0.18	0	0.04	0	0	0	NA	NA	NA	NA	1	-	A synthetase		Putative acid-CoA ligase	I	-	6.2.1.8	ko:K22133	ko00630,ko01100,map00630,map01100	-	R01558	RC00004,RC00179	ko00000,ko00001,ko01000	-	-	-	AMP-binding,AMP-binding_C
An01g06860	0	0.08	0	0	0	0	0	NA	NA	NA	NA	1	-	Phytanoyl-CoA dioxygenase (PhyH)		Ortholog(s) have dioxygenase activity and role in austinol biosynthetic process, dehydroaustinol biosynthetic process, verruculogen biosynthetic process	E	-	-	-	-	-	-	-	-	-	-	-	PhyH
An01g06870	0.03	0.08	0	0	0	0	0	NA	NA	NA	NA	1	-	Aminotransferase class I and II		Has domain(s) with predicted catalytic activity, pyridoxal phosphate binding activity and role in biosynthetic process	E	-	2.3.1.50	ko:K00654	ko00600,ko01100,ko04071,ko04138,map00600,map01100,map04071,map04138	M00094,M00099	R01281	RC00004,RC02725,RC02849	ko00000,ko00001,ko00002,ko01000,ko01007	-	-	-	Aminotran_1_2
An01g06880	0.2	0.26	0	0	0	0	0	NA	NA	NA	NA	1	-	NAD dependent epimerase/dehydratase family		Has domain(s) with predicted catalytic activity, coenzyme binding activity and role in cellular metabolic process	V	-	-	-	-	-	-	-	-	-	-	-	Epimerase
An01g06890	0.04	0.04	0.15	0.04	0	0	0	NA	NA	NA	NA	1	-	Condensation domain		Ortholog of Aspergillus niger ATCC 1015 : 51901-mRNA and Aspergillus terreus NIH2624 : ATET_08789	Q	-	-	-	-	-	-	-	-	-	-	-	Condensation,PP-binding
An01g06900	0.1	0.06	1.44	1.37	0	1.20125	0.600626	-2.98031	4.8109	-0.619492	0.535592	1	-	-		Has domain(s) with predicted DNA binding, DNA-binding transcription factor activity, RNA polymerase II-specific, zinc ion binding activity and role in regulation of transcription, DNA-templated, transcription, DNA-templated	-	-	-	-	-	-	-	-	-	-	-	-	Fungal_trans,Zn_clus
An01g06910	1.62	1.11	8.47	8.34	0.827511	9.61002	5.21877	-3.53768	1.4865	-2.37988	0.0173184	0.0538294	-	cytochrome P450		Ortholog(s) have role in steroid metabolic process	IQ	-	-	-	-	-	-	-	-	-	-	-	p450
An01g06920	5.28	4.25	42.53	39.56	3.72376	48.6521	26.1879	-3.70764	0.645144	-5.74701	9.08368e-09	8.52345e-08	-	multidrug		Has domain(s) with predicted ATP binding, ATPase activity, ATPase-coupled transmembrane transporter activity, nucleoside-triphosphatase activity, nucleotide binding activity and role in transmembrane transport	Q	-	-	-	-	-	-	-	-	-	-	-	ABC_membrane,ABC_tran
An01g06930	0.25	0.39	0.06	0.09	0	0	0	NA	NA	NA	NA	1	-	KR domain		Putative polyketide synthase, encoded in a predicted secondary metabolite gene cluster	I	-	-	-	-	-	-	-	-	-	-	-	ADH_N,ADH_zinc_N,ADH_zinc_N_2,Acyl_transf_1,KAsynt_C_assoc,KR,Ketoacyl-synt_C,Methyltransf_12,PP-binding,PS-DH,ketoacyl-synt
An01g06940	3.49	3.54	0.26	0.21	2.48253	0	1.24127	3.48992	3.1448	1.10974	0.267109	1	-	Transporter		Has domain(s) with predicted role in transmembrane transport and integral component of membrane localization	U	-	-	-	-	-	-	-	-	-	-	-	MFS_1
An01g06950	3.78	3.81	0.12	0.1	2.48253	0	1.24127	3.48992	3.1448	1.10974	0.267109	1	-	PKS_DH		Putative polyketide synthase, encoded in a predicted secondary metabolite gene cluster	I	-	-	-	-	-	-	-	-	-	-	-	ADH_zinc_N,Acyl_transf_1,KAsynt_C_assoc,KR,Ketoacyl-synt_C,Methyltransf_12,PP-binding,PS-DH,ketoacyl-synt
An01g06960	677.11	678.49	406.38	431.71	560.639	502.713	531.676	0.157324	0.104354	1.5076	0.131657	0.272527	-	Haloacid dehalogenase-like hydrolase		Ortholog(s) have role in hyperosmotic response, response to antibiotic, response to osmotic stress, response to salt stress and intracellular localization	G	-	-	-	-	-	-	-	-	-	-	-	Hydrolase_6,Hydrolase_like
An01g06970	552.35	542.46	216.88	215.55	452.648	258.87	355.759	0.806162	0.135502	5.94944	2.69056e-09	2.65268e-08	-	Aldo/keto reductase family	ara1	Glycerol dehydrogenase; D-arabinose 1-dehydrogenase [NAD(P)+]; protein levels influenced by presence of starch	S	-	-	-	-	-	-	-	-	-	-	-	Aldo_ket_red
An01g06980	0.98	2.95	0	0	0.827585	0	0.413793	1.90505	4.89226	0.389401	0.69698	1	NA	NA		Protein of unknown function	NA	NA	NA	NA	NA	NA	NA	NA	NA	NA	NA	NA	NA
An01g06990	28.12	28.37	16.47	16.57	23.1703	19.22	21.1952	0.269667	0.543402	0.496257	0.619713	0.768508	-	-		Ortholog of A. nidulans FGSC A4 : AN10694, A. fumigatus Af293 : Afu4g11740, Neosartorya fischeri NRRL 181 : NFIA_104480, Aspergillus wentii : Aspwe1_0166620 and Aspergillus versicolor : Aspve1_0042220	-	-	-	-	-	-	-	-	-	-	-	-	-
An01g07000	25.83	26.52	42.52	38.79	21.1016	48.0519	34.5767	-1.18723	0.426524	-2.78349	0.00537772	0.0197522	ERG24	Ergosterol biosynthesis ERG4/ERG24 family		C14 sterol reductase; predicted role in ergosterol synthesis; expression repressed by tunicamycin and DTT; induced by fenpropimorph	IT	GO:0000166,GO:0003674,GO:0003824,GO:0005488,GO:0005575,GO:0005622,GO:0005623,GO:0005737,GO:0005783,GO:0005789,GO:0006066,GO:0006629,GO:0006694,GO:0006696,GO:0008150,GO:0008152,GO:0008202,GO:0008204,GO:0008610,GO:0009058,GO:0009987,GO:0012505,GO:0016020,GO:0016021,GO:0016125,GO:0016126,GO:0016128,GO:0016129,GO:0016491,GO:0016627,GO:0016628,GO:0030176,GO:0031224,GO:0031227,GO:0031984,GO:0036094,GO:…	1.3.1.70	ko:K00222	ko00100,ko01100,ko01110,ko01130,map00100,map01100,map01110,map01130	M00101	R05639,R07483	RC01441	ko00000,ko00001,ko00002,ko01000	-	-	-	ERG4_ERG24
An01g07010	36.38	34.87	26.63	26.4	28.9628	31.2326	30.0977	-0.108847	0.448645	-0.242613	0.808305	0.890902	-	Formin binding protein		Has domain(s) with predicted zinc ion binding activity	A	GO:0000375,GO:0000377,GO:0000398,GO:0006139,GO:0006396,GO:0006397,GO:0006725,GO:0006807,GO:0008150,GO:0008152,GO:0008380,GO:0009987,GO:0010467,GO:0016070,GO:0016071,GO:0034641,GO:0043170,GO:0044237,GO:0044238,GO:0045292,GO:0046483,GO:0071704,GO:0090304,GO:1901360	1.6.99.1	ko:K00354,ko:K13220	-	-	R00282	RC00001	ko00000,ko01000,ko03041	-	-	-	zf-U1
An01g07020	38.14	34.95	18.72	17.98	29.7903	21.0224	25.4063	0.502931	0.497132	1.01167	0.311697	0.500777	-	Negative acting factor		Protein of unknown function	S	-	-	ko:K21632	-	-	-	-	ko00000,ko03000	-	-	-	Zn_clus
An01g07025	46.93	49.11	30.22	29.5	39.3069	35.4374	37.3722	0.149517	0.403621	0.370439	0.711056	0.830422	-	C6 finger domain protein		Ortholog of Aspergillus glaucus : Aspgl1_0577599 and Aspergillus carbonarius ITEM 5010 : Acar5010_047975	S	-	-	ko:K21632	-	-	-	-	ko00000,ko03000	-	-	-	Zn_clus
An01g07030	51.14	51.57	23.43	24.98	42.2031	28.229	35.216	0.580161	0.420475	1.37978	0.167656	0.326201	GOR1	Belongs to the D-isomer specific 2-hydroxyacid dehydrogenase family		Ortholog(s) have extracellular region localization	E	GO:0003674,GO:0003712,GO:0003714,GO:0003824,GO:0005488,GO:0005515,GO:0005575,GO:0005622,GO:0005623,GO:0005634,GO:0005737,GO:0005739,GO:0005829,GO:0006081,GO:0006082,GO:0006091,GO:0008150,GO:0008152,GO:0009056,GO:0009436,GO:0009889,GO:0009890,GO:0009892,GO:0009987,GO:0010556,GO:0010558,GO:0010605,GO:0016054,GO:0016491,GO:0016614,GO:0016616,GO:0016618,GO:0019219,GO:0019222,GO:0019752,GO:0030267,GO:…	1.1.1.26	ko:K00015	ko00630,ko01100,ko01110,ko01120,map00630,map01100,map01110,map01120	-	R00717,R01388	RC00031,RC00042	ko00000,ko00001,ko01000	-	-	-	2-Hacid_dh,2-Hacid_dh_C
An01g07040	50.88	47.77	24.42	24.35	40.1342	28.8301	34.4821	0.47726	0.423615	1.12664	0.259897	0.44471	cwf19	Cell cycle control protein (Cwf19)		Ortholog(s) have U2-type spliceosomal complex, post-mRNA release spliceosomal complex, spliceosomal complex localization	S	GO:0000375,GO:0000377,GO:0000398,GO:0005575,GO:0005622,GO:0005623,GO:0005634,GO:0005681,GO:0005684,GO:0006139,GO:0006396,GO:0006397,GO:0006725,GO:0006807,GO:0008150,GO:0008152,GO:0008380,GO:0009987,GO:0010467,GO:0016070,GO:0016071,GO:0032991,GO:0034641,GO:0043170,GO:0043226,GO:0043227,GO:0043229,GO:0043231,GO:0044237,GO:0044238,GO:0044422,GO:0044424,GO:0044428,GO:0044446,GO:0044464,GO:0045292,GO:…	-	-	-	-	-	-	-	-	-	-	CwfJ_C_1,CwfJ_C_2
An01g07050	89.52	87.18	64.26	65.46	72.8209	77.4804	75.1507	-0.0894796	0.288149	-0.310532	0.756156	0.860924	-	ATP binding protein		Has domain(s) with predicted nucleotide binding activity	L	GO:0000070,GO:0000278,GO:0000280,GO:0000819,GO:0003674,GO:0003824,GO:0003924,GO:0005575,GO:0005622,GO:0005623,GO:0005737,GO:0005829,GO:0006810,GO:0006913,GO:0006996,GO:0007049,GO:0007059,GO:0007062,GO:0007064,GO:0008150,GO:0009987,GO:0016043,GO:0016462,GO:0016787,GO:0016817,GO:0016818,GO:0016887,GO:0017111,GO:0022402,GO:0022607,GO:0034622,GO:0043933,GO:0044085,GO:0044424,GO:0044444,GO:0044464,GO:…	-	ko:K06883	-	-	-	-	ko00000	-	-	-	ATP_bind_1
An01g07060	99.48	103.72	53.31	59.31	83.5788	67.2675	75.4232	0.313205	0.290489	1.0782	0.280945	0.466967	-	-		Protein of unknown function	-	-	-	-	-	-	-	-	-	-	-	-	-
An01g07070	0.2	0.49	0.26	0.39	0	0	0	NA	NA	NA	NA	1	-	Guanylate kinase		Guanylate kinase	F	-	2.7.4.8	ko:K00942	ko00230,ko01100,map00230,map01100	M00050	R00332,R02090	RC00002	ko00000,ko00001,ko00002,ko01000	-	-	-	Guanylate_kin
An01g07080	47.78	45.48	30.09	30.61	38.0655	36.0376	37.0515	0.0789815	0.40464	0.19519	0.845245	0.911161	-	-		Protein of unknown function	-	-	-	-	-	-	-	-	-	-	-	-	-
An01g07090	23.29	20.97	11.34	13.81	17.7914	14.4141	16.1028	0.303662	0.633519	0.479325	0.631707	0.776545	-	-		Ortholog of A. nidulans FGSC A4 : AN5561, A. fumigatus Af293 : Afu4g11760, A. oryzae RIB40 : AO090003001041, Aspergillus wentii : Aspwe1_0219762 and Aspergillus sydowii : Aspsy1_0149996	-	-	-	-	-	-	-	-	-	-	-	-	SUZ
An01g07100	45.17	47.34	13.05	11.2	38.0656	14.4159	26.2408	1.40087	0.513559	2.72777	0.00637635	0.0228991	-	Glutathione transferase		Ortholog of A. nidulans FGSC A4 : AN10695	O	-	2.5.1.18	ko:K00799	ko00480,ko00980,ko00982,ko00983,ko01524,ko05200,ko05204,ko05225,ko05418,map00480,map00980,map00982,map00983,map01524,map05200,map05204,map05225,map05418	-	R03522,R07002,R07003,R07004,R07023,R07024,R07025,R07026,R07069,R07070,R07083,R07084,R07091,R07092,R07093,R07094,R07100,R07113,R07116,R08280,R09409,R11905	RC00004,RC00069,RC00840,RC00948,RC01704,RC01705,RC01706,RC01758,RC01759,RC01765,RC01767,RC01769,RC02243,RC02527,RC02939,RC02940,RC02942,RC02943,RC02944	ko00000,ko00001,ko01000,ko02000	1.A.12.2.2,1.A.12.3.2	-	-	GST_C_2,GST_N_3
An01g07110	11.92	9.57	2.62	2.28	8.27504	2.40251	5.33877	1.78423	1.27002	1.40488	0.160057	0.315085	-	Glutathione transferase		Protein of unknown function	O	-	2.5.1.18	ko:K00799	ko00480,ko00980,ko00982,ko00983,ko01524,ko05200,ko05204,ko05225,ko05418,map00480,map00980,map00982,map00983,map01524,map05200,map05204,map05225,map05418	-	R03522,R07002,R07003,R07004,R07023,R07024,R07025,R07026,R07069,R07070,R07083,R07084,R07091,R07092,R07093,R07094,R07100,R07113,R07116,R08280,R09409,R11905	RC00004,RC00069,RC00840,RC00948,RC01704,RC01705,RC01706,RC01758,RC01759,RC01765,RC01767,RC01769,RC02243,RC02527,RC02939,RC02940,RC02942,RC02943,RC02944	ko00000,ko00001,ko01000,ko02000	1.A.12.2.2,1.A.12.3.2	-	-	GST_C_2,GST_N_3
An01g07120	8.05	8.77	3.44	2.8	6.62009	3.00358	4.81183	1.14026	1.28899	0.884617	0.376363	0.565287	-	Hydantoinase B/oxoprolinase		Has domain(s) with predicted catalytic activity, hydrolase activity	E	-	3.5.2.9	ko:K01469	ko00480,map00480	-	R00251	RC00553	ko00000,ko00001,ko01000	-	-	-	Hydant_A_N,Hydantoinase_A,Hydantoinase_B
An01g07130	5.59	6.62	4.25	3.01	4.55135	4.20483	4.37809	0.114296	1.31398	0.0869848	0.930684	0.960132	-	FAD binding domain		Salicylate hydroxylase with a predicted role in salicylic acid degradation	C	-	1.14.13.1	ko:K00480	ko00621,ko00624,ko00626,ko01100,ko01120,ko01220,map00621,map00624,map00626,map01100,map01120,map01220	-	R00818,R05632,R06915,R06936,R06939	RC00389	ko00000,ko00001,ko01000	-	-	-	FAD_binding_3
An01g07140	2.66	2.29	39.62	40.11	1.65502	47.449	24.552	-4.84145	0.848039	-5.709	1.13642e-08	1.05284e-07	-	Fungal specific transcription factor domain		Has domain(s) with predicted DNA binding, DNA-binding transcription factor activity, RNA polymerase II-specific, zinc ion binding activity and role in regulation of transcription, DNA-templated, transcription, DNA-templated	Q	-	-	-	-	-	-	-	-	-	-	-	Fungal_trans,Zn_clus
An01g07150	4.55	4.25	12.89	11.97	3.31005	13.8149	8.56245	-2.06128	0.953209	-2.16247	0.0305823	0.0871272	-	Major Facilitator Superfamily		Has domain(s) with predicted role in transmembrane transport and integral component of membrane localization	S	-	-	-	-	-	-	-	-	-	-	-	MFS_1
An01g07160	46.34	43.67	34.8	35.81	36.8241	41.4428	39.1335	-0.170472	0.393151	-0.433604	0.664576	0.795753	-	Tubulin-specific chaperone		Ortholog(s) have alpha-tubulin binding activity, role in protein folding, tubulin complex assembly and cytoplasm localization	O	GO:0003674,GO:0005488,GO:0005515,GO:0005575,GO:0005622,GO:0005623,GO:0005737,GO:0006457,GO:0007021,GO:0008092,GO:0008150,GO:0009987,GO:0015631,GO:0016043,GO:0022607,GO:0032991,GO:0034622,GO:0043014,GO:0043933,GO:0044085,GO:0044424,GO:0044464,GO:0065003,GO:0071840,GO:1990727	-	ko:K21768	-	-	-	-	ko00000,ko04812	-	-	-	CAP_GLY,LRR_6,LRR_8,LRR_9
An01g07170	103.68	102.27	76.99	76.39	84.8199	91.2952	88.0576	-0.106136	0.26756	-0.396681	0.691603	0.816515	sap62	Splicing factor 3A subunit 2		Ortholog(s) have U2 snRNP localization	A	GO:0000245,GO:0000375,GO:0000377,GO:0000398,GO:0003674,GO:0003676,GO:0003723,GO:0005488,GO:0005575,GO:0005622,GO:0005623,GO:0005634,GO:0005681,GO:0005684,GO:0005686,GO:0006139,GO:0006396,GO:0006397,GO:0006725,GO:0006807,GO:0008150,GO:0008152,GO:0008380,GO:0009987,GO:0010467,GO:0016043,GO:0016070,GO:0016071,GO:0022607,GO:0022613,GO:0022618,GO:0030532,GO:0032991,GO:0034622,GO:0034641,GO:0043170,GO:…	-	ko:K12826	ko03040,map03040	M00352	-	-	ko00000,ko00001,ko00002,ko03041	-	-	-	SF3A2,zf-met
An01g07180	79.46	77.8	33.98	34.53	64.5458	40.2415	52.3937	0.681633	0.347882	1.95938	0.0500683	0.130074	CBK1	Serine threonine protein kinase		Ortholog(s) have protein serine/threonine kinase activity	T	GO:0000003,GO:0000131,GO:0000902,GO:0000920,GO:0001411,GO:0003674,GO:0003824,GO:0004672,GO:0004674,GO:0005575,GO:0005622,GO:0005623,GO:0005628,GO:0005634,GO:0005737,GO:0005886,GO:0005933,GO:0005934,GO:0005935,GO:0005937,GO:0005938,GO:0006355,GO:0006357,GO:0006464,GO:0006468,GO:0006793,GO:0006796,GO:0006807,GO:0006950,GO:0006970,GO:0006996,GO:0007010,GO:0007114,GO:0007117,GO:0007118,GO:0007154,GO:…	-	ko:K08286	-	-	-	-	ko00000,ko01000	-	-	-	Pkinase
An01g07190	72.64	71.91	74.93	78.62	59.167	91.2934	75.2302	-0.625726	0.288852	-2.16625	0.0302921	0.0864037	-	Inner membrane protein import complex subunit Tim54		Ortholog(s) have protein transmembrane transporter activity, role in protein insertion into mitochondrial inner membrane and TIM22 mitochondrial import inner membrane insertion complex, mitochondrial membrane localization	U	-	-	ko:K17792	-	-	-	-	ko00000,ko02000,ko03029	3.A.8.1	-	-	Tim54
An01g07200	35.9	35.69	30.85	31.89	28.9629	36.6378	32.8003	-0.339131	0.429046	-0.790431	0.429276	0.610213	-	acetyltransferase catalytic subunit Nat1		Ortholog(s) have acetyltransferase activator activity, role in positive regulation of N-terminal peptidyl-serine acetylation and NatA complex localization	B	GO:0003674,GO:0005575,GO:0005622,GO:0005623,GO:0005737,GO:0005739,GO:0006464,GO:0006473,GO:0006474,GO:0006807,GO:0008047,GO:0008150,GO:0008152,GO:0009893,GO:0009987,GO:0010467,GO:0010468,GO:0010604,GO:0010628,GO:0010698,GO:0017196,GO:0018193,GO:0018206,GO:0019222,GO:0019538,GO:0030234,GO:0031248,GO:0031323,GO:0031325,GO:0031365,GO:0031399,GO:0031401,GO:0031414,GO:0031415,GO:0032268,GO:0032270,GO:…	-	ko:K20792	-	-	-	-	ko00000,ko03036	-	-	-	NARP1,TPR_16,TPR_2,TPR_8
An01g07210	37.39	42.26	25.56	24.75	32.6869	29.4311	31.059	0.151376	0.443901	0.341013	0.733094	0.846055	-	Caffeine-induced death protein		Ortholog(s) have mitochondrial intermembrane space localization	S	-	-	-	-	-	-	-	-	-	-	-	Cid2
An01g07220	14.27	13.47	11.06	11.94	11.1714	13.2138	12.1926	-0.242235	0.731283	-0.331246	0.740459	0.84997	-	Formamidopyrimidine-DNA glycosylase		Ortholog(s) have oxidized purine nucleobase lesion DNA N-glycosylase activity	L	-	3.2.2.23,4.2.99.18	ko:K10563	ko03410,map03410	-	-	-	ko00000,ko00001,ko01000,ko03400	-	-	-	Fapy_DNA_glyco,H2TH
An01g07230	15.66	16.32	49.98	45.02	12.8265	56.4607	34.6436	-2.13811	0.453139	-4.71845	2.37654e-06	1.69926e-05	-	Uncharacterized protein conserved in bacteria (DUF2263)		Ortholog of A. fumigatus Af293 : Afu4g11940, A. oryzae RIB40 : AO090102000214, AO090003001021, Aspergillus wentii : Aspwe1_0166602 and Aspergillus sydowii : Aspsy1_0046673	S	-	-	-	-	-	-	-	-	-	-	-	DUF2263
An01g07240	116.04	118.94	127.55	127.16	96.8189	152.559	124.689	-0.656007	0.226885	-2.89137	0.0038357	0.0147541	NAR1	Component of the cytosolic Fe S protein assembly machinery. Required for maturation of extramitochondrial Fe S proteins. May play a role in the transfer of pre-assembled Fe S clusters to target apoproteins (By similarity)		Ortholog(s) have role in iron-sulfur cluster assembly and cytosol, membrane localization	Y	GO:0003674,GO:0003824,GO:0003954,GO:0005488,GO:0005575,GO:0005622,GO:0005623,GO:0005737,GO:0005829,GO:0006790,GO:0006807,GO:0008150,GO:0008152,GO:0008901,GO:0009987,GO:0010467,GO:0016020,GO:0016043,GO:0016226,GO:0016491,GO:0016651,GO:0016695,GO:0016699,GO:0019538,GO:0022607,GO:0031163,GO:0043170,GO:0044085,GO:0044237,GO:0044238,GO:0044424,GO:0044444,GO:0044464,GO:0048037,GO:0051186,GO:0051536,GO:…	-	-	-	-	-	-	-	-	-	-	Fe_hyd_lg_C
An01g07250	75.63	77.98	62.51	69.46	62.8909	78.679	70.785	-0.323145	0.297102	-1.08766	0.276746	0.461707	RPC10	Metallothionein-I gene transcription activator		Putative DNA-directed RNA polymerase II ABC10 alpha	K	GO:0000428,GO:0003674,GO:0005488,GO:0005575,GO:0005622,GO:0005623,GO:0005634,GO:0005654,GO:0005665,GO:0005666,GO:0005730,GO:0005736,GO:0005737,GO:0006139,GO:0006351,GO:0006360,GO:0006366,GO:0006383,GO:0006399,GO:0006725,GO:0006807,GO:0008150,GO:0008152,GO:0008270,GO:0009058,GO:0009059,GO:0009304,GO:0009987,GO:0010467,GO:0016070,GO:0016591,GO:0018130,GO:0019438,GO:0030880,GO:0031974,GO:0031981,GO:…	-	ko:K03009	ko00230,ko00240,ko01100,ko03020,ko04623,ko05016,ko05169,map00230,map00240,map01100,map03020,map04623,map05016,map05169	M00180,M00181,M00182	R00435,R00441,R00442,R00443	RC02795	br01611,ko00000,ko00001,ko00002,ko03021,ko03400	-	-	-	DNA_RNApol_7kD
An01g07260	103.5	105.06	206.11	199.14	86.0613	243.257	164.659	-1.49904	0.203608	-7.36238	1.80658e-13	2.45447e-12	TRP4	Anthranilate phosphoribosyltransferase		Anthranilate phosphoribosyl transferase	E	GO:0000162,GO:0003674,GO:0003824,GO:0004048,GO:0005575,GO:0005622,GO:0005623,GO:0005634,GO:0005737,GO:0006082,GO:0006520,GO:0006568,GO:0006576,GO:0006586,GO:0006725,GO:0006807,GO:0008150,GO:0008152,GO:0008652,GO:0009058,GO:0009072,GO:0009073,GO:0009308,GO:0009309,GO:0009987,GO:0016053,GO:0016740,GO:0016757,GO:0016763,GO:0018130,GO:0019438,GO:0019752,GO:0034641,GO:0042401,GO:0042430,GO:0042435,GO:…	2.4.2.18	ko:K00766	ko00400,ko01100,ko01110,ko01130,ko01230,map00400,map01100,map01110,map01130,map01230	M00023	R01073	RC00440	ko00000,ko00001,ko00002,ko01000	-	-	-	Glycos_trans_3N,Glycos_transf_3
An01g07270	77.11	77.16	58.36	62.43	63.7184	72.0734	67.8959	-0.17777	0.302241	-0.588171	0.556418	0.718163	-	ribosomal protein		Ortholog of A. nidulans FGSC A4 : AN3635, A. fumigatus Af293 : Afu4g11990, A. oryzae RIB40 : AO090003001010, Aspergillus wentii : Aspwe1_0022700 and Aspergillus sydowii : Aspsy1_0154807	J	GO:0000313,GO:0000315,GO:0003674,GO:0003735,GO:0005198,GO:0005575,GO:0005622,GO:0005623,GO:0005737,GO:0005739,GO:0005759,GO:0005761,GO:0005762,GO:0005840,GO:0006412,GO:0006518,GO:0006807,GO:0008150,GO:0008152,GO:0009058,GO:0009059,GO:0009987,GO:0010467,GO:0015934,GO:0019538,GO:0031974,GO:0032543,GO:0032991,GO:0034641,GO:0034645,GO:0043043,GO:0043170,GO:0043226,GO:0043227,GO:0043228,GO:0043229,GO:…	-	ko:K02864	ko03010,map03010	M00178,M00179	-	-	br01610,ko00000,ko00001,ko00002,ko03011	-	-	-	Ribosomal_L10
An01g07280	19.4	20.08	7	7.68	16.1365	8.40877	12.2726	0.940362	0.751008	1.25213	0.210522	0.383969	-	phospholipase C		Ortholog(s) have phosphatidylinositol phospholipase C activity	S	-	4.6.1.13	ko:K01771	ko00562,map00562	-	R03332	RC00017,RC00425	ko00000,ko00001,ko01000	-	-	-	PI-PLC-X
An01g07290	1.08	0.75	1.4	1.65	0.413719	1.20125	0.807486	-1.5377	3.7972	-0.404957	0.685509	1	-	-		Ortholog of A. fumigatus Af293 : Afu1g00520, Afu4g12020, Neosartorya fischeri NRRL 181 : NFIA_104220, Aspergillus wentii : Aspwe1_0123520 and Aspergillus clavatus NRRL 1 : ACLA_051050	-	-	-	-	-	-	-	-	-	-	-	-	F-box
An01g07300	71.59	69.33	38.15	36.26	57.9257	44.4472	51.1865	0.382124	0.348226	1.09734	0.272491	0.456627	-	Belongs to the gluconokinase GntK GntV family		Gluconokinase	F	-	2.7.1.12	ko:K00851	ko00030,ko01100,ko01110,ko01120,ko01130,ko01200,map00030,map01100,map01110,map01120,map01130,map01200	-	R01737	RC00002,RC00017	ko00000,ko00001,ko01000	-	-	-	AAA_18,AAA_33,SKI
An01g07310	2.52	2.53	1.33	0.99	1.65502	0.60107	1.12805	1.46179	3.14672	0.464543	0.642259	1	NA	NA		Protein of unknown function	NA	NA	NA	NA	NA	NA	NA	NA	NA	NA	NA	NA	NA
An01g07320	72.68	75.57	65.59	65.55	60.8222	78.0814	69.4518	-0.360382	0.298895	-1.20571	0.227928	0.405754	vps26	Vacuolar protein sorting-associated protein 26		Ortholog(s) have role in cellular response to biotic stimulus, cellular response to starvation and filamentous growth, more	U	GO:0000322,GO:0000323,GO:0000324,GO:0000329,GO:0003674,GO:0003824,GO:0005215,GO:0005575,GO:0005622,GO:0005623,GO:0005737,GO:0005768,GO:0005773,GO:0005774,GO:0006810,GO:0006886,GO:0008104,GO:0008150,GO:0008565,GO:0009987,GO:0012505,GO:0015031,GO:0015833,GO:0016020,GO:0016192,GO:0016197,GO:0016482,GO:0016787,GO:0030904,GO:0030906,GO:0031090,GO:0031410,GO:0031982,GO:0032507,GO:0032991,GO:0033036,GO:…	-	ko:K18466	ko04144,map04144	-	-	-	ko00000,ko00001,ko04131	-	-	-	Vps26
An01g07330	12.22	12	4.87	5.15	9.93014	5.40519	7.66767	0.877418	0.974457	0.900418	0.367898	0.558572	MON2	Endosomal peripheral membrane protein (Mon2)		Ortholog(s) have guanyl-nucleotide exchange factor activity and role in endocytosis, protein targeting to vacuole, retrograde transport, endosome to Golgi	S	GO:0003674,GO:0005085,GO:0005488,GO:0005515,GO:0005575,GO:0005622,GO:0005623,GO:0005737,GO:0005768,GO:0005769,GO:0005794,GO:0005802,GO:0006605,GO:0006623,GO:0006810,GO:0006886,GO:0006892,GO:0006895,GO:0006897,GO:0007034,GO:0008104,GO:0008150,GO:0010008,GO:0012505,GO:0015031,GO:0015833,GO:0016020,GO:0016192,GO:0016482,GO:0019898,GO:0019899,GO:0031090,GO:0031410,GO:0031901,GO:0031982,GO:0031984,GO:…	-	-	-	-	-	-	-	-	-	-	DCB,Mon2_C,Sec7_N
An01g07340	2.68	2.09	0.26	2.05	1.65502	1.20037	1.42769	0.463088	2.68081	0.172742	0.862854	1	NA	NA		Protein of unknown function	NA	NA	NA	NA	NA	NA	NA	NA	NA	NA	NA	NA	NA
An01g07350	131.83	145.04	91.27	88.73	114.197	107.513	110.855	0.087014	0.241623	0.360124	0.718755	0.835481	MMS2	Belongs to the ubiquitin-conjugating enzyme family		Ortholog(s) have ubiquitin conjugating enzyme activity, ubiquitin-protein transferase activity and role in free ubiquitin chain polymerization, postreplication repair, protein K63-linked ubiquitination, protein polyubiquitination	O	GO:0000209,GO:0003674,GO:0003824,GO:0004842,GO:0005488,GO:0005515,GO:0005575,GO:0005622,GO:0005623,GO:0005634,GO:0005737,GO:0006139,GO:0006259,GO:0006281,GO:0006301,GO:0006464,GO:0006725,GO:0006807,GO:0006950,GO:0006974,GO:0008150,GO:0008152,GO:0009987,GO:0010992,GO:0010994,GO:0016043,GO:0016567,GO:0016740,GO:0019538,GO:0019725,GO:0019787,GO:0019899,GO:0022607,GO:0031371,GO:0031625,GO:0032446,GO:…	-	ko:K10704	ko04624,map04624	-	-	-	ko00000,ko00001,ko03400	-	-	-	UQ_con
An01g07360	33.77	33.54	27.94	27.2	27.3079	32.4338	29.8709	-0.248181	0.449959	-0.551565	0.581247	0.738993	-	Belongs to the complex I LYR family		Protein of unknown function	S	-	-	-	-	-	-	-	-	-	-	-	Complex1_LYR
An01g07370	32.58	31.4	13.91	13.77	26.0666	15.6163	20.8414	0.739151	0.557154	1.32666	0.184623	0.349494	GIR2	RWD domain protein (Gir2)		Ortholog(s) have role in cellular response to biotic stimulus, cellular response to starvation and cytoplasmic translation, more	S	GO:0002181,GO:0003674,GO:0005488,GO:0005515,GO:0005575,GO:0005622,GO:0005623,GO:0005737,GO:0005844,GO:0006412,GO:0006518,GO:0006807,GO:0008150,GO:0008152,GO:0009058,GO:0009059,GO:0009987,GO:0010467,GO:0010646,GO:0010647,GO:0019538,GO:0032101,GO:0032103,GO:0032104,GO:0032106,GO:0032107,GO:0032109,GO:0032991,GO:0034641,GO:0034645,GO:0043043,GO:0043170,GO:0043603,GO:0043604,GO:0044237,GO:0044238,GO:…	-	-	-	-	-	-	-	-	-	-	DFRP_C,RWD
An01g07380	28.68	28.02	18.41	16.54	23.1703	20.4222	21.7963	0.182166	0.534872	0.340579	0.73342	0.846055	-	TPR domain protein		Ortholog of A. nidulans FGSC A4 : AN10433, A. fumigatus Af293 : Afu4g12110, A. oryzae RIB40 : AO090003000997, Aspergillus wentii : Aspwe1_0033941 and Aspergillus terreus NIH2624 : ATET_03854	S	GO:0005575,GO:0005622,GO:0005623,GO:0005634,GO:0005737,GO:0006508,GO:0006511,GO:0006807,GO:0006950,GO:0008150,GO:0008152,GO:0009056,GO:0009057,GO:0009987,GO:0010033,GO:0010243,GO:0010498,GO:0019538,GO:0019941,GO:0030163,GO:0030433,GO:0033554,GO:0034976,GO:0036503,GO:0042221,GO:0043161,GO:0043170,GO:0043226,GO:0043227,GO:0043229,GO:0043231,GO:0043632,GO:0044237,GO:0044238,GO:0044248,GO:0044257,GO:…	-	-	-	-	-	-	-	-	-	-	TPR_12,TPR_16,TPR_8
An01g07390	61.61	63.32	18.23	15.76	51.3058	19.822	35.5639	1.37207	0.438826	3.12669	0.00176789	0.00737511	SIR2	Sir2 family		Ortholog(s) have NAD+ binding, NAD-dependent histone deacetylase activity, NAD-dependent histone deacetylase activity (H3-K9 specific) and NAD-dependent histone deacetylase activity (H4-K16 specific), more	BK	GO:0000018,GO:0000019,GO:0000118,GO:0000122,GO:0000166,GO:0000183,GO:0000228,GO:0000302,GO:0000726,GO:0000775,GO:0000781,GO:0000784,GO:0000785,GO:0000790,GO:0000792,GO:0000819,GO:0001300,GO:0001302,GO:0001306,GO:0001315,GO:0001316,GO:0001317,GO:0001319,GO:0001321,GO:0001322,GO:0001666,GO:0001672,GO:0001932,GO:0001933,GO:0002237,GO:0002831,GO:0002832,GO:0003674,GO:0003682,GO:0003824,GO:0004407,GO:…	-	ko:K11121	ko00760,ko01100,ko04213,map00760,map01100,map04213	-	R00102,R10633	RC00033,RC00096,RC00485	ko00000,ko00001,ko01000,ko03032,ko03036	-	-	-	DUF592,SIR2
An01g07400	6.48	6.12	1.73	1.89	4.96507	1.20125	3.08316	2.04727	1.77156	1.15563	0.247832	0.429311	-	RNA methylase family		Ortholog(s) have tRNA (guanine-N2-)-methyltransferase activity, role in tRNA methylation and cytoplasm, tRNA (m2G10) methyltransferase complex localization	H	GO:0001510,GO:0002940,GO:0003674,GO:0003676,GO:0003723,GO:0003824,GO:0004809,GO:0005488,GO:0005575,GO:0005622,GO:0005623,GO:0005737,GO:0006139,GO:0006396,GO:0006399,GO:0006400,GO:0006725,GO:0006807,GO:0008033,GO:0008150,GO:0008152,GO:0008168,GO:0008170,GO:0008173,GO:0008175,GO:0008757,GO:0009451,GO:0009987,GO:0010467,GO:0016070,GO:0016423,GO:0016740,GO:0016741,GO:0030488,GO:0032259,GO:0032991,GO:…	2.1.1.214	ko:K15430	-	-	-	-	ko00000,ko01000,ko03016	-	-	-	UPF0020
An01g07410	9.72	10.98	5.29	4.47	7.8614	5.40608	6.63374	0.540247	1.04485	0.517057	0.605117	0.757767	-	HIT domain protein		Has domain(s) with predicted catalytic activity	T	-	-	-	-	-	-	-	-	-	-	-	HIT
An01g07420	84.28	84.04	100.53	99.82	69.511	119.525	94.518	-0.781999	0.260128	-3.00621	0.00264525	0.0106301	CLB2	Belongs to the cyclin family		Ortholog(s) have cyclin-dependent protein serine/threonine kinase activator activity, cyclin-dependent protein serine/threonine kinase regulator activity	D	GO:0000018,GO:0000070,GO:0000075,GO:0000079,GO:0000082,GO:0000086,GO:0000228,GO:0000278,GO:0000280,GO:0000307,GO:0000781,GO:0000784,GO:0000785,GO:0000790,GO:0000792,GO:0000819,GO:0001932,GO:0001934,GO:0003674,GO:0005488,GO:0005515,GO:0005575,GO:0005622,GO:0005623,GO:0005634,GO:0005694,GO:0005720,GO:0005724,GO:0005730,GO:0005737,GO:0005815,GO:0005816,GO:0005819,GO:0005856,GO:0005933,GO:0005935,GO:…	-	ko:K02220	ko04011,ko04111,map04011,map04111	M00693	-	-	ko00000,ko00001,ko00002	-	-	-	Cyclin_C,Cyclin_N
An01g07430	47.13	47.01	70.45	70.15	38.893	84.0877	61.4904	-1.11238	0.321238	-3.46279	0.000534598	0.00255725	RML2	ribosomal protein L2		Ortholog(s) have structural constituent of ribosome activity, role in mitochondrial translation and mitochondrial large ribosomal subunit, mitochondrial ribosome localization	J	GO:0000313,GO:0000315,GO:0003674,GO:0003676,GO:0003723,GO:0003735,GO:0005198,GO:0005488,GO:0005575,GO:0005622,GO:0005623,GO:0005737,GO:0005739,GO:0005759,GO:0005761,GO:0005762,GO:0005840,GO:0006412,GO:0006518,GO:0006807,GO:0008150,GO:0008152,GO:0009058,GO:0009059,GO:0009987,GO:0010467,GO:0015934,GO:0019538,GO:0031974,GO:0032543,GO:0032991,GO:0034641,GO:0034645,GO:0043043,GO:0043170,GO:0043226,GO:…	-	-	-	-	-	-	-	-	-	-	Ribosomal_L2,Ribosomal_L2_C
An01g07440	1.67	1.96	9.28	13.7	0.827511	13.212	7.01976	-3.99696	1.37024	-2.91697	0.00353451	0.0137007	NA	NA		Protein of unknown function	NA	NA	NA	NA	NA	NA	NA	NA	NA	NA	NA	NA	NA
An01g07445	26.1	25.54	56.17	49.79	21.1015	63.0689	42.0852	-1.57956	0.395563	-3.99319	6.51905e-05	0.000370229	NA	NA	NA	NA	NA	NA	NA	NA	NA	NA	NA	NA	NA	NA	NA	NA	NA
An01g07450	38.49	38.39	80.89	78.43	31.4454	94.8999	63.1727	-1.59355	0.324792	-4.90637	9.27773e-07	6.99059e-06	NA	NA	NA	NA	NA	NA	NA	NA	NA	NA	NA	NA	NA	NA	NA	NA	NA
An01g07460	21.06	18.93	14.14	12.07	16.1364	15.6172	15.8768	0.0472163	0.635521	0.0742955	0.940775	0.967388	-	WD repeat-containing protein		Ortholog of A. nidulans FGSC A4 : AN3651, A. fumigatus Af293 : Afu4g12190, Aspergillus wentii : Aspwe1_0055907, Aspergillus sydowii : Aspsy1_0154768 and Aspergillus terreus NIH2624 : ATET_03105	EGP	GO:0000346,GO:0000347,GO:0000445,GO:0005575,GO:0005622,GO:0005623,GO:0005634,GO:0006403,GO:0006405,GO:0006406,GO:0006611,GO:0006810,GO:0006886,GO:0006913,GO:0008104,GO:0008150,GO:0008152,GO:0010467,GO:0015031,GO:0015833,GO:0015931,GO:0031503,GO:0032991,GO:0033036,GO:0034613,GO:0042886,GO:0043170,GO:0043226,GO:0043227,GO:0043229,GO:0043231,GO:0044422,GO:0044424,GO:0044428,GO:0044446,GO:0044464,GO:…	-	ko:K12880	ko03013,ko03040,map03013,map03040	M00406	-	-	ko00000,ko00001,ko00002,ko03019,ko03041	-	-	-	WD40
An01g07470	2.91	3.5	1.67	1.66	2.06882	1.20125	1.63503	0.784258	2.3573	0.332693	0.739366	1	-	Ribonuclease P 40kDa (Rpp40) subunit		Ortholog of A. nidulans FGSC A4 : AN3652, A. fumigatus Af293 : Afu4g12200, Aspergillus wentii : Aspwe1_0166581, Aspergillus sydowii : Aspsy1_1056636 and Aspergillus terreus NIH2624 : ATET_03106	S	-	3.1.26.5	ko:K14530	ko03008,ko03013,map03008,map03013	-	-	-	ko00000,ko00001,ko01000,ko03009,ko03016,ko03029	-	-	-	Ribonuc_P_40
An01g07480	3.91	4.28	1.86	2.05	2.89633	1.80144	2.34888	0.684952	1.91296	0.358058	0.7203	0.835481	dna2	DNA replication		Ortholog(s) have 5' overhang single-stranded DNA endodeoxyribonuclease activity, 5'-flap endonuclease activity, DNA helicase activity, chromatin binding and nuclease activity, more	L	GO:0000003,GO:0000014,GO:0000166,GO:0000228,GO:0000278,GO:0000706,GO:0000723,GO:0000729,GO:0000733,GO:0000781,GO:0000784,GO:0001302,GO:0003674,GO:0003678,GO:0003682,GO:0003824,GO:0004003,GO:0004386,GO:0004518,GO:0004519,GO:0004520,GO:0004527,GO:0004529,GO:0004536,GO:0005488,GO:0005515,GO:0005524,GO:0005575,GO:0005622,GO:0005623,GO:0005634,GO:0005654,GO:0005657,GO:0005694,GO:0005737,GO:0006139,GO:…	3.6.4.12	ko:K10742	ko03030,map03030	-	-	-	ko00000,ko00001,ko01000,ko03032	-	-	-	AAA_11,AAA_12,Cas_Cas4,Dna2
An01g07490	7.19	6.58	3.13	3.82	5.37879	3.60376	4.49127	0.577782	1.30621	0.442335	0.658247	0.790561	dna2	DNA replication		Ortholog of Aspergillus tubingensis : Asptu1_0039757, Aspergillus brasiliensis : Aspbr1_0120519, Aspergillus acidus : Aspfo1_0123110 and Aspergillus versicolor : Aspve1_0138409	L	GO:0000003,GO:0000014,GO:0000166,GO:0000228,GO:0000278,GO:0000706,GO:0000723,GO:0000729,GO:0000733,GO:0000781,GO:0000784,GO:0001302,GO:0003674,GO:0003678,GO:0003682,GO:0003824,GO:0004003,GO:0004386,GO:0004518,GO:0004519,GO:0004520,GO:0004527,GO:0004529,GO:0004536,GO:0005488,GO:0005515,GO:0005524,GO:0005575,GO:0005622,GO:0005623,GO:0005634,GO:0005654,GO:0005657,GO:0005694,GO:0005737,GO:0006139,GO:…	3.6.4.12	ko:K10742	ko03030,map03030	-	-	-	ko00000,ko00001,ko01000,ko03032	-	-	-	AAA_11,AAA_12,Cas_Cas4,Dna2
An01g07500	250.57	278.79	165.09	187.2	218.464	211.411	214.937	0.0473221	0.176546	0.268044	0.788665	0.87964	-	ESSS subunit of NADH:ubiquinone oxidoreductase (complex I)		Ortholog of A. nidulans FGSC A4 : AN3655, A. fumigatus Af293 : Afu4g12220, A. oryzae RIB40 : AO090009000424, Aspergillus wentii : Aspwe1_0166578 and Aspergillus sydowii : Aspsy1_0204923	S	-	-	-	-	-	-	-	-	-	-	-	ESSS
An01g07510	8.87	10.41	6.74	5.51	7.44768	6.60733	7.02751	0.172754	1.00319	0.172204	0.863277	0.925259	NIT2	Carbon-nitrogen hydrolase		Putative benzonitrilase	E	GO:0003674,GO:0003824,GO:0004551,GO:0006139,GO:0006725,GO:0006753,GO:0006793,GO:0006796,GO:0006807,GO:0008150,GO:0008152,GO:0009056,GO:0009058,GO:0009117,GO:0009166,GO:0009987,GO:0015959,GO:0015961,GO:0015962,GO:0015964,GO:0016462,GO:0016787,GO:0016810,GO:0016817,GO:0016818,GO:0018130,GO:0019438,GO:0019439,GO:0019637,GO:0034404,GO:0034641,GO:0034654,GO:0034655,GO:0044237,GO:0044238,GO:0044248,GO:…	3.5.1.6	ko:K01431,ko:K11206	ko00240,ko00410,ko00770,ko00983,ko01100,map00240,map00410,map00770,map00983,map01100	M00046	R00905,R04666,R08228	RC00096	ko00000,ko00001,ko00002,ko01000	-	-	-	CN_hydrolase
An01g07520	38.54	35.95	25.95	23.96	30.2041	28.831	29.5175	0.0671435	0.454625	0.14769	0.882588	0.935637	DIS3	Belongs to the RNR ribonuclease family		Ortholog(s) have 3'-5'-exoribonuclease activity, Ran GTPase binding, endoribonuclease activity, exoribonuclease activity, ribonuclease activity, tRNA binding activity	J	GO:0000049,GO:0000175,GO:0000176,GO:0000177,GO:0000178,GO:0000184,GO:0000228,GO:0000288,GO:0000291,GO:0000459,GO:0000460,GO:0000465,GO:0000466,GO:0000467,GO:0000469,GO:0000785,GO:0000790,GO:0000956,GO:0000966,GO:0000967,GO:0003674,GO:0003676,GO:0003723,GO:0003824,GO:0004518,GO:0004519,GO:0004521,GO:0004527,GO:0004532,GO:0004540,GO:0005488,GO:0005515,GO:0005575,GO:0005622,GO:0005623,GO:0005634,GO:…	-	ko:K12585	ko03018,map03018	M00391	-	-	ko00000,ko00001,ko00002,ko01000,ko03019	-	-	-	PIN_4,RNB,Rrp44_CSD1,Rrp44_S1
An01g07530	11.64	10.8	32.46	31.49	8.68883	37.8399	23.2644	-2.12266	0.555846	-3.8188	0.000134101	0.00072732	-	MFS transporter		Has domain(s) with predicted role in transmembrane transport and integral component of membrane localization	G	GO:0000322,GO:0000323,GO:0000324,GO:0000329,GO:0003674,GO:0005215,GO:0005575,GO:0005622,GO:0005623,GO:0005737,GO:0005739,GO:0005773,GO:0005774,GO:0005783,GO:0006810,GO:0006811,GO:0008150,GO:0012505,GO:0016020,GO:0016021,GO:0031090,GO:0031166,GO:0031224,GO:0031300,GO:0031301,GO:0031310,GO:0034220,GO:0043226,GO:0043227,GO:0043229,GO:0043231,GO:0044422,GO:0044424,GO:0044425,GO:0044437,GO:0044444,GO:…	-	-	-	-	-	-	-	-	-	-	MFS_1
An01g07540	0.27	0.54	0.47	0	0	0	0	NA	NA	NA	NA	1	NA	NA		Protein of unknown function	NA	NA	NA	NA	NA	NA	NA	NA	NA	NA	NA	NA	NA
An01g07550	8.71	9.36	4.9	4.27	7.03388	4.80501	5.91945	0.549781	1.11415	0.493451	0.621694	0.769072	-	LIM domain protein		Has domain(s) with predicted zinc ion binding activity	TZ	GO:0000910,GO:0003674,GO:0005092,GO:0005094,GO:0005575,GO:0005622,GO:0005623,GO:0005737,GO:0005826,GO:0005856,GO:0005938,GO:0006996,GO:0007010,GO:0007049,GO:0007346,GO:0008150,GO:0009987,GO:0010564,GO:0010638,GO:0010973,GO:0015629,GO:0016043,GO:0022402,GO:0030029,GO:0030036,GO:0030234,GO:0030695,GO:0030863,GO:0030864,GO:0030865,GO:0030866,GO:0031032,GO:0031097,GO:0031566,GO:0031991,GO:0032153,GO:…	-	ko:K05760	ko04062,ko04370,ko04510,ko04670,ko04810,ko05100,ko05165,ko05203,ko05205,map04062,map04370,map04510,map04670,map04810,map05100,map05165,map05203,map05205	-	-	-	ko00000,ko00001	-	-	-	LIM
An01g07560	0.77	0.77	0	0	0	0	0	NA	NA	NA	NA	1	NA	NA		Protein of unknown function	NA	NA	NA	NA	NA	NA	NA	NA	NA	NA	NA	NA	NA
An01g07570	1.18	1.33	0.73	0.1	0.827511	0	0.413756	1.90493	4.89227	0.389376	0.696998	1	-	Major Facilitator Superfamily		Has domain(s) with predicted role in transmembrane transport and integral component of membrane localization	G	-	-	-	-	-	-	-	-	-	-	-	MFS_1
An01g07580	38.1	39	13.14	15.19	31.8592	16.8167	24.3379	0.921785	0.517782	1.78026	0.075034	0.177414	TRM8	Catalyzes the formation of N(7)-methylguanine at position 46 (m7G46) in tRNA		Ortholog(s) have tRNA (guanine-N7-)-methyltransferase activity, role in tRNA (guanine-N7)-methylation and tRNA (m7G46) methyltransferase complex localization	A	GO:0000049,GO:0001510,GO:0003674,GO:0003676,GO:0003723,GO:0003824,GO:0005488,GO:0005575,GO:0005622,GO:0005623,GO:0005634,GO:0005737,GO:0006139,GO:0006396,GO:0006399,GO:0006400,GO:0006725,GO:0006807,GO:0008033,GO:0008150,GO:0008152,GO:0008168,GO:0008173,GO:0008175,GO:0008176,GO:0008757,GO:0009451,GO:0009987,GO:0010467,GO:0016070,GO:0016423,GO:0016740,GO:0016741,GO:0030488,GO:0032259,GO:0032991,GO:…	2.1.1.33	ko:K03439,ko:K17887	-	-	-	-	ko00000,ko01000,ko03016,ko03029	-	-	-	Methyltransf_4
An01g07590	10.95	9.54	4	3.31	7.86132	4.20483	6.03308	0.90279	1.11906	0.806739	0.419817	0.604757	-	ESCRT-II complex subunit		Ortholog(s) have structural molecule activity	S	GO:0000429,GO:0000430,GO:0000433,GO:0000814,GO:0003674,GO:0005198,GO:0005488,GO:0005515,GO:0005575,GO:0005622,GO:0005623,GO:0005737,GO:0005768,GO:0005829,GO:0006355,GO:0006357,GO:0006508,GO:0006511,GO:0006605,GO:0006623,GO:0006807,GO:0006810,GO:0006811,GO:0006820,GO:0006862,GO:0006886,GO:0007034,GO:0007154,GO:0007584,GO:0008104,GO:0008150,GO:0008152,GO:0009056,GO:0009057,GO:0009605,GO:0009889,GO:…	-	ko:K12189	ko04144,map04144	M00410	-	-	ko00000,ko00001,ko00002,ko04131,ko04147	-	-	-	ESCRT-II
An01g07600	14.14	14.29	8.12	8.41	11.5852	9.61002	10.5976	0.269667	0.794905	0.339245	0.734425	0.846812	ESC4	BRCT domain protein		Ortholog(s) have role in cellular response to biotic stimulus, cellular response to starvation and filamentous growth, more	L	GO:0000075,GO:0000076,GO:0000077,GO:0000151,GO:0000228,GO:0000278,GO:0000775,GO:0000781,GO:0000784,GO:0000785,GO:0000790,GO:0000792,GO:0005575,GO:0005622,GO:0005623,GO:0005634,GO:0005694,GO:0005720,GO:0005724,GO:0005730,GO:0006139,GO:0006259,GO:0006260,GO:0006261,GO:0006270,GO:0006281,GO:0006282,GO:0006301,GO:0006302,GO:0006725,GO:0006807,GO:0006950,GO:0006974,GO:0007049,GO:0007093,GO:0007095,GO:…	-	ko:K20780	-	-	-	-	ko00000,ko03400	-	-	-	BRCT,PTCB-BRCT,RTT107_BRCT_5,RTT107_BRCT_6
An01g07615	37.11	39.59	7.95	8.46	31.4455	9.00895	20.2272	1.80338	0.610803	2.95248	0.00315234	0.0123806	NA	NA	NA	NA	NA	NA	NA	NA	NA	NA	NA	NA	NA	NA	NA	NA	NA
An01g07630	75.57	74.48	14.62	12.04	61.6496	15.6172	38.6334	1.98101	0.445158	4.45012	8.58211e-06	5.63303e-05	NA	NA	NA	NA	NA	NA	NA	NA	NA	NA	NA	NA	NA	NA	NA	NA	NA
An01g07640	186.2	185.27	117.26	107.49	153.503	134.545	144.024	0.190203	0.212302	0.895907	0.370303	0.560426	YDC1	Ceramidase		Ortholog(s) have dihydroceramidase activity, role in ceramide biosynthetic process, ceramide catabolic process and endoplasmic reticulum localization	I	GO:0000322,GO:0000323,GO:0000324,GO:0000329,GO:0003674,GO:0003824,GO:0004553,GO:0005575,GO:0005622,GO:0005623,GO:0005737,GO:0005773,GO:0005774,GO:0005783,GO:0005938,GO:0006629,GO:0006643,GO:0006665,GO:0006672,GO:0006807,GO:0008150,GO:0008152,GO:0008610,GO:0009056,GO:0009058,GO:0009987,GO:0012505,GO:0016020,GO:0016021,GO:0016042,GO:0016410,GO:0016740,GO:0016746,GO:0016747,GO:0016787,GO:0016798,GO:…	-	ko:K04711,ko:K05848	ko00600,ko01100,map00600,map01100	-	R06518,R06528	RC00064,RC00328	ko00000,ko00001,ko01000	-	-	-	Ceramidase
An01g07650	68.72	66.47	65.65	70.61	55.4432	81.0823	68.2628	-0.54839	0.302179	-1.81478	0.0695572	0.167373	-	Mitochondrial carrier required for the biosynthesis of heme, possibly by facilitating 5-aminolevulinate (ALA) production. May act by importing glycine into mitochondria or by exchanging glycine for ALA across the mitochondrial inner membrane		Ortholog(s) have glycine transmembrane transporter activity, role in glycine import into mitochondrion, heme biosynthetic process and mitochondrion localization	C	GO:0003333,GO:0003674,GO:0005215,GO:0005326,GO:0005342,GO:0005575,GO:0005622,GO:0005623,GO:0005737,GO:0005739,GO:0005740,GO:0005743,GO:0006725,GO:0006778,GO:0006779,GO:0006783,GO:0006807,GO:0006810,GO:0006811,GO:0006812,GO:0006820,GO:0006836,GO:0006839,GO:0006855,GO:0006865,GO:0008150,GO:0008152,GO:0008324,GO:0008509,GO:0008514,GO:0009058,GO:0009987,GO:0015075,GO:0015171,GO:0015175,GO:0015179,GO:…	-	ko:K15118	-	-	-	-	ko00000,ko02000	2.A.29	-	-	Mito_carr
An01g07660	37.28	35.38	193.28	203.1	29.7903	237.844	133.817	-2.9971	0.25947	-11.5508	7.31053e-31	2.23159e-29	-	axonemal central apparatus assembly		Ortholog(s) have cell surface localization	S	-	-	ko:K18626	-	-	-	-	ko00000,ko04812	-	-	-	-
An01g07670	4.07	4.69	34.59	31.26	3.31005	39.0421	21.176	-3.56009	0.702339	-5.06891	4.00108e-07	3.14149e-06	NA	NA		Protein of unknown function	NA	NA	NA	NA	NA	NA	NA	NA	NA	NA	NA	NA	NA
An01g07680	0.95	0.53	0.09	0.1	0	0	0	NA	NA	NA	NA	1	-	-		Protein of unknown function	-	-	-	-	-	-	-	-	-	-	-	-	-
An01g07690	0	0	0.24	0.27	0	0	0	NA	NA	NA	NA	1	NA	NA		Protein of unknown function	NA	NA	NA	NA	NA	NA	NA	NA	NA	NA	NA	NA	NA
An01g07700	1.7	0.98	0.05	0	0.413719	0	0.206859	0.904922	4.99748	0.181076	0.856308	1	-	integral membrane protein		Protein with similarity to integral membrane protein pth11 of Magnaporthe grisea	S	-	-	-	-	-	-	-	-	-	-	-	-
An01g07720	20.34	21.02	0.1	0.05	16.964	0	8.48201	6.26254	1.65816	3.77681	0.000158849	0.000850422	-	O-methyltransferase		Has domain(s) with predicted O-methyltransferase activity, methyltransferase activity	S	-	-	-	-	-	-	-	-	-	-	-	Methyltransf_2
An01g07730	0.96	1.93	0.37	0.42	0.413793	0	0.206896	0.905041	4.99747	0.1811	0.856289	1	-	Phosphatidylethanolamine-binding protein		Ortholog of A. fumigatus Af293 : Afu2g15330, A. niger CBS 513.88 : An09g02340, An01g14410, A. oryzae RIB40 : AO090012000320 and Aspergillus wentii : Aspwe1_0175772	S	-	-	-	-	-	-	-	-	-	-	-	PBP
An01g07740	0.24	0	0	0.24	0	0	0	NA	NA	NA	NA	1	NA	NA		Protein of unknown function	NA	NA	NA	NA	NA	NA	NA	NA	NA	NA	NA	NA	NA
An01g07750	39.48	37.45	19.16	21.1	31.4454	24.0242	27.7348	0.38834	0.47264	0.821641	0.411281	0.598083	-	prefoldin subunit 1		Has domain(s) with predicted unfolded protein binding activity, role in protein folding and prefoldin complex localization	O	GO:0005575,GO:0005622,GO:0005623,GO:0005737,GO:0006457,GO:0006996,GO:0007010,GO:0007021,GO:0008150,GO:0009987,GO:0016043,GO:0016272,GO:0022607,GO:0032991,GO:0034622,GO:0043933,GO:0044085,GO:0044424,GO:0044464,GO:0065003,GO:0071840	-	ko:K09548	-	-	-	-	ko00000,ko03110	-	-	-	Prefoldin_2
An01g07760	32.78	31.58	12.6	11.92	26.0666	13.8149	19.9407	0.916004	0.575768	1.59093	0.111626	0.240636	-	Belongs to the iron ascorbate-dependent oxidoreductase family		Has domain(s) with predicted 2-oxoglutarate-dependent dioxygenase activity, iron ion binding, oxidoreductase activity and role in oxidation-reduction process	Q	-	-	-	-	-	-	-	-	-	-	-	2OG-FeII_Oxy,DIOX_N
An01g07765	2.23	3.13	1.36	1.31	2.06882	1.20125	1.63503	0.784258	2.3573	0.332693	0.739366	1	NA	NA		Ortholog of Aspergillus niger ATCC 1015 : 35931-mRNA	NA	NA	NA	NA	NA	NA	NA	NA	NA	NA	NA	NA	NA
An01g07770	7.01	9.8	7.23	6.71	6.62017	7.80859	7.21438	-0.238171	0.984866	-0.241831	0.808911	0.890902	-	-		Ortholog of A. nidulans FGSC A4 : AN3671, A. oryzae RIB40 : AO090009000445, Aspergillus wentii : Aspwe1_0178345, Aspergillus sydowii : Aspsy1_0154302 and Aspergillus terreus NIH2624 : ATET_03123	-	-	-	-	-	-	-	-	-	-	-	-	-
An01g07780	1	0.34	0.88	0.33	0.413719	0	0.206859	0.904922	4.99748	0.181076	0.856308	1	NA	NA		Protein of unknown function	NA	NA	NA	NA	NA	NA	NA	NA	NA	NA	NA	NA	NA
An01g07790	0.8	0.89	1.52	2.27	0	1.80144	0.900718	-3.56497	3.79214	-0.940096	0.347168	1	-	-		Ortholog of A. nidulans FGSC A4 : AN3670, A. fumigatus Af293 : Afu4g12380, A. oryzae RIB40 : AO090009000446, Aspergillus wentii : Aspwe1_0166560 and Aspergillus sydowii : Aspsy1_0032623	-	-	-	-	-	-	-	-	-	-	-	-	-
An01g07800	1.63	2.32	1.78	1.6	1.2413	1.20125	1.22128	0.0473094	2.75703	0.0171595	0.986309	1	NA	NA		Protein of unknown function	NA	NA	NA	NA	NA	NA	NA	NA	NA	NA	NA	NA	NA
An01g07810	91.82	90.99	78.74	68.79	74.8898	87.6959	81.2928	-0.227715	0.27937	-0.815101	0.415015	0.602072	rcd1	Cell differentiation protein rcd1		Ortholog(s) have role in nuclear-transcribed mRNA poly(A) tail shortening and CCR4-NOT complex, CCR4-NOT core complex localization	S	GO:0000288,GO:0000289,GO:0000932,GO:0000956,GO:0003674,GO:0003676,GO:0003723,GO:0005488,GO:0005575,GO:0005622,GO:0005623,GO:0005737,GO:0006139,GO:0006355,GO:0006357,GO:0006401,GO:0006402,GO:0006417,GO:0006725,GO:0006807,GO:0008150,GO:0008152,GO:0009056,GO:0009057,GO:0009889,GO:0009890,GO:0009891,GO:0009892,GO:0009893,GO:0009987,GO:0010468,GO:0010556,GO:0010557,GO:0010558,GO:0010604,GO:0010605,GO:…	-	ko:K12606	ko03018,map03018	-	-	-	ko00000,ko00001,ko03019	-	-	-	Rcd1
An01g07820	67.99	62.62	14.43	13.94	53.3743	16.2174	34.7958	1.71863	0.456552	3.76437	0.000166971	0.000889389	-	PHD-finger		Has domain(s) with predicted zinc ion binding activity	BK	-	2.7.7.6	ko:K00960	-	-	-	-	ko00000,ko01000	-	-	-	PHD
An01g07830	1.48	1.84	0	0	0.827511	0	0.413756	1.90493	4.89227	0.389376	0.696998	1	-	HMG box protein		Ortholog of A. nidulans FGSC A4 : AN3667, A. fumigatus Af293 : Afu4g12410, A. oryzae RIB40 : AO090009000453, Aspergillus wentii : Aspwe1_0166557 and Aspergillus sydowii : Aspsy1_1055875	K	GO:0000122,GO:0000976,GO:0000977,GO:0000978,GO:0000981,GO:0000982,GO:0000987,GO:0001012,GO:0001067,GO:0001077,GO:0001078,GO:0001227,GO:0001228,GO:0003674,GO:0003676,GO:0003677,GO:0003690,GO:0003700,GO:0005488,GO:0005575,GO:0005622,GO:0005623,GO:0005634,GO:0005667,GO:0005737,GO:0006139,GO:0006351,GO:0006355,GO:0006357,GO:0006366,GO:0006725,GO:0006807,GO:0006950,GO:0006995,GO:0007154,GO:0007329,GO:…	-	-	-	-	-	-	-	-	-	-	HMG_box
An01g07840	0.74	0.5	0.07	0.24	0	0	0	NA	NA	NA	NA	1	NA	NA		Ortholog of A. fumigatus Af293 : Afu2g17160, Afu3g13630, Afu7g00570, A. niger CBS 513.88 : An15g01210, An09g06230, An09g04210 and Neosartorya fischeri NRRL 181 : NFIA_095980	NA	NA	NA	NA	NA	NA	NA	NA	NA	NA	NA	NA	NA
An01g07850	23.47	24.59	10.73	12.85	19.4466	13.2129	16.3297	0.557528	0.632607	0.881318	0.378146	0.566776	PSF1	PSF1 domain protein		Ortholog(s) have role in DNA strand elongation involved in mitotic DNA replication, DNA-dependent DNA replication, double-strand break repair via break-induced replication, mitotic DNA replication initiation	L	GO:0000228,GO:0000278,GO:0000724,GO:0000725,GO:0000727,GO:0000811,GO:0003674,GO:0003678,GO:0003824,GO:0004386,GO:0005575,GO:0005622,GO:0005623,GO:0005634,GO:0005654,GO:0005657,GO:0005694,GO:0006139,GO:0006259,GO:0006260,GO:0006261,GO:0006270,GO:0006271,GO:0006281,GO:0006302,GO:0006310,GO:0006725,GO:0006807,GO:0006950,GO:0006974,GO:0006996,GO:0007049,GO:0008150,GO:0008152,GO:0009058,GO:0009059,GO:…	-	ko:K10732	-	M00286	-	-	ko00000,ko00002,ko03032	-	-	-	Sld5
An01g07860	16.94	17.22	55.16	52.23	13.654	64.2684	38.9612	-2.23478	0.43094	-5.18583	2.15058e-07	1.74465e-06	-	Sulfate transporter family protein		Has domain(s) with predicted sulfate transmembrane transporter activity, role in sulfate transport and integral component of membrane localization	P	GO:0000322,GO:0000323,GO:0000324,GO:0003674,GO:0005215,GO:0005575,GO:0005622,GO:0005623,GO:0005737,GO:0005773,GO:0005886,GO:0005887,GO:0006810,GO:0006811,GO:0006820,GO:0008150,GO:0008272,GO:0008509,GO:0015075,GO:0015103,GO:0015116,GO:0015318,GO:0015698,GO:0016020,GO:0016021,GO:0022857,GO:0031224,GO:0031226,GO:0034220,GO:0043226,GO:0043227,GO:0043229,GO:0043231,GO:0044424,GO:0044425,GO:0044444,GO:…	-	ko:K03321	-	-	-	-	ko00000,ko02000	2.A.53.3	-	-	STAS,Sulfate_transp,cNMP_binding
An01g07870	76.15	70.62	301.03	318	60.4081	371.78	216.094	-2.62164	0.195288	-13.4245	4.34679e-41	1.74678e-39	-	Conserved lysine-rich protein		Has domain(s) with predicted phospholipid binding activity	U	-	-	-	-	-	-	-	-	-	-	-	PH_6
An01g07872	62.13	74.57	234.54	230.72	56.2712	278.692	167.482	-2.30821	0.216051	-10.6836	1.21438e-26	3.3045e-25	NA	NA		Protein of unknown function	NA	NA	NA	NA	NA	NA	NA	NA	NA	NA	NA	NA	NA
An01g07890	1586.32	1498.34	3759.47	4100.09	1276.02	4720.17	2998.1	-1.88719	0.0619303	-30.4729	5.96246e-204	1.26192e-201	NA	NA		Conserved uORF present in the 5' region of the cpcA/An01g07900 gene; uORFs are capable of mediating translational repression of their downstream ORF	NA	NA	NA	NA	NA	NA	NA	NA	NA	NA	NA	NA	NA
An01g07900	697.17	705.71	1706.42	1726.87	580.086	2061.34	1320.71	-1.82925	0.068611	-26.6611	1.32956e-156	1.97855e-154	GCN4	BZIP transcription factor CpcA	cpcA	bZIP transcription factor; expression enhanced by maltose; the conserved upstream ORF (uORF), An01g07890, was identified in the 5' region of this gene	K	GO:0000122,GO:0000228,GO:0000785,GO:0000790,GO:0000976,GO:0000977,GO:0000978,GO:0000981,GO:0000987,GO:0000988,GO:0000989,GO:0001012,GO:0001067,GO:0001076,GO:0001079,GO:0001080,GO:0001134,GO:0001135,GO:0001190,GO:0001191,GO:0003674,GO:0003676,GO:0003677,GO:0003682,GO:0003690,GO:0003700,GO:0005488,GO:0005575,GO:0005622,GO:0005623,GO:0005634,GO:0005667,GO:0005694,GO:0006139,GO:0006351,GO:0006355,GO:…	-	ko:K09464	ko04138,map04138	-	-	-	ko00000,ko00001,ko03000	-	-	-	bZIP_1,bZIP_2
An01g07910	11.86	13.32	4.08	4.36	9.93021	4.80501	7.36761	1.04728	1.00521	1.04185	0.297481	0.484061	-	Asparagine synthase related protein		Asparagine synthase	E	GO:0003674,GO:0003824,GO:0004066,GO:0005488,GO:0005515,GO:0005575,GO:0005622,GO:0005623,GO:0005737,GO:0006082,GO:0006520,GO:0006528,GO:0006529,GO:0006807,GO:0008150,GO:0008152,GO:0008652,GO:0009058,GO:0009066,GO:0009067,GO:0009987,GO:0016053,GO:0016874,GO:0016879,GO:0016884,GO:0019752,GO:0032787,GO:0034641,GO:0042802,GO:0042803,GO:0043436,GO:0043603,GO:0043604,GO:0044237,GO:0044238,GO:0044249,GO:…	-	-	-	-	-	-	-	-	-	-	Asn_synthase,GATase_7
An01g07920	31.65	31.45	12.47	12.19	25.6529	14.415	20.0339	0.831546	0.571561	1.45487	0.145706	0.294504	vps901	Guanine nucleotide exchange factor Vps9		Ortholog of A. nidulans FGSC A4 : AN3678, A. fumigatus Af293 : Afu4g12490, A. oryzae RIB40 : AO090009000462, Aspergillus wentii : Aspwe1_0033898 and Aspergillus sydowii : Aspsy1_0046608	U	GO:0000011,GO:0003674,GO:0005085,GO:0005488,GO:0005515,GO:0005575,GO:0005622,GO:0005623,GO:0005737,GO:0005829,GO:0006605,GO:0006623,GO:0006810,GO:0006886,GO:0006892,GO:0006895,GO:0006996,GO:0007033,GO:0007034,GO:0008104,GO:0008150,GO:0009987,GO:0015031,GO:0015833,GO:0016043,GO:0016192,GO:0016197,GO:0016482,GO:0019899,GO:0032182,GO:0032509,GO:0032511,GO:0033036,GO:0033365,GO:0034613,GO:0036010,GO:…	-	ko:K20131	-	-	-	-	ko00000,ko04131	-	-	-	CUE,VPS9
An01g07930	0.65	0.25	2.45	2.11	0	2.40251	1.20125	-3.98034	3.23038	-1.23216	0.21789	1	-	-		Protein of unknown function	-	-	-	-	-	-	-	-	-	-	-	-	F-box-like
An01g07940	0.26	0.26	0	0	0	0	0	NA	NA	NA	NA	1	-	-		Ortholog of Aspergillus flavus NRRL 3357 : AFL2T_10818, Aspergillus terreus NIH2624 : ATET_08826 and Aspergillus carbonarius ITEM 5010 : Acar5010_211921	-	-	-	-	-	-	-	-	-	-	-	-	-
An01g07950	0.09	0	0	0.17	0	0	0	NA	NA	NA	NA	1	-	-		Ortholog of A. nidulans FGSC A4 : AN0021, A. fumigatus Af293 : Afu3g00630, A. niger CBS 513.88 : An14g07300, An01g11330, An06g02140 and A. oryzae RIB40 : AO090010000178, AO090026000311, AO090003000892	-	-	-	-	-	-	-	-	-	-	-	-	-
An01g07970	0.1	0	0	0	0	0	0	NA	NA	NA	NA	1	-	-		Ortholog of A. oryzae RIB40 : AO090023000003, Aspergillus tubingensis : Asptu1_0039704, Aspergillus kawachii : Aspka1_0172118 and Aspergillus acidus : Aspfo1_0039638	-	-	-	-	-	-	-	-	-	-	-	-	-
An01g07980	270.27	278.62	143.69	129.34	226.738	163.377	195.058	0.47285	0.184165	2.56753	0.0102426	0.0343488	NA	NA		Ortholog of A. nidulans FGSC A4 : AN3680, A. fumigatus Af293 : Afu4g12500, Aspergillus wentii : Aspwe1_0033896, Aspergillus zonatus : Aspzo1_0129782 and Aspergillus carbonarius ITEM 5010 : Acar5010_005056	NA	NA	NA	NA	NA	NA	NA	NA	NA	NA	NA	NA	NA
An01g07990	1.2	1.03	0	0.17	0.827511	0	0.413756	1.90493	4.89227	0.389376	0.696998	1	NA	NA		Protein of unknown function	NA	NA	NA	NA	NA	NA	NA	NA	NA	NA	NA	NA	NA
An01g08000	0.4	0.53	3.49	3.17	0	3.60376	1.80188	-4.56531	2.64677	-1.72486	0.0845524	1	-	Encoded by		Ortholog of A. niger CBS 513.88 : An08g12200, Aspergillus flavus NRRL 3357 : AFL2T_08825, Neosartorya fischeri NRRL 181 : NFIA_005170 and Aspergillus wentii : Aspwe1_0161656	S	-	-	-	-	-	-	-	-	-	-	-	AAA_16,Helo_like_N,NACHT,WD40
An01g08010	176.41	176.3	204.26	201.89	145.642	243.255	194.449	-0.74004	0.181858	-4.06933	4.71492e-05	0.000274816	CCC1	Calcium transporter		Ortholog(s) have role in cellular iron ion homeostasis and fungal-type vacuole membrane localization	S	GO:0000041,GO:0000322,GO:0000323,GO:0000324,GO:0000329,GO:0003674,GO:0005215,GO:0005381,GO:0005384,GO:0005575,GO:0005622,GO:0005623,GO:0005737,GO:0005773,GO:0005774,GO:0005794,GO:0006810,GO:0006811,GO:0006812,GO:0006826,GO:0006828,GO:0006873,GO:0006874,GO:0006875,GO:0006879,GO:0006880,GO:0008150,GO:0008324,GO:0009987,GO:0010035,GO:0010038,GO:0010039,GO:0012505,GO:0015075,GO:0015093,GO:0015318,GO:…	-	-	-	-	-	-	-	-	-	-	VIT1
An01g08020	14.2	10.86	4.21	4.37	9.92999	4.80501	7.3675	1.04726	1.00859	1.03834	0.299112	0.48605	-	Domain of unknown function (DUF4202)		Ortholog of A. nidulans FGSC A4 : AN10460, A. fumigatus Af293 : Afu4g12540, Neosartorya fischeri NRRL 181 : NFIA_103760, Aspergillus wentii : Aspwe1_0100481 and Aspergillus clavatus NRRL 1 : ACLA_051540	J	-	-	-	-	-	-	-	-	-	-	-	DUF4202
An01g08030	0.16	0.32	0	0	0	0	0	NA	NA	NA	NA	1	-	Metallo-beta-lactamase domain protein		Ortholog(s) have extracellular region localization	S	-	-	-	-	-	-	-	-	-	-	-	Lactamase_B
An01g08040	99.03	96.1	70.28	69.19	80.6823	83.4875	82.0849	-0.0493051	0.276716	-0.178179	0.858582	0.921838	-	Rox3 mediator complex subunit		Has domain(s) with predicted transcription coregulator activity, role in regulation of transcription by RNA polymerase II and mediator complex localization	K	-	-	-	-	-	-	-	-	-	-	-	Rox3
An01g08050	30.8	30.58	16.55	16.43	24.8253	19.22	22.0227	0.369203	0.53361	0.691896	0.489003	0.665228	-	Transcription factor	uaY	Positive transcriptional regulator of purine utilization	K	-	-	-	-	-	-	-	-	-	-	-	Fungal_trans,Zn_clus
An01g08060	24.95	27.1	11.98	12.47	21.1017	13.814	17.4578	0.611208	0.611075	1.00022	0.317205	0.50655	-	Fungal specific transcription factor domain		Has domain(s) with predicted DNA binding, DNA-binding transcription factor activity, RNA polymerase II-specific, zinc ion binding activity and role in regulation of transcription, DNA-templated, transcription, DNA-templated	K	-	-	-	-	-	-	-	-	-	-	-	Fungal_trans,Zn_clus
An01g08070	153.12	131.62	46.95	48.71	117.506	56.458	86.9819	1.05747	0.282549	3.74263	0.000182106	0.000963443	NA	NA		Protein of unknown function	NA	NA	NA	NA	NA	NA	NA	NA	NA	NA	NA	NA	NA
An01g08080	574.23	577.03	201.76	197.94	476.233	239.051	357.642	0.994354	0.136388	7.29065	3.08465e-13	4.09168e-12	-	Protein of unknown function (DUF4449)		Ortholog(s) have intracellular localization	S	-	-	-	-	-	-	-	-	-	-	-	DUF4449
An01g08090	157.03	148.92	86.55	93.08	126.195	107.509	116.852	0.231184	0.235692	0.980874	0.326655	0.517647	-	Phosphoribosylaminoimidazole carboxylase		Phosphoribosylaminoimidazole carboxylase	F	-	4.1.1.21	ko:K11808	ko00230,ko01100,ko01110,map00230,map01100,map01110	M00048	R04209	RC00590	ko00000,ko00001,ko00002,ko01000	-	-	-	AIRC,ATP-grasp
An01g08100	20.89	17.01	12.42	13.36	15.3089	15.0152	15.162	0.0279291	0.650937	0.042906	0.965777	0.982069	-	PPP4R2		Has domain(s) with predicted protein phosphatase regulator activity and protein phosphatase 4 complex localization	S	-	-	ko:K15425	-	-	-	-	ko00000,ko01009,ko03400	-	-	-	PPP4R2
An01g08110	59.56	60.73	38.73	36.7	49.237	44.4472	46.8421	0.14766	0.361319	0.408669	0.682783	0.809615	CCC2	copper-transporting ATPase		Ortholog(s) have ATPase-coupled cation transmembrane transporter activity, copper ion binding activity	P	GO:0000041,GO:0000139,GO:0003674,GO:0003824,GO:0004008,GO:0005215,GO:0005375,GO:0005488,GO:0005507,GO:0005575,GO:0005622,GO:0005623,GO:0005737,GO:0005794,GO:0005798,GO:0006810,GO:0006811,GO:0006812,GO:0006825,GO:0006873,GO:0006875,GO:0006878,GO:0006879,GO:0008150,GO:0008324,GO:0009987,GO:0012505,GO:0012506,GO:0012510,GO:0015075,GO:0015318,GO:0015399,GO:0015405,GO:0015662,GO:0016020,GO:0016021,GO:…	3.6.3.54	ko:K17686	ko01524,ko04016,map01524,map04016	-	R00086	RC00002	ko00000,ko00001,ko01000	3.A.3.5	-	-	E1-E2_ATPase,HMA,Hydrolase
An01g08120	40.08	34.96	21.27	26.83	30.6177	28.2272	29.4225	0.117238	0.458963	0.255442	0.798382	0.884892	-	COP9 signalosome subunit 7 (CsnG)		Ortholog(s) have role in cleistothecium development, conidiophore development, conidium formation, entrainment of circadian clock by photoperiod, protein deneddylation, regulation of circadian rhythm, regulation of growth rate	OT	GO:0000003,GO:0000338,GO:0000909,GO:0003006,GO:0005575,GO:0005622,GO:0005623,GO:0005634,GO:0006464,GO:0006508,GO:0006807,GO:0007275,GO:0008150,GO:0008152,GO:0008180,GO:0009987,GO:0019538,GO:0019953,GO:0022414,GO:0030582,GO:0030584,GO:0032501,GO:0032502,GO:0032991,GO:0036211,GO:0043170,GO:0043226,GO:0043227,GO:0043229,GO:0043231,GO:0043412,GO:0044237,GO:0044238,GO:0044260,GO:0044267,GO:0044422,GO:…	-	ko:K12180	-	-	-	-	ko00000,ko04121	-	-	-	PCI
An01g08130	19.21	22.14	21.56	20.42	16.9641	24.6261	20.7951	-0.537699	0.547827	-0.981511	0.326341	0.517236	RAX1	RGS domain protein (Rax1)		Ortholog(s) have role in bipolar cellular bud site selection and cellular bud neck, cellular bud scar localization	S	GO:0000278,GO:0000281,GO:0000282,GO:0000322,GO:0000323,GO:0000324,GO:0000910,GO:0005575,GO:0005622,GO:0005623,GO:0005737,GO:0005773,GO:0005886,GO:0005933,GO:0005935,GO:0007049,GO:0007163,GO:0008104,GO:0008150,GO:0009987,GO:0016020,GO:0016021,GO:0022402,GO:0030010,GO:0030427,GO:0031224,GO:0033036,GO:0043226,GO:0043227,GO:0043229,GO:0043231,GO:0044424,GO:0044425,GO:0044444,GO:0044464,GO:0051179,GO:…	-	-	-	-	-	-	-	-	-	-	RGS
An01g08140	27.37	21.29	18.99	25.77	19.8601	25.8238	22.8419	-0.378887	0.527663	-0.718046	0.472729	0.653355	NA	NA		Protein of unknown function	NA	NA	NA	NA	NA	NA	NA	NA	NA	NA	NA	NA	NA
An01g08150	23.13	17.91	9.88	9.54	16.55	10.8113	13.6806	0.614301	0.701771	0.875358	0.381379	0.569765	-	Enoyl-(Acyl carrier protein) reductase		Has domain(s) with predicted oxidoreductase activity and role in metabolic process	Q	-	-	-	-	-	-	-	-	-	-	-	adh_short
An01g08160	35.49	39.2	17.49	18.09	30.6181	21.0215	25.8198	0.542505	0.493526	1.09924	0.271662	0.456154	GCN5	Histone acetyltransferase GCN5		Ortholog(s) have H3 histone acetyltransferase activity, histone acetyltransferase activity, histone acetyltransferase activity (H3-K14 specific) and histone acetyltransferase activity (H3-K9 specific), more	BK	GO:0000003,GO:0000122,GO:0000123,GO:0000124,GO:0000228,GO:0000280,GO:0000775,GO:0000785,GO:0000790,GO:0003674,GO:0003712,GO:0003713,GO:0003824,GO:0004402,GO:0005488,GO:0005515,GO:0005575,GO:0005622,GO:0005623,GO:0005634,GO:0005654,GO:0005671,GO:0005694,GO:0005737,GO:0005829,GO:0006139,GO:0006259,GO:0006310,GO:0006325,GO:0006338,GO:0006355,GO:0006357,GO:0006464,GO:0006473,GO:0006475,GO:0006725,GO:…	2.3.1.48	ko:K06062	ko04330,ko04919,ko05166,ko05203,map04330,map04919,map05166,map05203	-	-	-	ko00000,ko00001,ko01000,ko03021,ko03036	-	-	-	Acetyltransf_1,Bromodomain
An01g08170	47.58	48.28	26.49	31.86	39.3068	34.2335	36.7702	0.199335	0.408587	0.487863	0.625647	0.77196	rad1	DNA repair protein Rad1		Protein similar to DNA repair endonuclease RAD1 of S. pombe; expression induced by tunicamycin and DTT	DL	GO:0000075,GO:0000076,GO:0000077,GO:0000228,GO:0000278,GO:0000723,GO:0000785,GO:0000792,GO:0000793,GO:0000794,GO:0003674,GO:0003676,GO:0003677,GO:0003684,GO:0005488,GO:0005575,GO:0005622,GO:0005623,GO:0005634,GO:0005694,GO:0005737,GO:0006139,GO:0006259,GO:0006281,GO:0006725,GO:0006807,GO:0006950,GO:0006974,GO:0006996,GO:0007049,GO:0007093,GO:0007095,GO:0007346,GO:0008150,GO:0008152,GO:0009987,GO:…	3.1.11.2	ko:K02830	ko04111,ko04113,ko04218,map04111,map04113,map04218	-	-	-	ko00000,ko00001,ko01000,ko03400	-	-	-	Ost5,Rad1
An01g08180	18.01	17.17	17.53	17.97	14.4814	20.4213	17.4514	-0.49587	0.601124	-0.824904	0.409426	0.596691	RAD50	DNA repair protein RAD50		Ortholog(s) have ATPase activity, G-quadruplex DNA binding, adenylate kinase activity, double-stranded DNA binding, double-stranded telomeric DNA binding, single-stranded telomeric DNA binding, telomeric DNA binding activity	L	GO:0000003,GO:0000018,GO:0000075,GO:0000077,GO:0000166,GO:0000228,GO:0000278,GO:0000280,GO:0000706,GO:0000722,GO:0000723,GO:0000724,GO:0000725,GO:0000726,GO:0000727,GO:0000729,GO:0000781,GO:0000784,GO:0000785,GO:0000790,GO:0000793,GO:0000794,GO:0003674,GO:0003676,GO:0003677,GO:0003678,GO:0003690,GO:0003691,GO:0003697,GO:0003824,GO:0004003,GO:0004017,GO:0004386,GO:0005488,GO:0005524,GO:0005575,GO:…	-	ko:K10866	ko03440,ko03450,ko04218,map03440,map03450,map04218	M00291,M00292,M00295	-	-	ko00000,ko00001,ko00002,ko01000,ko03032,ko03400	-	-	-	AAA_23,Rad50_zn_hook,SbcCD_C
An01g08190	0.61	0.26	0.54	0.52	0	0	0	NA	NA	NA	NA	1	NA	NA		Protein of unknown function	NA	NA	NA	NA	NA	NA	NA	NA	NA	NA	NA	NA	NA
An01g08200	0	0	0.73	0.21	0	0	0	NA	NA	NA	NA	1	NA	NA		Protein of unknown function	NA	NA	NA	NA	NA	NA	NA	NA	NA	NA	NA	NA	NA
An01g08210	11.74	14.05	17.71	17.66	10.344	20.4213	15.3827	-0.981284	0.652493	-1.5039	0.132607	0.274078	wc2	PAS fold		Ortholog(s) have protein heterodimerization activity, sequence-specific DNA binding activity	K	GO:0000976,GO:0000977,GO:0000981,GO:0001012,GO:0001067,GO:0001085,GO:0001228,GO:0003674,GO:0003676,GO:0003677,GO:0003682,GO:0003690,GO:0003700,GO:0005488,GO:0005515,GO:0005575,GO:0005622,GO:0005623,GO:0005634,GO:0005667,GO:0006139,GO:0006351,GO:0006355,GO:0006357,GO:0006366,GO:0006725,GO:0006807,GO:0008134,GO:0008150,GO:0008152,GO:0009058,GO:0009059,GO:0009889,GO:0009891,GO:0009893,GO:0009987,GO:…	-	-	-	-	-	-	-	-	-	-	GATA,PAS,PAS_3
An01g08220	58.45	58.02	132.27	124.74	47.9957	153.764	100.88	-1.67973	0.262363	-6.40231	1.53042e-10	1.6773e-09	-	haloacid dehalogenase-like hydrolase		Ortholog(s) have glycerol-1-phosphatase activity, glycerol-3-phosphatase activity, ribitol-5-phosphatase activity, sorbitol-6-phosphatase activity and role in alditol phosphate metabolic process	E	GO:0000123,GO:0003674,GO:0003824,GO:0005575,GO:0005622,GO:0005623,GO:0005634,GO:0005654,GO:0005737,GO:0006793,GO:0006796,GO:0008150,GO:0008152,GO:0009987,GO:0016311,GO:0016787,GO:0016788,GO:0016791,GO:0031248,GO:0031974,GO:0031981,GO:0032991,GO:0036409,GO:0036410,GO:0042578,GO:0043226,GO:0043227,GO:0043229,GO:0043231,GO:0043233,GO:0044237,GO:0044422,GO:0044424,GO:0044428,GO:0044446,GO:0044451,GO:…	-	-	-	-	-	-	-	-	-	-	HAD
An01g08230	22.27	22.34	22.08	21	18.2053	25.8274	22.0163	-0.504537	0.529915	-0.952109	0.341042	0.53183	-	tRNA (Adenine-N(1)-)-methyltransferase		Has domain(s) with predicted tRNA (adenine-N1-)-methyltransferase activity, role in tRNA methylation and tRNA (m1A) methyltransferase complex localization	J	-	-	-	-	-	-	-	-	-	-	-	GCD14
An01g08240	50.63	49.36	31.47	32.27	40.9618	37.839	39.4004	0.114398	0.392686	0.291322	0.770805	0.870732	CCR4	Leucine Rich repeats (2 copies)		Ortholog(s) have 3'-5'-exoribonuclease activity, poly(A)-specific ribonuclease activity and role in deadenylation-dependent decapping of nuclear-transcribed mRNA, nuclear-transcribed mRNA poly(A) tail shortening	K	GO:0000075,GO:0000076,GO:0000175,GO:0000288,GO:0000289,GO:0000932,GO:0000956,GO:0003674,GO:0003824,GO:0004518,GO:0004527,GO:0004532,GO:0004540,GO:0005575,GO:0005622,GO:0005623,GO:0005737,GO:0006139,GO:0006259,GO:0006260,GO:0006261,GO:0006275,GO:0006351,GO:0006354,GO:0006355,GO:0006357,GO:0006366,GO:0006368,GO:0006401,GO:0006402,GO:0006725,GO:0006807,GO:0006950,GO:0007089,GO:0007154,GO:0007346,GO:…	3.1.13.4	ko:K12603	ko03018,map03018	-	-	-	ko00000,ko00001,ko01000,ko03019	-	-	-	Exo_endo_phos,LRR_4,LRR_8
An01g08250	67.81	62.16	27.41	36.17	53.3743	37.8355	45.6049	0.496344	0.374116	1.32671	0.184604	0.349494	NA	NA		Protein of unknown function	NA	NA	NA	NA	NA	NA	NA	NA	NA	NA	NA	NA	NA
An01g08260	4.21	4.49	2.35	1.58	3.31005	1.80232	2.55618	0.877122	1.83305	0.478504	0.632291	0.776545	NA	NA		Protein of unknown function	NA	NA	NA	NA	NA	NA	NA	NA	NA	NA	NA	NA	NA
An01g08265	1.2	1.04	0.75	1.18	0.827511	0.600183	0.713847	0.462594	4.04435	0.11438	0.908936	1	NA	NA		Protein of unknown function	NA	NA	NA	NA	NA	NA	NA	NA	NA	NA	NA	NA	NA
An01g08270	32.42	31.3	30.41	35.32	26.0666	39.0385	32.5525	-0.582723	0.433076	-1.34555	0.178449	0.3412	NA	NA		Protein of unknown function	NA	NA	NA	NA	NA	NA	NA	NA	NA	NA	NA	NA	NA
An01g08280	110.17	101.47	95.42	87.57	87.3021	109.318	98.3098	-0.324418	0.255499	-1.26974	0.204177	0.375474	-	SAM binding motif containing protein		Has domain(s) with predicted methyltransferase activity and role in metabolic process	S	-	-	-	-	-	-	-	-	-	-	-	Methyltransf_25
An01g08290	10.56	7.71	13.44	11.31	7.03374	14.4159	10.7248	-1.03526	0.800138	-1.29386	0.195715	0.363917	-	NADH-ubiquinone oxidoreductase complex 1 LYR family protein		Ortholog of A. nidulans FGSC A4 : AN11716, A. fumigatus Af293 : Afu4g12770, Neosartorya fischeri NRRL 181 : NFIA_103550, Aspergillus wentii : Aspwe1_0215732 and Aspergillus clavatus NRRL 1 : ACLA_051750	S	-	-	-	-	-	-	-	-	-	-	-	Complex1_LYR,Complex1_LYR_2
An01g08300	48.68	45.88	84.73	77.11	38.4792	96.704	67.5916	-1.32948	0.311184	-4.27234	1.93437e-05	0.000121283	-	Thioesterase-like superfamily		Ortholog of A. nidulans FGSC A4 : AN3599, A. fumigatus Af293 : Afu4g12780, Aspergillus wentii : Aspwe1_0033856, Aspergillus sydowii : Aspsy1_0133560 and Aspergillus terreus NIH2624 : ATET_03160	S	-	-	-	-	-	-	-	-	-	-	-	4HBT_2
An01g08310	98.27	98.74	69.25	67.73	81.0961	81.6861	81.3911	-0.0104509	0.277872	-0.0376106	0.969998	0.984155	acrB	Component of the regulatory network controlling carbon source utilization through ubiquitination and deubiquitination involving creA, creB, creC, creD and acrB. Involved in resistance to acriflavine, and required for normal growth on a range of sole carbon sources, including fructose, cellobiose, raffinose, and starch, and reduced utilization of amino acids, including GABA and beta-alanine, as so…		Ortholog(s) have role in carbon utilization	U	GO:0005575,GO:0005622,GO:0005623,GO:0005737,GO:0005783,GO:0012505,GO:0016020,GO:0016021,GO:0031224,GO:0043226,GO:0043227,GO:0043229,GO:0043231,GO:0044424,GO:0044425,GO:0044444,GO:0044464	-	-	-	-	-	-	-	-	-	-	-
An01g08360	0.23	0.15	0.36	0.38	0	0	0	NA	NA	NA	NA	1	NA	NA		Ortholog of Aspergillus tubingensis : Asptu1_0027712, Aspergillus brasiliensis : Aspbr1_0052726, Aspergillus flavus NRRL 3357 : AFL2T_10416 and Aspergillus acidus : Aspfo1_0076836	NA	NA	NA	NA	NA	NA	NA	NA	NA	NA	NA	NA	NA
An01g08370	0.13	0	0	0	0	0	0	NA	NA	NA	NA	1	TFC1	RNA polymerase III transcription factor		Ortholog of Aspergillus brasiliensis : Aspbr1_0458557 and Aspergillus acidus : Aspfo1_0202071	K	GO:0000127,GO:0005575,GO:0005622,GO:0005623,GO:0005634,GO:0005667,GO:0006139,GO:0006351,GO:0006352,GO:0006383,GO:0006384,GO:0006725,GO:0006807,GO:0008150,GO:0008152,GO:0009058,GO:0009059,GO:0009303,GO:0009987,GO:0010467,GO:0016070,GO:0016072,GO:0018130,GO:0019438,GO:0032774,GO:0032991,GO:0034641,GO:0034645,GO:0034654,GO:0034660,GO:0042791,GO:0043170,GO:0043226,GO:0043227,GO:0043229,GO:0043231,GO:…	-	ko:K15202	-	-	-	-	ko00000,ko03021	-	-	-	Tau95
An01g08380	15.67	19.43	5.48	6.31	14.0678	6.60645	10.3371	1.09041	0.835887	1.30449	0.192066	0.359661	-	Flavin reductase like domain		Has domain(s) with predicted FMN binding, oxidoreductase activity, riboflavin reductase (NADPH) activity and role in oxidation-reduction process	S	GO:0003674,GO:0003824,GO:0008150,GO:0008152,GO:0016491,GO:0016645,GO:0016646,GO:0042602,GO:0055114	-	-	-	-	-	-	-	-	-	-	Flavin_Reduct
An01g08390	75.17	68	41.78	45.35	59.1668	51.6521	55.4095	0.195944	0.335061	0.5848	0.558682	0.719817	-	50S ribosomal protein L36		Ortholog of A. nidulans FGSC A4 : AN3595, A. fumigatus Af293 : Afu4g12810, A. oryzae RIB40 : AO090009000310, Aspergillus wentii : Aspwe1_0033850 and Aspergillus sydowii : Aspsy1_0032688	J	-	-	-	-	-	-	-	-	-	-	-	Ribosomal_L31
An01g08400	57.04	56.15	55.49	54.19	46.7544	65.4687	56.1115	-0.485701	0.33053	-1.46946	0.141708	0.287793	vps5	Vacuolar protein sorting-associated protein Vps5		Ortholog(s) have cargo adaptor activity, phosphatidylinositol-3-phosphate binding activity	U	GO:0000003,GO:0000407,GO:0003006,GO:0003674,GO:0005488,GO:0005543,GO:0005575,GO:0005622,GO:0005623,GO:0005628,GO:0005737,GO:0005768,GO:0005829,GO:0006810,GO:0006886,GO:0006897,GO:0006914,GO:0006996,GO:0007049,GO:0008104,GO:0008150,GO:0008152,GO:0008289,GO:0009056,GO:0009653,GO:0009987,GO:0010927,GO:0012505,GO:0015031,GO:0015833,GO:0016020,GO:0016043,GO:0016050,GO:0016192,GO:0016197,GO:0016482,GO:…	-	ko:K17917	ko04144,map04144	-	-	-	ko00000,ko00001,ko04131	-	-	-	PX,Vps5
An01g08410	39.74	35.86	128.62	132.54	30.6178	156.161	93.3894	-2.35059	0.287333	-8.18074	2.8211e-16	4.62844e-15	MDE1	Catalyzes the dehydration of methylthioribulose-1- phosphate (MTRu-1-P) into 2,3-diketo-5-methylthiopentyl-1- phosphate (DK-MTP-1-P)		Ortholog(s) have methylthioribulose 1-phosphate dehydratase activity and role in L-methionine salvage from methylthioadenosine	E	GO:0000096,GO:0000097,GO:0003674,GO:0003824,GO:0005575,GO:0005622,GO:0005623,GO:0005737,GO:0006082,GO:0006520,GO:0006555,GO:0006790,GO:0006807,GO:0008150,GO:0008152,GO:0008652,GO:0009058,GO:0009066,GO:0009067,GO:0009086,GO:0009987,GO:0016053,GO:0016829,GO:0016835,GO:0016836,GO:0017144,GO:0019509,GO:0019752,GO:0043094,GO:0043102,GO:0043436,GO:0044237,GO:0044238,GO:0044249,GO:0044272,GO:0044281,GO:…	4.2.1.109	ko:K08964	ko00270,ko01100,map00270,map01100	M00034	R07392	RC01939	ko00000,ko00001,ko00002,ko01000	-	-	-	Aldolase_II
An01g08420	160.16	155.71	699.54	695.13	130.333	837.275	483.804	-2.6835	0.126354	-21.2379	4.26261e-100	4.18527e-98	-	Calnexin	clxA	Putative calnexin, integral membrane ER chaperone; expression enhanced by maltose; expression induced by tunicamycin and DTT	O	GO:0000322,GO:0000323,GO:0000324,GO:0003674,GO:0005488,GO:0005509,GO:0005515,GO:0005575,GO:0005622,GO:0005623,GO:0005737,GO:0005773,GO:0005783,GO:0005789,GO:0006457,GO:0006508,GO:0006511,GO:0006807,GO:0006915,GO:0006950,GO:0007154,GO:0008150,GO:0008152,GO:0008219,GO:0009056,GO:0009057,GO:0009266,GO:0009267,GO:0009408,GO:0009605,GO:0009628,GO:0009987,GO:0009991,GO:0010033,GO:0010243,GO:0010498,GO:…	-	ko:K08054	ko04141,ko04145,ko04612,ko04918,ko05166,map04141,map04145,map04612,map04918,map05166	-	-	-	ko00000,ko00001,ko03110,ko04091,ko04131	-	-	-	Calreticulin
An01g08430	152.41	151.89	138.22	142.73	125.368	168.174	146.771	-0.423787	0.208721	-2.03041	0.0423153	0.113588	ALD6	Methylmalonate-semialdehyde dehydrogenase		Ortholog(s) have mitochondrion localization	EG	-	1.2.1.18,1.2.1.27	ko:K00140	ko00280,ko00410,ko00562,ko00640,ko01100,ko01200,map00280,map00410,map00562,map00640,map01100,map01200	M00013	R00705,R00706,R00922,R00935	RC00004,RC02723,RC02817	ko00000,ko00001,ko00002,ko01000	-	-	-	Aldedh
An01g08440	291.98	289.05	60.36	53.49	239.978	67.8739	153.926	1.82201	0.225013	8.09738	5.61548e-16	9.04937e-15	-	-		Ortholog of A. nidulans FGSC A4 : AN3590, AN7906, A. fumigatus Af293 : Afu4g12880, A. oryzae RIB40 : AO090009000315 and Aspergillus wentii : Aspwe1_0033843	-	-	-	-	-	-	-	-	-	-	-	-	-
An01g08450	24.25	24.73	9.85	9.51	19.8603	10.8113	15.3358	0.87735	0.662348	1.32461	0.185302	0.350211	-	Dynamitin		Ortholog(s) have role in nuclear migration	Z	-	-	ko:K18599	-	-	-	-	ko00000,ko04812	-	-	-	Dynamitin
An01g08460	17.65	16.9	5.09	6.06	13.6539	6.60645	10.1302	1.04732	0.840809	1.24561	0.212906	0.386244	ECM39	Alpha-1,6-mannosyltransferase subunit (Ecm39)		Ortholog(s) have alpha-1,6-mannosyltransferase activity and role in dolichol-linked oligosaccharide biosynthetic process, protein glycosylation	G	GO:0000009,GO:0000030,GO:0003674,GO:0003824,GO:0005575,GO:0005622,GO:0005623,GO:0005737,GO:0005783,GO:0006464,GO:0006486,GO:0006487,GO:0006488,GO:0006490,GO:0006629,GO:0006807,GO:0008150,GO:0008152,GO:0009058,GO:0009059,GO:0009100,GO:0009101,GO:0009987,GO:0012505,GO:0016020,GO:0016021,GO:0016740,GO:0016757,GO:0016758,GO:0019538,GO:0031224,GO:0034645,GO:0036211,GO:0043170,GO:0043226,GO:0043227,GO:…	2.4.1.260	ko:K03847	ko00510,ko00513,ko01100,map00510,map00513,map01100	M00055	R06260	-	ko00000,ko00001,ko00002,ko01000,ko01003	-	GT22	-	Glyco_transf_22
An01g08465	62.6	54.01	46.55	54.15	47.9954	60.0591	54.0272	-0.323514	0.339618	-0.952583	0.340801	0.531691	-	Yos1-like		Ortholog(s) have role in endoplasmic reticulum to Golgi vesicle-mediated transport and COPII-coated ER to Golgi transport vesicle, endoplasmic reticulum membrane, integral component of Golgi membrane localization	S	GO:0000139,GO:0005575,GO:0005622,GO:0005623,GO:0005737,GO:0005783,GO:0005789,GO:0005794,GO:0005798,GO:0006810,GO:0006886,GO:0006888,GO:0008104,GO:0008150,GO:0012505,GO:0015031,GO:0015833,GO:0016020,GO:0016021,GO:0016192,GO:0030134,GO:0030135,GO:0030173,GO:0031090,GO:0031224,GO:0031228,GO:0031300,GO:0031301,GO:0031410,GO:0031982,GO:0031984,GO:0033036,GO:0034613,GO:0042175,GO:0042886,GO:0043226,GO:…	-	-	-	-	-	-	-	-	-	-	Yos1
An01g08470	97.89	91.4	52.37	51.32	77.7859	61.865	69.8254	0.330391	0.300653	1.09891	0.271807	0.456238	creB	Ubiquitin thioesterase component of the regulatory network controlling carbon source utilization through ubiquitination and deubiquitination involving creA, creB, creC, creD and acrB. Deubiquitinates the creA catabolic repressor and the quinate permease qutD. Plays also a role in response to carbon starvation and the control of extracellular proteases activity		Putative ubiquitin carboxyl-terminal hydrolase; predicted role in carbon catabolite repression of transcription	O	GO:0003674,GO:0003824,GO:0004843,GO:0005575,GO:0005622,GO:0005623,GO:0005737,GO:0006355,GO:0006464,GO:0006508,GO:0006511,GO:0006807,GO:0006810,GO:0006897,GO:0007154,GO:0007584,GO:0008150,GO:0008152,GO:0008233,GO:0008234,GO:0009056,GO:0009057,GO:0009605,GO:0009889,GO:0009890,GO:0009892,GO:0009987,GO:0009991,GO:0010468,GO:0010556,GO:0010558,GO:0010605,GO:0010629,GO:0010992,GO:0010995,GO:0016043,GO:…	3.4.19.12	ko:K11842,ko:K11872	-	-	-	-	ko00000,ko01000,ko01002,ko04121	-	-	-	UCH
An01g08490	120.77	124	106.21	109.75	100.957	129.133	115.045	-0.355132	0.23548	-1.50812	0.131523	0.272349	HTS1	Histidyl-tRNA synthetase, mitochondrial		Ortholog(s) have intracellular localization	J	GO:0000166,GO:0002181,GO:0003674,GO:0003676,GO:0003723,GO:0003729,GO:0003824,GO:0004812,GO:0004821,GO:0005488,GO:0005524,GO:0005575,GO:0005622,GO:0005623,GO:0005737,GO:0005739,GO:0006082,GO:0006139,GO:0006399,GO:0006412,GO:0006418,GO:0006427,GO:0006518,GO:0006520,GO:0006725,GO:0006807,GO:0008144,GO:0008150,GO:0008152,GO:0009058,GO:0009059,GO:0009987,GO:0010467,GO:0016070,GO:0016874,GO:0016875,GO:…	6.1.1.21	ko:K01892	ko00970,map00970	M00359,M00360	R03655	RC00055,RC00523	ko00000,ko00001,ko00002,ko01000,ko01007,ko03016	-	-	-	HGTP_anticodon,WHEP-TRS,tRNA-synt_His
An01g08500	47.05	45.44	65.26	72.81	38.0655	82.2827	60.1741	-1.11212	0.325575	-3.41587	0.000635784	0.00297407	COQ6	FAD-dependent monooxygenase required for the C5-ring hydroxylation during ubiquinone biosynthesis. Catalyzes the hydroxylation of 3-polyprenyl-4-hydroxybenzoic acid to 3- polyprenyl-4,5-dihydroxybenzoic acid. The electrons required for the hydroxylation reaction may be funneled indirectly from NADPH via a ferredoxin ferredoxin reductase system to COQ6		Ortholog(s) have role in ubiquinone biosynthetic process and mitochondrion localization	CH	GO:0003674,GO:0003824,GO:0004497,GO:0005575,GO:0005622,GO:0005623,GO:0005737,GO:0005739,GO:0005740,GO:0005743,GO:0006732,GO:0006733,GO:0006743,GO:0006744,GO:0008150,GO:0008152,GO:0008681,GO:0009058,GO:0009108,GO:0009987,GO:0016020,GO:0016491,GO:0016705,GO:0016709,GO:0016712,GO:0019866,GO:0031090,GO:0031966,GO:0031967,GO:0031975,GO:0042180,GO:0042181,GO:0043226,GO:0043227,GO:0043229,GO:0043231,GO:…	-	ko:K06126	ko00130,ko01100,ko01110,map00130,map01100,map01110	M00128	R04982,R08773	RC02670	ko00000,ko00001,ko00002,ko01000	-	-	-	FAD_binding_3
An01g08510	118.87	126.96	93.59	101.44	100.957	116.518	108.737	-0.206832	0.243028	-0.851065	0.394733	0.584581	-	-		Ortholog of A. nidulans FGSC A4 : AN3585, A. fumigatus Af293 : Afu4g12940, A. oryzae RIB40 : AO090009000293, Neosartorya fischeri NRRL 181 : NFIA_103400 and Aspergillus versicolor : Aspve1_0862034	-	-	-	-	-	-	-	-	-	-	-	-	-
An01g08520	85.56	89.84	32.02	32.28	71.9936	38.4401	55.2169	0.905258	0.34304	2.63893	0.00831685	0.028877	SNX4	Sorting nexin, involved in the separation or division of vacuoles throughout the entire life cycle of the cells. Involved in retrieval of late-Golgi SNAREs from post-Golgi endosomes to the trans-Golgi network, for cytoplasm to vacuole transport (Cvt), mitophagy, and pexophagy (By similarity)	atg24	Sorting nexin; predicted role in autophagy	U	GO:0000407,GO:0000422,GO:0003674,GO:0005488,GO:0005543,GO:0005575,GO:0005622,GO:0005623,GO:0005634,GO:0005737,GO:0005768,GO:0005769,GO:0005773,GO:0005776,GO:0005829,GO:0006605,GO:0006623,GO:0006810,GO:0006886,GO:0006897,GO:0006914,GO:0006996,GO:0007005,GO:0007034,GO:0008104,GO:0008150,GO:0008152,GO:0008289,GO:0009056,GO:0009987,GO:0012505,GO:0015031,GO:0015833,GO:0016020,GO:0016043,GO:0016050,GO:…	-	ko:K17919	ko04144,map04144	-	-	-	ko00000,ko00001,ko04131	-	-	-	PX,Vps5
An01g08530	37.8	36.81	33.36	32.74	30.2041	39.0412	34.6226	-0.370243	0.417603	-0.886591	0.375299	0.564711	KEX2	Pheromone processing endoprotease	kexB	Putative kexin; furin-type endoprotease; endoproteolytic proprotein processing enzyme; processes dibasic cleavage sites in target proteins destined for secretory pathway; required for maturation of glucoamylase	O	GO:0000139,GO:0000322,GO:0000323,GO:0000324,GO:0003674,GO:0003824,GO:0004175,GO:0004252,GO:0004857,GO:0004866,GO:0004867,GO:0005488,GO:0005515,GO:0005575,GO:0005622,GO:0005623,GO:0005737,GO:0005773,GO:0005794,GO:0005802,GO:0006508,GO:0006807,GO:0007323,GO:0008150,GO:0008152,GO:0008233,GO:0008236,GO:0009892,GO:0009986,GO:0010466,GO:0010467,GO:0010605,GO:0010951,GO:0012505,GO:0016020,GO:0016485,GO:…	3.4.21.61	ko:K01341	-	-	-	-	ko00000,ko01000,ko01002,ko03110	-	-	-	P_proprotein,Peptidase_S8
An01g08540	0.38	0.48	1.37	1.54	0	1.20125	0.600626	-2.98031	4.8109	-0.619492	0.535592	1	BNA4	Catalyzes the hydroxylation of L-kynurenine (L-Kyn) to form 3-hydroxy-L-kynurenine (L-3OHKyn). Required for synthesis of quinolinic acid		Has domain(s) with predicted FAD binding, oxidoreductase activity and role in metabolic process	C	GO:0000166,GO:0003674,GO:0003824,GO:0004497,GO:0004502,GO:0005488,GO:0005575,GO:0005622,GO:0005623,GO:0005737,GO:0005739,GO:0005740,GO:0005741,GO:0005886,GO:0006082,GO:0006139,GO:0006520,GO:0006568,GO:0006576,GO:0006586,GO:0006725,GO:0006732,GO:0006733,GO:0006753,GO:0006793,GO:0006796,GO:0006807,GO:0006950,GO:0007154,GO:0008150,GO:0008152,GO:0009058,GO:0009072,GO:0009108,GO:0009117,GO:0009165,GO:…	1.14.13.9	ko:K00486	ko00380,ko01100,map00380,map01100	M00038	R01960	RC00046	ko00000,ko00001,ko00002,ko01000	-	-	-	FAD_binding_3
An01g08550	5.63	5.74	60.15	58.36	4.13756	70.8748	37.5062	-4.09842	0.579268	-7.07517	1.49269e-12	1.89804e-11	-	Major Facilitator Superfamily		Has domain(s) with predicted role in transmembrane transport and integral component of membrane localization	U	-	-	-	-	-	-	-	-	-	-	-	MFS_1
An01g08560	8.07	7.52	24.88	24.25	6.2063	28.8301	17.5182	-2.21576	0.652692	-3.39481	0.00068677	0.00319063	-	-		Ortholog of A. nidulans FGSC A4 : AN3582, A. fumigatus Af293 : Afu4g12980, Aspergillus wentii : Aspwe1_0047266, Aspergillus sydowii : Aspsy1_0032701 and Aspergillus terreus NIH2624 : ATET_03180	-	GO:0005575,GO:0005622,GO:0005623,GO:0005628,GO:0005737,GO:0005739,GO:0005740,GO:0005741,GO:0005886,GO:0016020,GO:0019867,GO:0031090,GO:0031966,GO:0031967,GO:0031968,GO:0031975,GO:0042763,GO:0042764,GO:0043226,GO:0043227,GO:0043229,GO:0043231,GO:0044422,GO:0044424,GO:0044429,GO:0044444,GO:0044446,GO:0044464,GO:0071944,GO:0098588,GO:0098805	-	-	-	-	-	-	-	-	-	-	PhoD
An01g08570	446.65	443.07	1781.51	1860.37	367.829	2186.85	1277.34	-2.57175	0.0755805	-34.0266	8.99237e-254	2.59525e-251	TRR1	Belongs to the class-II pyridine nucleotide-disulfide oxidoreductase family	trxB	Thioredoxin reductase; induced by growth on starch and lactate	O	GO:0000302,GO:0000303,GO:0000305,GO:0003674,GO:0003824,GO:0004791,GO:0005488,GO:0005506,GO:0005575,GO:0005622,GO:0005623,GO:0005737,GO:0005739,GO:0005740,GO:0005758,GO:0005829,GO:0006801,GO:0006950,GO:0006979,GO:0008150,GO:0008152,GO:0008198,GO:0009636,GO:0009987,GO:0010035,GO:0015036,GO:0016209,GO:0016491,GO:0016651,GO:0016667,GO:0016668,GO:0019430,GO:0019725,GO:0031967,GO:0031970,GO:0031974,GO:…	1.6.5.5,1.8.1.9	ko:K00344,ko:K00384	ko00450,map00450	-	R02016,R03596,R09372	RC00013,RC02518,RC02873	ko00000,ko00001,ko01000	-	-	-	Pyr_redox_2
An01g08580	8.63	8.86	4.83	5.24	6.62009	5.40519	6.01264	0.292464	1.09757	0.266466	0.78988	0.880309	-	lysine-specific histone demethylase		Ortholog(s) have histone demethylase activity (H3-K9 specific), nucleosome binding activity	B	GO:0000228,GO:0000785,GO:0000790,GO:0003674,GO:0003676,GO:0003677,GO:0003824,GO:0005488,GO:0005575,GO:0005622,GO:0005623,GO:0005634,GO:0005694,GO:0006139,GO:0006259,GO:0006260,GO:0006261,GO:0006275,GO:0006325,GO:0006338,GO:0006355,GO:0006464,GO:0006482,GO:0006725,GO:0006807,GO:0006996,GO:0008150,GO:0008152,GO:0008156,GO:0008214,GO:0009058,GO:0009059,GO:0009889,GO:0009890,GO:0009892,GO:0009987,GO:…	1.5.3.14,1.5.3.16	ko:K11450,ko:K13366,ko:K20182	ko00330,ko00410,ko01100,ko04138,ko04714,map00330,map00410,map01100,map04138,map04714	-	R01914,R09076	RC00053,RC00225	ko00000,ko00001,ko01000,ko03036,ko04131	-	-	-	Amino_oxidase,HMG_box,HMG_box_2,SWIRM
An01g08590	40.48	36.65	32.09	30.03	31.4453	37.2397	34.3425	-0.243983	0.420102	-0.58077	0.561395	0.721945	TVP38	Golgi membrane protein involved in vesicular trafficking and spindle migration		Ortholog(s) have role in mitotic spindle elongation, vesicle-mediated transport and integral component of Golgi membrane localization	U	GO:0000022,GO:0000070,GO:0000139,GO:0000226,GO:0000278,GO:0000280,GO:0000819,GO:0005575,GO:0005622,GO:0005623,GO:0005737,GO:0005794,GO:0006810,GO:0006996,GO:0007010,GO:0007017,GO:0007049,GO:0007051,GO:0007052,GO:0007059,GO:0008150,GO:0009987,GO:0012505,GO:0016020,GO:0016021,GO:0016043,GO:0016192,GO:0022402,GO:0030173,GO:0031090,GO:0031224,GO:0031228,GO:0031300,GO:0031301,GO:0031984,GO:0043226,GO:…	-	-	-	-	-	-	-	-	-	-	SNARE_assoc
An01g08600	30.58	29.71	54.21	53.33	24.4116	64.2675	44.3395	-1.39652	0.38035	-3.67167	0.00024097	0.0012392	-	CCCH zinc finger and SMR domain protein		Has domain(s) with predicted nucleic acid binding, zinc ion binding activity	L	-	-	-	-	-	-	-	-	-	-	-	DUF1771,Smr,zf-CCCH,zf-CCCH_2
An01g08610	14.11	12.32	8.77	9.98	10.7576	10.2102	10.4839	0.0753225	0.79843	0.0943383	0.92484	0.95901	-	Citrate lyase beta subunit		Mitochondrial citrate lyase	F	-	-	ko:K11390	-	-	-	-	ko00000,ko01000	-	-	-	HpcH_HpaI
An01g08620	47.94	42.6	33.33	34.41	36.8241	40.2415	38.5328	-0.128039	0.396844	-0.322642	0.746966	0.854445	TVP23	Golgi membrane protein involved in vesicular trafficking		Ortholog(s) have role in vesicle-mediated transport and integral component of Golgi membrane localization	U	GO:0000139,GO:0002790,GO:0005575,GO:0005622,GO:0005623,GO:0005737,GO:0005794,GO:0006810,GO:0008104,GO:0008150,GO:0009306,GO:0009987,GO:0012505,GO:0015031,GO:0015833,GO:0016020,GO:0016021,GO:0016192,GO:0030173,GO:0031090,GO:0031224,GO:0031228,GO:0031300,GO:0031301,GO:0031984,GO:0032940,GO:0033036,GO:0042886,GO:0043226,GO:0043227,GO:0043229,GO:0043231,GO:0044422,GO:0044424,GO:0044425,GO:0044431,GO:…	-	-	-	-	-	-	-	-	-	-	DUF846
An01g08630	2.74	3.14	0.04	0.08	2.06882	0	1.03441	3.2269	3.46997	0.929951	0.352397	1	-	cytokinin dehydrogenase activity		Has domain(s) with predicted FAD binding, UDP-N-acetylmuramate dehydrogenase activity, flavin adenine dinucleotide binding, oxidoreductase activity, acting on CH-OH group of donors activity and role in oxidation-reduction process	C	-	-	-	-	-	-	-	-	-	-	-	FAD_binding_4
An01g08640	8.41	9.89	3.28	2.13	7.03388	3.00358	5.01873	1.22773	1.26524	0.970355	0.33187	0.522616	-	Porphobilinogen deaminase, C-terminal domain		Has domain(s) with predicted hydroxymethylbilane synthase activity and role in tetrapyrrole biosynthetic process	H	-	2.5.1.61	ko:K01749	ko00860,ko01100,ko01110,ko01120,map00860,map01100,map01110,map01120	M00121	R00084	RC02317	ko00000,ko00001,ko00002,ko01000	-	-	-	Porphobil_deam,Porphobil_deamC
An01g08650	0.27	0.4	0.31	0.04	0	0	0	NA	NA	NA	NA	1	-	-		Ortholog of Aspergillus tubingensis : Asptu1_0073696, Aspergillus glaucus : Aspgl1_0047246, Aspergillus acidus : Aspfo1_0696281 and Aspergillus wentii : Aspwe1_0053738	-	-	-	-	-	-	-	-	-	-	-	-	-
An01g08660	0.43	0.36	1.13	1.77	0	1.20125	0.600626	-2.98031	4.8109	-0.619492	0.535592	1	-	Ankyrin repeats (many copies)		Protein of unknown function	M	-	-	-	-	-	-	-	-	-	-	-	Ank_2,Ank_3,Ank_4
An01g08670	3.74	3.28	165.61	165.83	2.48253	198.207	100.345	-6.31905	0.631063	-10.0133	1.33176e-23	3.19488e-22	NA	NA		Protein of unknown function	NA	NA	NA	NA	NA	NA	NA	NA	NA	NA	NA	NA	NA
An01g08680	0.15	0.07	0.23	0.44	0	0	0	NA	NA	NA	NA	1	-	Transcription factor		Ortholog of A. nidulans FGSC A4 : AN6396, AN3269, AN1641 and A. fumigatus Af293 : Afu1g11520, Afu1g17240, Afu2g17895, Afu3g01880, Afu4g01510	P	-	-	-	-	-	-	-	-	-	-	-	Fungal_trans,Zn_clus
An01g08690	0.3	0.48	0	0	0	0	0	NA	NA	NA	NA	1	-	Cytochrome P450		3-hydroxybenzoate 4-hydroxylase; benzoate 4-monooxygenase	Q	-	1.14.13.12	ko:K07824	ko00362,ko00627,ko01100,ko01120,ko01220,map00362,map00627,map01100,map01120,map01220	-	R01295	RC00490	ko00000,ko00001,ko01000	-	-	-	MFS_1,p450
An01g08700	0.69	0.77	0.15	0.13	0	0	0	NA	NA	NA	NA	1	-	Sugar (and other) transporter		Has domain(s) with predicted role in transmembrane transport and integral component of membrane localization	S	-	-	-	-	-	-	-	-	-	-	-	MFS_1
An01g08710	0.94	0.52	0.29	0.64	0	0	0	NA	NA	NA	NA	1	-	Zinc knuckle transcription factor (CnjB)		Has domain(s) with predicted nucleic acid binding, zinc ion binding activity	A	-	-	-	-	-	-	-	-	-	-	-	zf-CCHC,zf-CCHC_3,zf-CCHC_4
An01g08720	0.06	0.03	0.59	0.62	0	0	0	NA	NA	NA	NA	1	-	Belongs to the ABC transporter superfamily. ABCG family. PDR (TC 3.A.1.205) subfamily		Has domain(s) with predicted ATP binding, ATPase activity, ATPase-coupled transmembrane transporter activity, nucleoside-triphosphatase activity, nucleotide binding activity and role in transmembrane transport	Q	GO:0003674,GO:0003824,GO:0005215,GO:0005575,GO:0005622,GO:0005623,GO:0005737,GO:0005783,GO:0005886,GO:0006810,GO:0006855,GO:0008150,GO:0012505,GO:0015399,GO:0015405,GO:0015893,GO:0016020,GO:0016021,GO:0016462,GO:0016787,GO:0016817,GO:0016818,GO:0016887,GO:0017111,GO:0022804,GO:0022857,GO:0031224,GO:0042221,GO:0042493,GO:0042623,GO:0042626,GO:0043226,GO:0043227,GO:0043229,GO:0043231,GO:0043492,GO:…	-	ko:K08712	ko02010,map02010	-	-	-	ko00000,ko00001,ko02000	3.A.1.205	-	-	ABC2_membrane,ABC_tran,ABC_trans_N,PDR_CDR,TIP41
An01g08730	0.33	0.26	3.17	2.66	0	3.00358	1.50179	-4.30246	2.88845	-1.48954	0.136346	1	-	Methyltransferase domain		Ortholog of Aspergillus brasiliensis : Aspbr1_0079623, Aspergillus flavus NRRL 3357 : AFL2T_11279 and Aspergillus acidus : Aspfo1_0083056	S	-	-	-	-	-	-	-	-	-	-	-	Methyltransf_25
An01g08740	0.04	0	1.08	1.13	0	1.20125	0.600626	-2.98031	4.8109	-0.619492	0.535592	1	-	Isocitrate dehydrogenase family protein		Has domain(s) with predicted catalytic activity, oxidoreductase activity, acting on the CH-OH group of donors, NAD or NADP as acceptor activity and role in metabolic process, oxidation-reduction process	E	-	-	-	-	-	-	-	-	-	-	-	Iso_dh,Isochorismatase
An01g08750	0.11	0	0	0	0	0	0	NA	NA	NA	NA	1	-	-		Ortholog of Aspergillus tubingensis : Asptu1_0923803, Aspergillus kawachii : Aspka1_0172180, Aspergillus acidus : Aspfo1_0150639 and Aspergillus niger ATCC 1015 : 35848-mRNA	-	-	-	-	-	-	-	-	-	-	-	-	-
An01g08760	0.47	0.43	0.2	0.23	0	0	0	NA	NA	NA	NA	1	-	Major Facilitator Superfamily		Has domain(s) with predicted role in transmembrane transport and integral component of membrane localization	S	-	-	-	-	-	-	-	-	-	-	-	MFS_1
An01g08770	0.82	0.52	0.32	0.29	0	0	0	NA	NA	NA	NA	1	NA	NA		Protein of unknown function	NA	NA	NA	NA	NA	NA	NA	NA	NA	NA	NA	NA	NA
An01g08780	10.65	11.27	8.48	7.89	8.68891	9.00984	8.84937	-0.0523025	0.876087	-0.0597001	0.952395	0.973954	-	Belongs to the major facilitator superfamily. Sugar transporter (TC 2.A.1.1) family		Has domain(s) with predicted transmembrane transporter activity, role in transmembrane transport and integral component of membrane, membrane localization	P	-	-	-	-	-	-	-	-	-	-	-	Sugar_tr
An01g08790	148.43	145.8	53.51	56.18	121.23	65.4669	93.3486	0.888899	0.267915	3.31784	0.000907164	0.00409665	-	MFS transporter		Ortholog(s) have biotin transmembrane transporter activity, dethiobiotin transmembrane transporter activity, solute:proton symporter activity and role in biotin import across plasma membrane, dethiobiotin import across plasma membrane	G	GO:0003674,GO:0005215,GO:0005342,GO:0005575,GO:0005623,GO:0005886,GO:0005887,GO:0006810,GO:0006811,GO:0006812,GO:0006820,GO:0006855,GO:0008028,GO:0008150,GO:0008324,GO:0008509,GO:0008514,GO:0015075,GO:0015077,GO:0015078,GO:0015225,GO:0015238,GO:0015291,GO:0015293,GO:0015294,GO:0015295,GO:0015318,GO:0015672,GO:0015711,GO:0015718,GO:0015849,GO:0015878,GO:0015893,GO:0016020,GO:0016021,GO:0022804,GO:…	-	-	-	-	-	-	-	-	-	-	MFS_1
An01g08800	2177.09	2093.19	1922.37	1915.01	1766.73	2304.61	2035.67	-0.383434	0.0569569	-6.732	1.67346e-11	1.96765e-10	GLN1	glutamine synthetase		Glutamine synthetase; induced by growth on starch and lactate	E	GO:0003674,GO:0003824,GO:0004356,GO:0005575,GO:0005622,GO:0005623,GO:0005634,GO:0005737,GO:0006082,GO:0006520,GO:0006536,GO:0006541,GO:0006542,GO:0006807,GO:0008150,GO:0008152,GO:0008652,GO:0009058,GO:0009064,GO:0009084,GO:0009987,GO:0016053,GO:0016211,GO:0016874,GO:0016879,GO:0016880,GO:0019676,GO:0019740,GO:0019752,GO:0031974,GO:0031981,GO:0034399,GO:0043226,GO:0043227,GO:0043229,GO:0043231,GO:…	6.3.1.2	ko:K01915	ko00220,ko00250,ko00630,ko00910,ko01100,ko01120,ko01230,ko02020,ko04217,ko04724,ko04727,map00220,map00250,map00630,map00910,map01100,map01120,map01230,map02020,map04217,map04724,map04727	-	R00253	RC00010,RC02798	ko00000,ko00001,ko01000,ko04147	-	-	-	Gln-synt_C,Gln-synt_N
An01g08810	0.87	1.31	0.19	0	0.413793	0	0.206896	0.905041	4.99747	0.1811	0.856289	1	NA	NA		Protein of unknown function	NA	NA	NA	NA	NA	NA	NA	NA	NA	NA	NA	NA	NA
An01g08820	18.48	18.33	12.32	11.98	14.8952	13.8149	14.355	0.108647	0.670222	0.162105	0.871223	0.928577	-	Component of the Mediator complex, a coactivator involved in the regulated transcription of nearly all RNA polymerase II-dependent genes. Mediator functions as a bridge to convey information from gene-specific regulatory proteins to the basal RNA polymerase II transcription machinery. Mediator is recruited to promoters by direct interactions with regulatory proteins and serves as a scaffold for t…		Ortholog(s) have transcription coactivator activity and mediator complex localization	K	GO:0005575,GO:0005622,GO:0005623,GO:0005634,GO:0005654,GO:0016592,GO:0031974,GO:0031981,GO:0032991,GO:0043226,GO:0043227,GO:0043229,GO:0043231,GO:0043233,GO:0044422,GO:0044424,GO:0044428,GO:0044446,GO:0044451,GO:0044464,GO:0070013	-	-	-	-	-	-	-	-	-	-	Med1
An01g08830	24.66	26.47	9.06	11.96	20.6879	12.0116	16.3498	0.784304	0.638384	1.22858	0.219231	0.395678	-	-		Ortholog of A. nidulans FGSC A4 : AN10510, A. fumigatus Af293 : Afu4g13140, A. oryzae RIB40 : AO090009000267, Aspergillus wentii : Aspwe1_0100948 and Aspergillus sydowii : Aspsy1_0059125	-	-	-	-	-	-	-	-	-	-	-	-	-
An01g08840	15.52	15.74	5.88	7.65	12.4127	7.20663	9.80965	0.784343	0.846883	0.926152	0.354367	0.543476	-	DUF159 domain protein		Ortholog of S. cerevisiae : YMR114C, A. nidulans FGSC A4 : AN4161, A. fumigatus Af293 : Afu4g13150, Aspergillus wentii : Aspwe1_0033808 and Aspergillus sydowii : Aspsy1_0090938	S	GO:0005575,GO:0005622,GO:0005623,GO:0005634,GO:0005737,GO:0043226,GO:0043227,GO:0043229,GO:0043231,GO:0044424,GO:0044464	-	-	-	-	-	-	-	-	-	-	SRAP
An01g08850	1028.04	1019.27	577.87	588.64	846.958	699.725	773.341	0.275498	0.083355	3.30512	0.000949372	0.00427105	cpc2	beta subunit CpcB		Ortholog(s) have G-protein alpha-subunit binding, GDP-dissociation inhibitor activity, protein kinase C binding, ribosome binding activity	T	GO:0000003,GO:0000746,GO:0000747,GO:0001403,GO:0001932,GO:0001934,GO:0001965,GO:0003674,GO:0005080,GO:0005092,GO:0005488,GO:0005515,GO:0005575,GO:0005622,GO:0005623,GO:0005737,GO:0005829,GO:0005840,GO:0006417,GO:0006446,GO:0006448,GO:0006950,GO:0007154,GO:0007155,GO:0007165,GO:0007186,GO:0007346,GO:0008150,GO:0009267,GO:0009268,GO:0009405,GO:0009605,GO:0009607,GO:0009628,GO:0009889,GO:0009890,GO:…	-	ko:K14753	ko05162,map05162	-	-	-	ko00000,ko00001,ko03019,ko04147	-	-	-	WD40
An01g08860	73.76	73.24	30.19	32.61	60.4083	37.238	48.8231	0.697959	0.360169	1.93786	0.0526399	0.135315	emi5	Plays an essential role in the assembly of succinate dehydrogenase (SDH), an enzyme complex (also referred to as respiratory complex II) that is a component of both the tricarboxylic acid (TCA) cycle and the mitochondrial electron transport chain, and which couples the oxidation of succinate to fumarate with the reduction of ubiquinone (coenzyme Q) to ubiquinol. Required for flavinylation (covale…		Ortholog(s) have mitochondrion localization	S	GO:0000003,GO:0003006,GO:0005575,GO:0005622,GO:0005623,GO:0005737,GO:0005739,GO:0005759,GO:0006082,GO:0006091,GO:0006099,GO:0006101,GO:0006119,GO:0006121,GO:0006139,GO:0006163,GO:0006355,GO:0006357,GO:0006464,GO:0006725,GO:0006753,GO:0006793,GO:0006796,GO:0006807,GO:0006996,GO:0007005,GO:0007049,GO:0008150,GO:0008152,GO:0009060,GO:0009117,GO:0009123,GO:0009126,GO:0009141,GO:0009144,GO:0009150,GO:…	-	ko:K18168,ko:K20352	-	-	-	-	ko00000,ko02000,ko03029,ko04131	9.B.188	-	-	Sdh5
An01g08870	77.95	91.45	68.12	69.41	69.5115	82.2854	75.8984	-0.24339	0.289446	-0.840884	0.400413	0.589509	ERV25	Endosomal cargo receptor (Erv25)		Ortholog(s) have role in endoplasmic reticulum to Golgi vesicle-mediated transport and COPII-coated ER to Golgi transport vesicle, plasma membrane localization	U	GO:0000322,GO:0000323,GO:0000324,GO:0005575,GO:0005622,GO:0005623,GO:0005737,GO:0005773,GO:0005798,GO:0005886,GO:0006810,GO:0006886,GO:0006888,GO:0008104,GO:0008150,GO:0015031,GO:0015833,GO:0016020,GO:0016192,GO:0030134,GO:0030135,GO:0031410,GO:0031982,GO:0033036,GO:0034613,GO:0042886,GO:0043226,GO:0043227,GO:0043229,GO:0043231,GO:0044424,GO:0044444,GO:0044464,GO:0045184,GO:0046907,GO:0048193,GO:…	-	ko:K20352	-	-	-	-	ko00000,ko02000,ko04131	9.B.188	-	-	EMP24_GP25L
An01g08880	12.95	13.47	25	24.11	10.3439	29.4311	19.8875	-1.50855	0.578805	-2.60632	0.00915203	0.0310634	-	-		Ortholog of A. nidulans FGSC A4 : AN1940, A. fumigatus Af293 : Afu4g13200, A. oryzae RIB40 : AO090009000261, Aspergillus wentii : Aspwe1_0166484 and Aspergillus terreus NIH2624 : ATET_03203	-	-	-	-	-	-	-	-	-	-	-	-	-
An01g08890	139.48	141.71	1011.91	903.98	115.852	1149.65	632.749	-3.31082	0.121803	-27.1819	1.06336e-162	1.63347e-160	-	-		Protein of unknown function	-	-	-	-	-	-	-	-	-	-	-	-	-
An01g08900	71.25	70.92	95.78	98.59	58.3395	115.92	87.1295	-0.990583	0.271941	-3.64263	0.000269864	0.00137517	wetA	BrlA, abaA and wetA are pivotal regulators of conidiophore development and conidium maturation (By similarity). They act individually and together to regulate their own expression and that of numerous other sporulation-specific genes (By similarity)	wetA	Transcription regulator similar to A. nidulans wetA; predicted role in conidiophore development; expressed in conidia	K	GO:0000003,GO:0003006,GO:0005975,GO:0005984,GO:0005991,GO:0005992,GO:0006355,GO:0006357,GO:0008150,GO:0008152,GO:0009058,GO:0009311,GO:0009312,GO:0009653,GO:0009889,GO:0009891,GO:0009893,GO:0009987,GO:0010468,GO:0010556,GO:0010557,GO:0010604,GO:0010628,GO:0010720,GO:0010927,GO:0016043,GO:0016051,GO:0019219,GO:0019222,GO:0019954,GO:0022414,GO:0022607,GO:0030154,GO:0030435,GO:0030436,GO:0031323,GO:…	-	-	-	-	-	-	-	-	-	-	-
An01g08910	67	62.58	26.15	34.19	53.3743	36.034	44.7042	0.566726	0.377899	1.49967	0.133699	0.275855	-	Accessory subunit of the mitochondrial membrane respiratory chain NADH dehydrogenase (Complex I), that is believed not to be involved in catalysis. Complex I functions in the transfer of electrons from NADH to the respiratory chain. The immediate electron acceptor for the enzyme is believed to be ubiquinone		Has domain(s) with predicted NADH dehydrogenase (ubiquinone) activity, electron transfer activity and membrane localization	C	-	-	ko:K18160	ko04714,map04714	-	-	-	ko00000,ko00001,ko03029	-	-	-	NDUFA12
An01g08920	66.02	65.38	43.86	51.31	54.202	56.4553	55.3286	-0.0587978	0.334685	-0.175681	0.860544	0.923265	SCP1	Calponin homology domain protein		Ortholog of A. nidulans FGSC A4 : AN1935, A. fumigatus Af293 : Afu4g13250, A. oryzae RIB40 : AO090009000259, Aspergillus wentii : Aspwe1_0047246 and Aspergillus sydowii : Aspsy1_0039085	Z	GO:0000278,GO:0000281,GO:0000910,GO:0001300,GO:0003674,GO:0003779,GO:0005488,GO:0005515,GO:0005575,GO:0005622,GO:0005623,GO:0005737,GO:0005856,GO:0005938,GO:0006996,GO:0007010,GO:0007015,GO:0007049,GO:0007568,GO:0007569,GO:0008092,GO:0008150,GO:0009987,GO:0015629,GO:0016043,GO:0022402,GO:0030029,GO:0030036,GO:0030479,GO:0030674,GO:0030863,GO:0030864,GO:0032502,GO:0043226,GO:0043228,GO:0043229,GO:…	-	ko:K20526	-	-	-	-	ko00000,ko04131	-	-	-	CH
An01g08930	18.69	18.68	9.6	10.84	14.8952	11.4115	13.1533	0.384344	0.707467	0.543267	0.586946	0.744142	-	-		Ortholog of A. nidulans FGSC A4 : AN1934, A. fumigatus Af293 : Afu4g13260, A. oryzae RIB40 : AO090009000258, Aspergillus wentii : Aspwe1_0033794 and Aspergillus sydowii : Aspsy1_0139129	-	-	-	-	-	-	-	-	-	-	-	-	-
An01g08950	14.63	16.86	2.31	3.28	12.4127	3.00269	7.70772	2.04737	1.06137	1.92899	0.0537318	0.137099	FTR1	Iron permease FTR1 family		Ortholog(s) have high-affinity ferrous iron transmembrane transporter activity, role in reductive iron assimilation and high-affinity iron permease complex localization	P	GO:0000041,GO:0003674,GO:0005215,GO:0005381,GO:0005575,GO:0005623,GO:0005886,GO:0005887,GO:0006810,GO:0006811,GO:0006812,GO:0006820,GO:0006826,GO:0006873,GO:0006875,GO:0006879,GO:0006950,GO:0007154,GO:0008150,GO:0008324,GO:0009267,GO:0009605,GO:0009987,GO:0009991,GO:0010106,GO:0015075,GO:0015093,GO:0015318,GO:0015684,GO:0016020,GO:0016021,GO:0019725,GO:0022857,GO:0022890,GO:0030001,GO:0030003,GO:…	-	ko:K07243	-	-	-	-	ko00000,ko02000	2.A.108.1,2.A.108.2	-	-	FTR1
An01g08960	9.29	9.54	0.29	0.43	7.4476	0	3.7238	5.07491	1.9893	2.5511	0.0107382	0.035734	FET3	Belongs to the multicopper oxidase family	mcoH	Putative multicopper oxidase	Q	GO:0000041,GO:0000322,GO:0000323,GO:0000324,GO:0000329,GO:0003674,GO:0003824,GO:0004322,GO:0005575,GO:0005622,GO:0005623,GO:0005737,GO:0005773,GO:0005774,GO:0005783,GO:0005886,GO:0005887,GO:0006810,GO:0006811,GO:0006812,GO:0006820,GO:0006826,GO:0006873,GO:0006875,GO:0006879,GO:0006950,GO:0007154,GO:0008150,GO:0008152,GO:0009267,GO:0009605,GO:0009987,GO:0009991,GO:0010035,GO:0010038,GO:0010106,GO:…	-	ko:K19791	-	-	-	-	ko00000,ko02000	2.A.108.1	-	-	Cu-oxidase,Cu-oxidase_2,Cu-oxidase_3
An01g08970	0.93	0.94	0.57	0.46	0	0	0	NA	NA	NA	NA	1	-	Encoded by		Ortholog of Aspergillus brasiliensis : Aspbr1_0107327 and Aspergillus niger ATCC 1015 : 35827-mRNA	S	-	-	-	-	-	-	-	-	-	-	-	-
An01g08980	391.43	391.64	303.21	280.25	323.557	350.175	336.866	-0.114043	0.137544	-0.829134	0.407028	0.594744	ORM1	unfolded protein response		Conserved ER protein; expression decreased by growth on maltose	S	GO:0002178,GO:0005575,GO:0005622,GO:0005623,GO:0005737,GO:0005783,GO:0005789,GO:0006950,GO:0006986,GO:0008150,GO:0009889,GO:0009890,GO:0009892,GO:0009987,GO:0010033,GO:0010556,GO:0012505,GO:0016020,GO:0016021,GO:0017059,GO:0019216,GO:0019222,GO:0019725,GO:0030176,GO:0031211,GO:0031224,GO:0031227,GO:0031323,GO:0031324,GO:0031326,GO:0031327,GO:0031984,GO:0032991,GO:0033554,GO:0034248,GO:0034249,GO:…	-	-	-	-	-	-	-	-	-	-	ORMDL
An01g08990	41.95	39.63	15.21	16.88	33.1004	18.619	25.8597	0.83006	0.498565	1.6649	0.0959328	0.214068	-	zinc finger		Has domain(s) with predicted nucleic acid binding, zinc ion binding activity	O	GO:0000956,GO:0003674,GO:0003676,GO:0003723,GO:0005488,GO:0005515,GO:0005575,GO:0005622,GO:0005623,GO:0005634,GO:0005730,GO:0006139,GO:0006396,GO:0006399,GO:0006400,GO:0006401,GO:0006402,GO:0006725,GO:0006807,GO:0008033,GO:0008150,GO:0008152,GO:0009056,GO:0009057,GO:0009451,GO:0009892,GO:0009987,GO:0010467,GO:0010468,GO:0010605,GO:0010629,GO:0016070,GO:0016071,GO:0016072,GO:0016073,GO:0016074,GO:…	-	ko:K12597	ko03018,map03018	M00393	-	-	ko00000,ko00001,ko00002,ko03016,ko03019	-	-	-	zf-CCHC
An01g09000	12.04	9.32	8.13	6.53	8.68876	8.40966	8.54921	0.0471623	0.899078	0.0524563	0.958165	0.977879	-	HAD superfamily hydrolase		Ortholog(s) have pyridoxal phosphatase activity	G	GO:0005575,GO:0005622,GO:0005623,GO:0005634,GO:0005737,GO:0043226,GO:0043227,GO:0043229,GO:0043231,GO:0044424,GO:0044464	-	-	-	-	-	-	-	-	-	-	HAD_2,Hydrolase,Hydrolase_like
An01g09010	2.07	2.4	1.12	1.88	1.65502	1.20125	1.42814	0.46231	2.52273	0.183258	0.854596	1	NA	NA		Ortholog of A. nidulans FGSC A4 : AN1946, A. fumigatus Af293 : Afu4g13300, A. oryzae RIB40 : AO090009000247, Aspergillus wentii : Aspwe1_0208317 and Aspergillus sydowii : Aspsy1_0138807	NA	NA	NA	NA	NA	NA	NA	NA	NA	NA	NA	NA	NA
An01g09020	13.28	14.46	6.53	8.23	11.1714	8.40788	9.78966	0.409942	0.836468	0.490088	0.624072	0.771103	-	metallo-beta-lactamase		Has domain(s) with predicted hydrolase activity	S	-	-	-	-	-	-	-	-	-	-	-	Lactamase_B
An01g09030	9.88	10.65	36.77	37.5	7.8614	43.8453	25.8533	-2.47957	0.544154	-4.55674	5.19528e-06	3.5117e-05	-	-		Ortholog(s) have role in DNA methylation and cell septum localization	-	-	-	-	-	-	-	-	-	-	-	-	-
An01g09040	68.65	65.6	26.19	26.95	55.0294	31.2326	43.131	0.817153	0.384471	2.1254	0.0335536	0.094128	HAS1	ATP-dependent RNA helicase involved in 40S ribosomal subunit biogenesis. Required for the processing and cleavage of 35S pre-rRNA at sites A0, A1, and A2, leading to mature 18S rRNA		Ortholog(s) have RNA binding, RNA helicase activity, RNA-dependent ATPase activity	A	GO:0000462,GO:0000463,GO:0000470,GO:0003674,GO:0003676,GO:0003723,GO:0003724,GO:0003824,GO:0004004,GO:0004386,GO:0005488,GO:0005575,GO:0005622,GO:0005623,GO:0005634,GO:0005635,GO:0005730,GO:0005737,GO:0006139,GO:0006364,GO:0006396,GO:0006725,GO:0006807,GO:0008026,GO:0008150,GO:0008152,GO:0008186,GO:0009987,GO:0010467,GO:0010501,GO:0012505,GO:0016070,GO:0016072,GO:0016074,GO:0016462,GO:0016787,GO:…	3.6.4.13	ko:K13179	-	-	-	-	ko00000,ko01000,ko03009,ko03041	-	-	-	DEAD,DUF4217,Helicase_C
An01g09050	91.93	102.89	27.64	28.98	79.8553	33.034	56.4446	1.27342	0.348499	3.65402	0.000258163	0.00131695	FLC3	DUF907 domain protein		Ortholog(s) have FAD transmembrane transporter activity, calcium channel activity	S	GO:0000322,GO:0000323,GO:0000324,GO:0003674,GO:0005215,GO:0005216,GO:0005261,GO:0005262,GO:0005575,GO:0005622,GO:0005623,GO:0005737,GO:0005739,GO:0005773,GO:0005783,GO:0005886,GO:0005887,GO:0005933,GO:0005935,GO:0006457,GO:0006629,GO:0006643,GO:0006665,GO:0006807,GO:0006810,GO:0006811,GO:0006812,GO:0006816,GO:0006820,GO:0006862,GO:0006873,GO:0006874,GO:0006875,GO:0006950,GO:0006970,GO:0006971,GO:…	-	-	-	-	-	-	-	-	-	-	TRP,TRP_N
An01g09060	80.86	79.56	79.82	93.24	65.7871	103.302	84.5443	-0.651012	0.276132	-2.35761	0.0183929	0.0566173	YHC1	Component of the spliceosomal U1 snRNP, which is essential for recognition of the pre-mRNA 5' splice-site and the subsequent assembly of the spliceosome. U1-C is directly involved in initial 5' splice-site recognition for both constitutive and regulated alternative splicing. The interaction with the 5' splice-site seems to precede base-pairing between the pre-mRNA and the U1 snRNA. Stimulates com…		Has domain(s) with predicted nucleic acid binding, zinc ion binding activity, role in spliceosomal snRNP assembly and U1 snRNP, nucleus localization	A	GO:0000243,GO:0000245,GO:0000375,GO:0000377,GO:0000395,GO:0000398,GO:0003674,GO:0003676,GO:0003723,GO:0003729,GO:0005488,GO:0005575,GO:0005622,GO:0005623,GO:0005634,GO:0005681,GO:0005684,GO:0005685,GO:0006139,GO:0006376,GO:0006396,GO:0006397,GO:0006725,GO:0006807,GO:0008150,GO:0008152,GO:0008380,GO:0009987,GO:0010467,GO:0016043,GO:0016070,GO:0016071,GO:0022607,GO:0022613,GO:0022618,GO:0030532,GO:…	-	ko:K11095	ko03040,map03040	M00351	-	-	ko00000,ko00001,ko00002,ko03041	-	-	-	zf-U1
An01g09070	0.84	1.16	0.96	1.26	0.413793	0.600183	0.506988	-0.537274	4.99742	-0.10751	0.914384	1	-	-		Ortholog of A. fumigatus Af293 : Afu4g03550, Afu6g04370, A. niger CBS 513.88 : An07g06910, An12g07420, An01g10470, An09g04030 and A. oryzae RIB40 : AO090010000022, AO090005000964	-	-	-	-	-	-	-	-	-	-	-	-	-
An01g09080	29.5	26.21	51.35	49.48	22.7565	60.0635	41.41	-1.4002	0.39394	-3.55436	0.0003789	0.00187657	NA	NA		Protein of unknown function	NA	NA	NA	NA	NA	NA	NA	NA	NA	NA	NA	NA	NA
An01g09090	161.37	164.04	307.35	313.05	134.471	372.386	253.428	-1.46951	0.163366	-8.99517	2.35856e-19	4.63153e-18	-	Protein of unknown function (DUF3602)		Ortholog of A. nidulans FGSC A4 : AN1952, A. fumigatus Af293 : Afu4g13380, Aspergillus wentii : Aspwe1_0022581, Aspergillus sydowii : Aspsy1_0142528 and Aspergillus terreus NIH2624 : ATET_03221	S	-	-	-	-	-	-	-	-	-	-	-	DUF3602
An01g09100	13.62	15.46	8.28	9.17	11.5852	10.2102	10.8977	0.182251	0.782614	0.232875	0.815859	0.894159	ARP1	Belongs to the actin family		Ortholog(s) have role in conidiophore development, conidium formation, hyphal growth, nuclear migration, nuclear migration along microtubule, nucleus localization, regulation of growth rate	Z	GO:0000003,GO:0000075,GO:0000132,GO:0000226,GO:0000278,GO:0000280,GO:0001100,GO:0003674,GO:0005198,GO:0005200,GO:0005575,GO:0005622,GO:0005623,GO:0005737,GO:0005856,GO:0005869,GO:0005875,GO:0005938,GO:0006810,GO:0006928,GO:0006996,GO:0007010,GO:0007017,GO:0007018,GO:0007049,GO:0007088,GO:0007093,GO:0007096,GO:0007097,GO:0007127,GO:0007163,GO:0007346,GO:0008150,GO:0009987,GO:0010564,GO:0010639,GO:…	-	ko:K16575	-	-	-	-	ko00000,ko03036,ko04147,ko04812	-	-	-	Actin
An01g09110	15.05	13.21	5.42	5.22	11.5851	6.00626	8.79568	0.947732	0.904806	1.04744	0.294896	0.481253	ALG13	Involved in protein N-glycosylation. Essential for the second step of the dolichol-linked oligosaccharide pathway		Ortholog(s) have N-acetylglucosaminyldiphosphodolichol N-acetylglucosaminyltransferase activity and role in dolichol-linked oligosaccharide biosynthetic process	G	GO:0003674,GO:0003824,GO:0004577,GO:0005575,GO:0005622,GO:0005623,GO:0005634,GO:0005737,GO:0005783,GO:0005789,GO:0005829,GO:0006464,GO:0006486,GO:0006487,GO:0006488,GO:0006490,GO:0006629,GO:0006807,GO:0008150,GO:0008152,GO:0008194,GO:0008375,GO:0009058,GO:0009059,GO:0009100,GO:0009101,GO:0009987,GO:0012505,GO:0016020,GO:0016740,GO:0016757,GO:0016758,GO:0019538,GO:0019898,GO:0031090,GO:0031312,GO:…	2.4.1.141	ko:K07432	ko00510,ko00513,ko01100,map00510,map00513,map01100	M00055	R05970	-	ko00000,ko00001,ko00002,ko01000,ko01003	-	GT1	-	Glyco_tran_28_C
An01g09120	78.56	78.9	50.49	54.08	64.5459	62.4634	63.5046	0.0472997	0.3125	0.151359	0.879693	0.932776	RSM24	37S ribosomal protein Rsm24		Ortholog of A. nidulans FGSC A4 : AN1954, A. fumigatus Af293 : Afu4g13410, Aspergillus wentii : Aspwe1_0033776, Aspergillus sydowii : Aspsy1_0053894 and Aspergillus terreus NIH2624 : ATET_03223	J	GO:0000313,GO:0000314,GO:0003674,GO:0003735,GO:0005198,GO:0005575,GO:0005622,GO:0005623,GO:0005737,GO:0005739,GO:0005759,GO:0005761,GO:0005763,GO:0005840,GO:0006412,GO:0006518,GO:0006807,GO:0008150,GO:0008152,GO:0009058,GO:0009059,GO:0009987,GO:0010467,GO:0015935,GO:0019538,GO:0031974,GO:0032543,GO:0032991,GO:0034641,GO:0034645,GO:0043043,GO:0043170,GO:0043226,GO:0043227,GO:0043228,GO:0043229,GO:…	-	ko:K17413	-	-	-	-	br01610,ko00000,ko03011	-	-	-	MRP-S28
An01g09130	0.93	0.94	1.63	1.4	0	1.20125	0.600626	-2.98031	4.8109	-0.619492	0.535592	1	-	C-x8-c-x5-c-x3-h type zinc finger protein		Protein of unknown function	S	-	-	-	-	-	-	-	-	-	-	-	-
An01g09140	0.41	0.81	0.71	1.59	0	0.600183	0.300091	-1.98003	4.99743	-0.39621	0.69195	1	-	C-x8-c-x5-c-x3-h type zinc finger protein		Protein of unknown function	S	-	-	-	-	-	-	-	-	-	-	-	-
An01g09150	0	0	1.17	0	0	0.60107	0.300535	-1.98109	4.99736	-0.396428	0.691789	1	NA	NA		Protein of unknown function	NA	NA	NA	NA	NA	NA	NA	NA	NA	NA	NA	NA	NA
An01g09160	6.13	6.65	1.64	1.68	4.96507	1.20125	3.08316	2.04727	1.77156	1.15563	0.247832	0.429311	-	Chromatin remodeling complex subunit (Chd3)		Ortholog(s) have ATP binding, ATPase activity, nucleosome binding, nucleosome-dependent ATPase activity	KL	GO:0000118,GO:0000122,GO:0000166,GO:0000183,GO:0000228,GO:0000775,GO:0000781,GO:0000785,GO:0000790,GO:0000792,GO:0003674,GO:0003682,GO:0003824,GO:0005488,GO:0005524,GO:0005575,GO:0005622,GO:0005623,GO:0005634,GO:0005654,GO:0005694,GO:0005720,GO:0005721,GO:0006323,GO:0006325,GO:0006333,GO:0006338,GO:0006342,GO:0006355,GO:0006357,GO:0006464,GO:0006807,GO:0006996,GO:0008144,GO:0008150,GO:0008152,GO:…	-	-	-	-	-	-	-	-	-	-	Helicase_C,SNF2_N,zf-PHD-like
An01g09170	18.16	17.63	5.51	4.09	14.4814	5.40608	9.94375	1.42161	0.870457	1.63317	0.102432	0.225252	-	RNA methyltransferase, TrmH family		Ortholog(s) have rRNA (guanine-N1-)-methyltransferase activity, role in rRNA modification and mitochondrion localization	A	GO:0000154,GO:0000451,GO:0000453,GO:0000959,GO:0000963,GO:0001510,GO:0003674,GO:0003824,GO:0005575,GO:0005622,GO:0005623,GO:0005737,GO:0005739,GO:0006139,GO:0006364,GO:0006396,GO:0006725,GO:0006807,GO:0008150,GO:0008152,GO:0008168,GO:0008170,GO:0008171,GO:0008173,GO:0008649,GO:0008757,GO:0008989,GO:0009451,GO:0009987,GO:0010467,GO:0016070,GO:0016072,GO:0016435,GO:0016740,GO:0016741,GO:0022613,GO:…	2.1.1.185	ko:K03218,ko:K15507	-	-	-	-	ko00000,ko01000,ko03009	-	-	-	SpoU_methylase,SpoU_sub_bind
An01g09180	65.95	66.92	28	29.54	54.202	34.2353	44.2187	0.662856	0.377101	1.75777	0.0787867	0.184501	ISW2	SNF2 family helicase ATPase		Ortholog(s) have DNA translocase activity, centromeric DNA binding, chromatin binding, single-stranded DNA binding activity	K	GO:0000003,GO:0000122,GO:0000182,GO:0000183,GO:0000228,GO:0000785,GO:0000790,GO:0000819,GO:0001067,GO:0001178,GO:0001410,GO:0003674,GO:0003676,GO:0003677,GO:0003682,GO:0003690,GO:0003697,GO:0003824,GO:0005488,GO:0005575,GO:0005622,GO:0005623,GO:0005634,GO:0005694,GO:0005730,GO:0006139,GO:0006323,GO:0006325,GO:0006333,GO:0006338,GO:0006342,GO:0006348,GO:0006351,GO:0006353,GO:0006354,GO:0006355,GO:…	-	ko:K11654	-	-	-	-	ko00000,ko01000,ko03021,ko03036	-	-	-	DBINO,HAND,Helicase_C,SLIDE,SNF2_N
An01g09190	49.82	53.41	75.15	78.64	42.2032	91.8945	67.0489	-1.12263	0.309161	-3.63122	0.000282084	0.00142827	-	-		Ortholog of A. nidulans FGSC A4 : AN5642, A. fumigatus Af293 : Afu4g13470, A. oryzae RIB40 : AO090009000225, Aspergillus wentii : Aspwe1_0206891 and Aspergillus sydowii : Aspsy1_0030327	-	-	-	-	-	-	-	-	-	-	-	-	DUF4588
An01g09210	24.31	24.53	8.75	9.56	19.8603	10.2102	15.0352	0.959846	0.672781	1.42668	0.153671	0.305609	-	Belongs to the adaptor complexes medium subunit family		Has domain(s) with predicted role in intracellular protein transport, transport, vesicle-mediated transport and clathrin adaptor complex localization	U	GO:0003674,GO:0005488,GO:0005515,GO:0005575,GO:0005622,GO:0005623,GO:0005737,GO:0006810,GO:0006892,GO:0006896,GO:0007034,GO:0008150,GO:0016020,GO:0016192,GO:0030117,GO:0030119,GO:0030123,GO:0030276,GO:0032991,GO:0044424,GO:0044425,GO:0044444,GO:0044464,GO:0046907,GO:0048193,GO:0048475,GO:0051179,GO:0051234,GO:0051641,GO:0051649,GO:0098796	-	ko:K12398	ko04142,map04142	-	-	-	ko00000,ko00001,ko04131	-	-	-	Adap_comp_sub,Clat_adaptor_s
An01g09220	59.51	56.52	24.19	22.6	47.5818	27.6297	37.6058	0.784213	0.410987	1.90812	0.0563758	0.141968	-	Common central domain of tyrosinase	melC2	Putative monophenol monooxigenase; tyrosinase; expression repressed by tunicamycin and DTT	S	-	1.14.18.1	ko:K00505	ko00350,ko00950,ko00965,ko01100,ko01110,ko04916,map00350,map00950,map00965,map01100,map01110,map04916	M00042	R00731,R02078,R02363,R02383,R04693,R04884	RC00046,RC00150,RC00180	ko00000,ko00001,ko00002,ko01000	-	-	-	Tyrosinase
An01g09230	4.2	3.09	3.51	3.21	2.89625	3.60376	3.25001	-0.315307	1.55458	-0.202824	0.839273	0.907795	NA	NA		Protein of unknown function	NA	NA	NA	NA	NA	NA	NA	NA	NA	NA	NA	NA	NA
An01g09240	6.54	7.76	6.17	6.68	5.37886	7.20752	6.29319	-0.422202	1.06306	-0.397157	0.691252	0.816303	-	integral membrane family protein		Ortholog of A. nidulans FGSC A4 : AN6413, AN6419, AN6946, AN5312, AN5664, AN8328, AN3241, AN10369, AN1930, AN2386, AN1738, AN11159, AN8984, AN8951, AN1540, AN8971, AN9387, AN9266, AN9306, AN1317, AN10886, AN7232, AN7774, AN12202	S	-	-	-	-	-	-	-	-	-	-	-	-
An01g09250	21.65	25.1	38.22	39.67	19.0329	46.2478	32.6404	-1.2809	0.441576	-2.90073	0.00372289	0.0143434	ILV2	acetolactate synthase		Acetolactate synthase	H	GO:0000166,GO:0003674,GO:0003824,GO:0003984,GO:0005488,GO:0005575,GO:0005622,GO:0005623,GO:0005737,GO:0005739,GO:0005948,GO:0006082,GO:0006520,GO:0006549,GO:0006573,GO:0006807,GO:0008150,GO:0008152,GO:0008652,GO:0009058,GO:0009081,GO:0009082,GO:0009097,GO:0009099,GO:0009987,GO:0016053,GO:0016740,GO:0016744,GO:0019752,GO:0032991,GO:0036094,GO:0043167,GO:0043168,GO:0043226,GO:0043227,GO:0043229,GO:…	2.2.1.6	ko:K01652	ko00290,ko00650,ko00660,ko00770,ko01100,ko01110,ko01130,ko01210,ko01230,map00290,map00650,map00660,map00770,map01100,map01110,map01130,map01210,map01230	M00019,M00570	R00006,R00014,R00226,R03050,R04672,R04673,R08648	RC00027,RC00106,RC01192,RC02744,RC02893	ko00000,ko00001,ko00002,ko01000	-	-	-	TPP_enzyme_C,TPP_enzyme_M,TPP_enzyme_N
An01g09260	145.91	150.54	36.99	35.54	122.058	42.6449	82.3515	1.51713	0.296184	5.12226	3.01897e-07	2.41011e-06	HFD1	Belongs to the aldehyde dehydrogenase family		Ortholog(s) have 4-hydroxybenzaldehyde dehydrogenase activity, carboxylate reductase activity	C	GO:0003674,GO:0003824,GO:0004028,GO:0004029,GO:0005575,GO:0005622,GO:0005623,GO:0005737,GO:0005739,GO:0005740,GO:0005741,GO:0005768,GO:0005783,GO:0005811,GO:0006081,GO:0006082,GO:0006520,GO:0006570,GO:0006629,GO:0006643,GO:0006665,GO:0006725,GO:0006732,GO:0006733,GO:0006743,GO:0006744,GO:0006807,GO:0008150,GO:0008152,GO:0009056,GO:0009058,GO:0009072,GO:0009108,GO:0009987,GO:0012505,GO:0016020,GO:…	1.2.1.3,1.2.1.5,1.2.1.82	ko:K00128,ko:K00129,ko:K17819	ko00010,ko00053,ko00071,ko00280,ko00310,ko00330,ko00340,ko00350,ko00360,ko00380,ko00410,ko00561,ko00620,ko00625,ko00903,ko00906,ko00980,ko00981,ko00982,ko01100,ko01110,ko01120,ko01130,ko05204,map00010,map00053,map00071,map00280,map00310,map00330,map00340,map00350,map00360,map00380,map00410,map00561,map00620,map00625,map00903,map00906,map00980,map00981,map00982,map01100,map01110,map01120,map01130,…	M00135	R00264,R00631,R00710,R00711,R00904,R01752,R01986,R02536,R02537,R02549,R02678,R02695,R02697,R02940,R02957,R03283,R03300,R03302,R03869,R04065,R04506,R04882,R04883,R04888,R04889,R04891,R04892,R04903,R04996,R05050,R05237,R05238,R05286,R06366,R07104,R08146,R08282,R08283,R08307,R09783	RC00047,RC00071,RC00080,RC00186,RC00218,RC00242,RC00254,RC00816,RC01500,RC01735	ko00000,ko00001,ko00002,ko01000	-	-	-	Aldedh
An01g09270	1530.86	1466.6	555.73	538.31	1239.61	656.492	948.051	0.917046	0.0780259	11.7531	6.80715e-32	2.13261e-30	ICL1	Belongs to the isocitrate lyase PEP mutase superfamily. Isocitrate lyase family		Putative isocitrate lyase	C	GO:0003674,GO:0003824,GO:0004451,GO:0005575,GO:0005622,GO:0005623,GO:0005737,GO:0005777,GO:0005782,GO:0005975,GO:0006081,GO:0006082,GO:0006083,GO:0006097,GO:0006629,GO:0006631,GO:0008150,GO:0008152,GO:0009056,GO:0009062,GO:0009987,GO:0015976,GO:0016042,GO:0016054,GO:0016829,GO:0016830,GO:0016833,GO:0016999,GO:0017001,GO:0017144,GO:0019752,GO:0031907,GO:0031974,GO:0032787,GO:0042579,GO:0043226,GO:…	4.1.3.1	ko:K01637	ko00630,ko01100,ko01110,ko01120,ko01200,map00630,map01100,map01110,map01120,map01200	M00012	R00479	RC00311,RC00313	ko00000,ko00001,ko00002,ko01000	-	-	-	ICL
An01g09280	1.09	0.82	1.19	0.8	0.413719	0.60107	0.507395	-0.538487	4.99735	-0.107754	0.91419	1	NA	NA		Protein of unknown function	NA	NA	NA	NA	NA	NA	NA	NA	NA	NA	NA	NA	NA
An01g09290	222.45	230.98	104.07	99.69	187.018	121.929	154.474	0.617141	0.207039	2.9808	0.00287493	0.0114087	NTH1	Alpha-trehalose glucohydrolase	treB	Trehalase; responsible for degradation of intracellular trehalose; mutant conidiophores produce fewer and less viable spores; highly expressed in dormant conidia	G	GO:0000003,GO:0001101,GO:0003006,GO:0003674,GO:0003824,GO:0004553,GO:0004555,GO:0005488,GO:0005509,GO:0005575,GO:0005622,GO:0005623,GO:0005737,GO:0005739,GO:0005975,GO:0005984,GO:0005991,GO:0005993,GO:0006950,GO:0007049,GO:0007154,GO:0008150,GO:0008152,GO:0009056,GO:0009266,GO:0009267,GO:0009269,GO:0009311,GO:0009313,GO:0009405,GO:0009408,GO:0009414,GO:0009415,GO:0009605,GO:0009628,GO:0009653,GO:…	3.2.1.28	ko:K01194	ko00500,ko01100,map00500,map01100	-	R00010	RC00049	ko00000,ko00001,ko00537,ko01000	-	GH37	-	Trehalase,Trehalase_Ca-bi
An01g09300	9.96	9.9	16.5	15.7	7.4476	18.6199	13.0337	-1.32198	0.721659	-1.83187	0.0669714	0.162465	-	Cation transport protein		Has domain(s) with predicted cation transmembrane transporter activity, potassium ion transmembrane transporter activity and role in cation transport, potassium ion transmembrane transport, transmembrane transport	P	-	-	ko:K03549	-	-	-	-	ko00000,ko02000	2.A.72	-	-	TrkH
An01g09310	60.43	62.92	11.21	11.03	50.4783	13.2138	31.846	1.93362	0.487394	3.96726	7.27029e-05	0.000409717	-	short chain dehydrogenase reductase family		Has domain(s) with predicted oxidoreductase activity and role in metabolic process	Q	-	-	-	-	-	-	-	-	-	-	-	adh_short,adh_short_C2
[truncated: 12,704 more rows]
