# Supplementary material for: A Special Phenotype of Aconidial Aspergillus niger SH2 and Its Mechanism of Formation via CRISPRi
Source: J Fungi (Basel). 2022 Jun 28;8(7):679. doi: 10.3390/jof8070679 (PMC9319794; doi:10.3390/jof8070679)
Supplement: Supplementary file 1 [file jof-08-00679-s001.zip › Supplemental information-3.xls]

## Sheet: DESeq2.Treatment._higherThan_.C
ID	Treatment	Control	log2FoldChange	padj	Symbol	Description
An01g00050	283.009	138.145	1.03467	8.8791e-08		Has domain(s) with predicted catalytic activity, enoyl-[acyl-carrier-protein] reductase (NADH) activity, fatty acid synthase activity, transferase activity
An01g00070	26.8942	6.00626	2.16275	0.00927403		Ortholog(s) have tRNA (guanine-N2-)-methyltransferase activity, role in tRNA N2-guanine methylation, tRNA methylation and mitochondrion, nuclear envelope, nuclear inner membrane, nucleus localization
An01g00120	111.3	39.6413	1.48938	9.56427e-06		Ortholog(s) have enoyl-[acyl-carrier-protein] reductase activity, role in aerobic respiration, fatty acid biosynthetic process and mitochondrion localization
An01g00170	120.402	52.8569	1.18772	0.000179491		Ortholog(s) have role in late endosome to vacuole transport via multivesicular body sorting pathway and endosome localization
An01g00200	39.3068	4.20394	3.22485	4.53105e-05		3-oxoadipate CoA transferase
An01g00280	88.1301	10.8113	3.0271	3.84919e-10		Has domain(s) with predicted phosphatase activity and role in metabolic process
An01g00470	28.549	4.20483	2.76343	0.00172082		Ortholog of Aspergillus tubingensis : Asptu1_0115311, Aspergillus brasiliensis : Aspbr1_0040646, Aspergillus kawachii : Aspka1_0182264 and Aspergillus acidus : Aspfo1_0028633
An01g00480	35.1693	11.4115	1.6238	0.0137762		Has domain(s) with predicted RNA binding, RNA-directed DNA polymerase activity and role in RNA-dependent DNA biosynthetic process
An01g00550	126.195	1.20125	6.71497	2.20678e-09		Ortholog of A. nidulans FGSC A4 : AN9377, A. fumigatus Af293 : Afu3g02940, A. oryzae RIB40 : AO090120000006, Aspergillus wentii : Aspwe1_0112345 and Aspergillus sydowii : Aspsy1_0163833
An01g01230	249.909	0	10.1434	4.12953e-11		Ortholog of A. nidulans FGSC A4 : AN8638/cetJ, A. fumigatus Af293 : Afu2g14320, Afu3g13130, Afu4g00730, Afu8g01530, A. niger CBS 513.88 : An12g10710 and A. oryzae RIB40 : AO090113000154
An01g01740	8.68883	0	5.29729	0.0197865		Has domain(s) with predicted calcium ion binding activity
An01g01760	7.44753	0	5.07489	0.0358582		Protein of unknown function
An01g01880	27.308	5.40519	2.33683	0.00567665		Has domain(s) with predicted FMN binding, catalytic activity, oxidoreductase activity and role in oxidation-reduction process
An01g02090	57.0983	27.0277	1.079	0.0225761		Ortholog of A. nidulans FGSC A4 : AN0071, A. fumigatus Af293 : Afu5g12320, A. oryzae RIB40 : AO090120000349, Aspergillus wentii : Aspwe1_0026685 and Aspergillus sydowii : Aspsy1_0027598
An01g02310	67.0284	29.4311	1.18744	0.00607907		Ortholog(s) have FAD diphosphatase activity and role in flavin-containing compound metabolic process
An01g02420	93.9224	2.40251	5.28886	1.92212e-10		Ortholog of A. nidulans FGSC A4 : AN10025, A. fumigatus Af293 : Afu5g11280, A. oryzae RIB40 : AO090026000715, Neosartorya fischeri NRRL 181 : NFIA_075990 and Aspergillus clavatus NRRL 1 : ACLA_014360
An01g02680	31.4455	12.0116	1.38837	0.0458903		Ortholog of A. nidulans FGSC A4 : AN4047, A. fumigatus Af293 : Afu1g03880, Neosartorya fischeri NRRL 181 : NFIA_020800 and Aspergillus versicolor : Aspve1_0770708
An01g02930	229.636	18.017	3.6718	7.8559e-27		Ortholog of A. nidulans FGSC A4 : AN8649, A. fumigatus Af293 : Afu1g04100, A. oryzae RIB40 : AO090009000519, Aspergillus wentii : Aspwe1_0037325, Aspwe1_0104267 and Aspergillus sydowii : Aspsy1_0048337
An01g03000	52.9607	19.8211	1.4179	0.00485342		Has domain(s) with predicted CoA-transferase activity and role in ketone body catabolic process, metabolic process
An01g03010	42.6167	0	7.59148	4.50685e-06		Ortholog of A. nidulans FGSC A4 : AN11533, A. fumigatus Af293 : Afu8g06974, Neosartorya fischeri NRRL 181 : NFIA_099710, Aspergillus kawachii : Aspka1_0178966 and Aspergillus versicolor : Aspve1_0122429
An01g03400	50.0643	16.8175	1.57382	0.0028738		Has domain(s) with predicted DNA-binding transcription factor activity, RNA polymerase II-specific, zinc ion binding activity, role in regulation of transcription, DNA-templated and nucleus localization
An01g03470	35.9968	13.8149	1.38167	0.0297705		Has domain(s) with predicted ubiquitin-protein transferase activity, role in cellular protein modification process and intracellular localization
An01g03500	81.5101	9.61002	3.08437	1.47815e-09		Has domain(s) with predicted zinc ion binding activity
An01g03590	23.9978	7.20752	1.73533	0.041674		Ortholog of A. nidulans FGSC A4 : AN0434, A. fumigatus Af293 : Afu1g04520, A. oryzae RIB40 : AO090003000871, Aspergillus wentii : Aspwe1_0037476 and Aspergillus sydowii : Aspsy1_0086092
An01g03680	91.8537	25.2263	1.86441	1.68749e-06		Ortholog(s) have ATPase-coupled transmembrane transporter activity, role in fatty acid transport and integral component of peroxisomal membrane, peroxisome localization
An01g03740	36.8242	6.00715	2.61605	0.000371322	xyrA	D-xylose reductase (xylitol dehydrogenase); expression induced by growth on xylose or l-arabinose; XlnR regulated; key enzyme for d-galactose reduction
An01g03750	102.198	6.00626	4.08875	6.59134e-13	abaA	Putative transcription factor similar to A. nidulans abaA; predicted role in conidiophore development; expressed in germinating conidia
An01g04110	64.1322	9.00895	2.83157	3.00593e-07		Protein of unknown function
An01g04210	53.7882	7.8077	2.78426	4.08816e-06		Has domain(s) with predicted secondary active sulfate transmembrane transporter activity, sulfate transmembrane transporter activity and role in sulfate transport, transmembrane transport
An01g04690	115.024	22.2245	2.37177	2.37265e-10		Ortholog(s) have adenine nucleotide transmembrane transporter activity and role in ATP transport, fatty acid beta-oxidation, fatty acid metabolic process, peroxisome organization
An01g04830	52.5472	22.221	1.24162	0.0137719	flbD	Myb-like DNA-binding protein; predicted role in conidiation; expressed in germinating conidia
An01g04980	69.5109	15.017	2.21073	3.52619e-06		Has domain(s) with predicted nucleic acid binding, zinc ion binding activity
An01g05030	44.6855	16.2174	1.46229	0.00890425		Has domain(s) with predicted transferase activity, transferring phosphorus-containing groups activity
An01g05320	189.5	40.2415	2.23543	2.83013e-15		Ortholog of A. nidulans FGSC A4 : AN0294, A. fumigatus Af293 : Afu1g03090, A. oryzae RIB40 : AO090005000810, Aspergillus wentii : Aspwe1_0025587 and Aspergillus sydowii : Aspsy1_0040824
An01g05820	129.092	61.2666	1.07525	0.000363156		Has domain(s) with predicted catalytic activity and role in metabolic process
An01g05970	32.273	11.4115	1.49982	0.029383		Ortholog of A. nidulans FGSC A4 : AN0339, A. fumigatus Af293 : Afu1g02280, A. oryzae RIB40 : AO090005000872, Aspergillus wentii : Aspwe1_0049720 and Aspergillus sydowii : Aspsy1_0040896
An01g06290	86.0613	30.6297	1.49038	0.000121452	velB	Protein similar to velB
An01g06332	35.5829	11.4097	1.64077	0.0134716		Protein of unknown function
An01g06500	53.3744	3.00269	4.15164	4.35979e-07	dfgD	Predicted mannan endo-1,6-alpha-mannosidase; predicted role in carbohydrate catabolism
An01g06510	23.9978	0	6.76297	0.000128419		Protein of unknown function
An01g06530	45.9268	15.6145	1.55636	0.00527657		Has domain(s) with predicted branched-chain-amino-acid transaminase activity, catalytic activity and role in branched-chain amino acid metabolic process, metabolic process
An01g06770	21.1014	2.40251	3.13473	0.00577064		Ortholog of A. oryzae RIB40 : AO090012000668, Aspergillus tubingensis : Asptu1_0495159, Aspergillus brasiliensis : Aspbr1_0049222 and Aspergillus flavus NRRL 3357 : AFL2T_03545
An01g07100	38.0656	14.4159	1.40087	0.0228991		Ortholog of A. nidulans FGSC A4 : AN10695
An01g07390	51.3058	19.822	1.37207	0.00737511		Ortholog(s) have NAD+ binding, NAD-dependent histone deacetylase activity, NAD-dependent histone deacetylase activity (H3-K9 specific) and NAD-dependent histone deacetylase activity (H4-K16 specific), more
An01g07615	31.4455	9.00895	1.80338	0.0123806	NA	NA
An01g07630	61.6496	15.6172	1.98101	5.63303e-05	NA	NA
An01g07720	16.964	0	6.26254	0.000850422		Has domain(s) with predicted O-methyltransferase activity, methyltransferase activity
An01g07820	53.3743	16.2174	1.71863	0.000889389		Has domain(s) with predicted zinc ion binding activity
An01g08070	117.506	56.458	1.05747	0.000963443		Protein of unknown function
An01g08440	239.978	67.8739	1.82201	9.04937e-15		Ortholog of A. nidulans FGSC A4 : AN3590, AN7906, A. fumigatus Af293 : Afu4g12880, A. oryzae RIB40 : AO090009000315 and Aspergillus wentii : Aspwe1_0033843
An01g08960	7.4476	0	5.07491	0.035734	mcoH	Putative multicopper oxidase
An01g09050	79.8553	33.034	1.27342	0.00131695		Ortholog(s) have FAD transmembrane transporter activity, calcium channel activity
An01g09260	122.058	42.6449	1.51713	2.41011e-06		Ortholog(s) have 4-hydroxybenzaldehyde dehydrogenase activity, carboxylate reductase activity
An01g09310	50.4783	13.2138	1.93362	0.000409717		Has domain(s) with predicted oxidoreductase activity and role in metabolic process
An01g09550	23.1703	0	6.71234	0.000155638		Ortholog(s) have cytoplasm localization
An01g09780	43.4442	7.20752	2.59159	8.98381e-05		D-lactate dehydrogenase
An01g09830	140.263	28.8301	2.28249	7.1036e-12	gstA	Putative glutathione S-conjugate transporter
An01g09880	76.5449	16.8175	2.18634	1.14631e-06		Ortholog of A. nidulans FGSC A4 : AN0633, A. fumigatus Af293 : Afu1g16980, A. oryzae RIB40 : AO090005000977, Aspergillus wentii : Aspwe1_0109484 and Aspergillus sydowii : Aspsy1_0055497
An01g09890	52.1331	22.2227	1.23015	0.0142708		Ortholog(s) have GTPase activity and role in Golgi to plasma membrane protein transport, intracellular protein transport, protein localization to Golgi apparatus, response to endoplasmic reticulum stress
An01g09900	649.183	20.4222	4.99047	1.06567e-71		Ortholog(s) have intracellular localization
An01g10270	33.1005	12.6136	1.3919	0.0381849		Ortholog(s) have pseudouridine synthase activity, role in enzyme-directed rRNA pseudouridine synthesis, mRNA pseudouridine synthesis, snRNA pseudouridine synthesis, tRNA pseudouridine synthesis and cytoplasm, nucleus localization
An01g10330	49.6508	12.6127	1.97691	0.000375787		Protein of unknown function
An01g10340	221.359	48.051	2.20377	2.25466e-17		Has domain(s) with predicted integral component of membrane localization
An01g10540	388.931	1.20125	8.33882	1.0727e-14	brlA	Putative transcription factor similar to A. nidulans brlA; role in conidiophore development; mutant forms stalks 20-30 times longer than wild-type
An01g10700	26.894	7.20752	1.89971	0.0183457		Ortholog(s) have tRNA dihydrouridine synthase activity and role in tRNA modification
An01g10750	53.7882	23.424	1.19929	0.0148175		Has domain(s) with predicted acid phosphatase activity
An01g10790	15149.3	3.60376	12.0375	2.05671e-89		Protein of unknown function; expressed in germinating conidia
An01g10800	59.167	0	8.06485	6.00671e-07		Has domain(s) with predicted iron ion binding, oxidoreductase activity and role in fatty acid biosynthetic process, oxidation-reduction process
An01g10940	52.1331	25.8292	1.01326	0.0436646	hypA	Putative hydrophobin
An01g10950	128.264	22.2227	2.52899	3.36493e-12		Ortholog of A. nidulans FGSC A4 : AN11985, A. fumigatus Af293 : Afu3g01210, A. oryzae RIB40 : AO090026000081, Aspergillus wentii : Aspwe1_0103451 and Aspergillus terreus NIH2624 : ATET_07760
An01g10960	57.0982	28.2308	1.01621	0.031856		Has domain(s) with predicted catalytic activity and role in metabolic process
An01g11420	26.0666	4.80501	2.43959	0.00568646		Ortholog of A. nidulans FGSC A4 : AN8144, AN1651, A. fumigatus Af293 : Afu5g14600, Afu6g00460, Afu6g13950, A. niger CBS 513.88 : An11g02490 and A. oryzae RIB40 : AO090001000384, AO090011000740
An01g11440	348.383	3.00358	6.85805	2.08645e-23		UDP-glucose 4-epimerase
An01g11550	16.9639	0	6.26253	0.000854456		Ortholog of A. nidulans FGSC A4 : AN12093, A. fumigatus Af293 : Afu6g11670, Neosartorya fischeri NRRL 181 : NFIA_057330, Aspergillus wentii : Aspwe1_0039637 and Aspergillus clavatus NRRL 1 : ACLA_085310
An01g11620	39.7206	9.61002	2.04728	0.00142051		Has domain(s) with predicted DNA-binding transcription factor activity, RNA polymerase II-specific, zinc ion binding activity, role in regulation of transcription, DNA-templated and nucleus localization
An01g11680	40.1342	3.60376	3.47726	2.42922e-05		Ortholog(s) have carboxy-cis,cis-muconate cyclase activity and extracellular region localization
An01g11890	38.4792	10.2102	1.91403	0.0029148		Protein of unknown function
An01g11920	110.886	39.6431	1.48397	1.17441e-05		Ortholog(s) have hyphal cell wall localization
An01g11990	154.745	66.6647	1.21485	1.25198e-05		Ortholog of A. nidulans FGSC A4 : AN0754, A. fumigatus Af293 : Afu1g14150, A. oryzae RIB40 : AO090012000447, Neosartorya fischeri NRRL 181 : NFIA_011270 and Aspergillus wentii : Aspwe1_0040208
An01g12030	155.572	0	9.45957	1.16184e-09		Ortholog of Aspergillus tubingensis : Asptu1_0041182, Aspergillus kawachii : Aspka1_0176875 and Aspergillus niger ATCC 1015 : 35596-mRNA
An01g12080	18.2053	0	6.36442	0.000581971		Protein of unknown function
An01g12340	150.606	25.2228	2.57785	1.03143e-13		Protein of unknown function
An01g12350	119.575	24.0224	2.31537	2.43853e-10		Protein of unknown function
An01g12380	207.292	54.0564	1.93913	5.17172e-14		Ortholog(s) have role in azole transport, cellular response to drug, fluconazole transport and plasma membrane localization
An01g12620	91.4401	40.8426	1.16275	0.00139863		Ortholog of A. nidulans FGSC A4 : AN0803, A. fumigatus Af293 : Afu1g14620, A. oryzae RIB40 : AO090003001568, Aspergillus wentii : Aspwe1_0027658 and Aspergillus sydowii : Aspsy1_0139476
An01g12850	932.193	448.048	1.05694	1.4986e-27		Ortholog of A. nidulans FGSC A4 : AN0820, Neosartorya fischeri NRRL 181 : NFIA_010610, Aspergillus carbonarius ITEM 5010 : Acar5010_207906 and Aspergillus tubingensis : Asptu1_0189069
An01g12950	31.4454	12.0125	1.38831	0.0454779		Ortholog of A. nidulans FGSC A4 : AN10093, A. fumigatus Af293 : Afu1g14840, Neosartorya fischeri NRRL 181 : NFIA_010580 and Aspergillus clavatus NRRL 1 : ACLA_020520
An01g12960	174.191	63.0689	1.46571	3.52577e-08		Ortholog(s) have butyryl-CoA dehydrogenase activity and role in fatty acid beta-oxidation using acyl-CoA dehydrogenase
An01g13290	15.309	2.40251	2.67177	0.0380726		Ortholog of A. nidulans FGSC A4 : AN0856, A. fumigatus Af293 : Afu1g15300, A. oryzae RIB40 : AO090005001212, Aspergillus wentii : Aspwe1_0171741 and Aspergillus sydowii : Aspsy1_0083924
An01g13320	58.3394	3.60376	4.0169	1.05284e-07		Ortholog of A. nidulans FGSC A4 : AN6924, AN5943, AN8512, AN8548, AN0857, AN8661, AN4642 and A. fumigatus Af293 : Afu1g15290, Afu3g00850, Afu4g08850, Afu7g00920
An01g13340	37.6517	15.6163	1.26967	0.038441		Has domain(s) with predicted hydrolase activity, acting on carbon-nitrogen (but not peptide) bonds, oxidoreductase activity and role in carbohydrate metabolic process, metabolic process
An01g13370	472.923	183.793	1.36353	2.98968e-19		Ortholog of A. nidulans FGSC A4 : AN0860, A. fumigatus Af293 : Afu1g15260, A. oryzae RIB40 : AO090103000449, AO090005001207, Aspergillus wentii : Aspwe1_0111296 and Aspergillus sydowii : Aspsy1_0273264
An01g13490	88.9577	21.6217	2.04061	5.13164e-07		Ortholog(s) have acyl-CoA hydrolase activity, role in fatty acid beta-oxidation, fatty acid oxidation and glyoxysome, peroxisome localization
An01g13495	133.229	17.4195	2.93522	2.26442e-14		Protein of unknown function
An01g13500	198.603	26.4276	2.90977	1.06979e-20		Protein of unknown function
An01g13510	270.596	3.60376	6.23049	1.95893e-22		Has domain(s) with predicted flavin adenine dinucleotide binding, oxidoreductase activity, acting on CH-OH group of donors activity and role in oxidation-reduction process
An01g13520	439.409	7.20752	5.92992	2.29348e-39		Protein of unknown function
An01g13770	29.3768	10.8104	1.44219	0.0484245		Has domain(s) with predicted acid-amino acid ligase activity
An01g14020	86.0613	15.0161	2.51888	1.60539e-08		Has domain(s) with predicted DNA-binding transcription factor activity, RNA polymerase II-specific, zinc ion binding activity, role in regulation of transcription, DNA-templated and nucleus localization
An01g14350	46.7548	21.0215	1.15323	0.032178		Has domain(s) with predicted DNA-binding transcription factor activity, RNA polymerase II-specific, zinc ion binding activity, role in regulation of transcription, DNA-templated and nucleus localization
An01g14630	54.6152	10.2102	2.41925	2.03475e-05		Ortholog of Aspergillus wentii : Aspwe1_0174847 and Aspergillus carbonarius ITEM 5010 : Acar5010_208042
An01g14710	19.0328	0	6.42855	0.000455757		Ortholog of Aspergillus wentii : Aspwe1_0532341, Aspergillus versicolor : Aspve1_0079826, Aspergillus sydowii : Aspsy1_0038757 and Aspergillus terreus NIH2624 : ATET_03599, ATET_05477
An01g14780	67.8559	1.20125	5.81986	6.59618e-07		Has domain(s) with predicted oxidoreductase activity, transferase activity, transferring acyl groups other than amino-acyl groups, zinc ion binding activity and role in oxidation-reduction process
An01g14870	10.7576	0	5.60541	0.00789293		Ortholog of Aspergillus tubingensis : Asptu1_0051599, Aspergillus kawachii : Aspka1_0179963, Aspergillus acidus : Aspfo1_0038055 and Aspergillus wentii : Aspwe1_0059179
An01g14970	8.27511	0	5.22691	0.0240755		Has domain(s) with predicted role in lipid metabolic process
An01g14980	363.278	4.20483	6.43303	4.07149e-28		Ortholog(s) have extracellular region localization
An01g14990	33.9279	0	7.26253	1.74935e-05		Has domain(s) with predicted electron transfer activity, heme binding, iron ion binding, oxidoreductase activity, acting on paired donors, with incorporation or reduction of molecular oxygen activity and role in oxidation-reduction process
An01g15000	17.3777	1.80232	3.26957	0.0132774		Has domain(s) with predicted transmembrane transporter activity, role in transmembrane transport and integral component of membrane localization
An01g15010	60.4086	6.60733	3.19269	2.01155e-07		Putative O-methyltransferase
An01g15020	11.1714	0	5.65987	0.00662308		Has domain(s) with predicted O-methyltransferase activity
An01g15100	62.0634	0	8.1338	4.50228e-07		Has domain(s) with predicted 2-oxoglutarate-dependent dioxygenase activity, iron ion binding, oxidoreductase activity and role in oxidation-reduction process
An01g15110	11.5852	0	5.71234	0.005646		3-hydroxybenzoate 4-hydroxylase; benzoate 4-monooxygenase
An01g15120	7.44768	0	5.07492	0.0358582		Protein of unknown function; repressed by growth on starch and lactate
An02g00070	16.9639	1.20125	3.81986	0.0110136		Has domain(s) with predicted hydrolase activity and role in metabolic process
An02g00210	258.597	46.848	2.46463	6.91394e-23		Protein similar to nonribosomal peptide synthases (NRPS-like), encoded in a predicted secondary metabolite gene cluster
An02g00330	364.518	28.2308	3.69071	6.52321e-43		Ortholog of A. fumigatus Af293 : Afu4g09280, Neosartorya fischeri NRRL 181 : NFIA_106720, Aspergillus niger ATCC 1015 : 36613-mRNA and Aspergillus carbonarius ITEM 5010 : Acar5010_203109
An02g00460	10.7576	0	5.60542	0.00787943		Has domain(s) with predicted FAD binding, UDP-N-acetylmuramate dehydrogenase activity, flavin adenine dinucleotide binding, oxidoreductase activity, oxidoreductase activity, acting on CH-OH group of donors activity
An02g00470	94.7502	0	8.74419	3.10308e-08		Ortholog of A. nidulans FGSC A4 : AN6413, AN6419, AN6946, AN5312, AN5664, AN8328, AN3241, AN10369, AN1930, AN2386, AN1738, AN11159, AN8984, AN8951, AN1540, AN8971, AN9387, AN9266, AN9306, AN1317, AN10886, AN7232, AN7774, AN12202
An02g00510	16.964	0	6.26254	0.000850422		Protein of unknown function
An02g00850	242.461	49.2514	2.29952	6.18809e-20		Glucoamylase (exo-1,4-glucosidase/amyloglucosidase); beta-glucanase
An02g00970	89.785	19.8211	2.17946	1.26133e-07		Has domain(s) with predicted carbon-sulfur lyase activity and role in metabolic process
An02g01080	47.5819	0	7.75047	2.30853e-06		Has domain(s) with predicted DNA binding, zinc ion binding activity, role in transcription, DNA-templated and nucleus localization
An02g01090	21.9291	0	6.63291	0.00021156		Has domain(s) with predicted oxidoreductase activity and role in metabolic process
An02g01180	9.51634	0	5.42854	0.0135734	dppA	Putative diacylglycerol pyrophosphate phosphatase; induced by caspofungin
An02g01430	71.9935	10.8113	2.73533	7.92465e-08		Ortholog of A. nidulans FGSC A4 : AN4177, AN2921, AN12488, A. fumigatus Af293 : Afu8g00600, A. niger CBS 513.88 : An03g00920, A. oryzae RIB40 : AO090010000696 and Aspergillus wentii : Aspwe1_0029035
An02g01550	67.0285	27.0269	1.31034	0.00271927		Secreted serine protease
An02g01680	47.1682	11.4115	2.0473	0.000401091		Ortholog(s) have role in regulation of cytolysis
An02g01980	21.9291	5.40519	2.02036	0.0301939		Has domain(s) with predicted catalytic activity, hydrolase activity, zinc ion binding activity
An02g02320	27.3078	8.40877	1.69935	0.0294284		Has domain(s) with predicted DNA-binding transcription factor activity, RNA polymerase II-specific, zinc ion binding activity, role in regulation of transcription, DNA-templated and nucleus localization
An02g02900	40.9618	18.619	1.13749	0.0495661		Ortholog(s) have RNA polymerase II C-terminal domain phosphoserine binding, RNA polymerase II complex binding, chromatin binding activity
An02g03280	31.8593	6.60645	2.26971	0.00282327		Ortholog of A. nidulans FGSC A4 : AN5882, A. fumigatus Af293 : Afu2g11310, A. oryzae RIB40 : AO090026000519, Aspergillus wentii : Aspwe1_0117728 and Aspergillus sydowii : Aspsy1_0089235
An02g03320	54.6158	9.61091	2.50666	1.1496e-05		3-ketoacyl-CoA thiolase
An02g03510	124.54	39.0403	1.67357	2.42862e-07		Has domain(s) with predicted N-acetyltransferase activity
An02g03650	22.3427	6.00538	1.89536	0.037489		Ortholog of Aspergillus tubingensis : Asptu1_0198838, Aspergillus brasiliensis : Aspbr1_0192544 and Aspergillus kawachii : Aspka1_0172541
An02g03670	30.618	10.8113	1.50184	0.0350028		Has domain(s) with predicted role in transmembrane transport and integral component of membrane localization
An02g03690	14.4816	0	6.03428	0.0019282		Ortholog of Aspergillus tubingensis : Asptu1_0198840, Aspergillus brasiliensis : Aspbr1_0204022, Aspergillus kawachii : Aspka1_0172539 and Aspergillus acidus : Aspfo1_0120872
An02g03730	67.4421	33.0349	1.02967	0.0164107		Ortholog of S. cerevisiae : YNR029C, A. nidulans FGSC A4 : AN6191, A. fumigatus Af293 : Afu2g11720, A. oryzae RIB40 : AO090026000476 and Aspergillus wentii : Aspwe1_0044394
An02g03900	39.3068	17.4186	1.17417	0.0484667		Protein of unknown function
An02g04270	46.3406	19.2192	1.2697	0.018754	pkaC	Catalytic subunit of cAMP-dependent protein kinase; expressed in dormant conidia
An02g04310	201.913	31.8319	2.66515	1.8695e-19		Ortholog of Aspergillus wentii : Aspwe1_0175640, Aspergillus versicolor : Aspve1_0052461, Aspergillus zonatus : Aspzo1_0025200 and Aspergillus sydowii : Aspsy1_0152008
An02g04530	40.548	16.2174	1.32211	0.0245636		Has domain(s) with predicted role in lipid biosynthetic process
An02g04680	100.956	41.4437	1.28452	0.00022182		Has domain(s) with predicted hydrolase activity and role in metabolic process
An02g04810	33.1002	11.4115	1.53633	0.0245997		Protein of unknown function
An02g04900	177.915	72.6771	1.29163	5.13164e-07		Endopolygalacturonase
An02g05230	75.7169	19.22	1.97801	7.01947e-06		Ortholog of A. nidulans FGSC A4 : AN10303, A. fumigatus Af293 : Afu2g13870, A. oryzae RIB40 : AO090026000190, Neosartorya fischeri NRRL 181 : NFIA_089040 and Aspergillus wentii : Aspwe1_0032169
An02g05410	21.5154	2.40251	3.16276	0.00508103		Succinate dehydrogenase
An02g05600	27.3078	1.20125	4.5067	0.000721543		Ortholog of A. nidulans FGSC A4 : AN10699, A. fumigatus Af293 : Afu2g13615, A. oryzae RIB40 : AO090026000250, Neosartorya fischeri NRRL 181 : NFIA_088810 and Aspergillus versicolor : Aspve1_0042207
An02g06350	107.163	11.4115	3.23121	1.29858e-12		Putative vacuolar Ca2+/H+ exchanger
An02g06430	74.8899	14.4159	2.37717	4.08946e-07	tktB	Putative transketolase
An02g06440	125.368	9.61002	3.70549	1.97941e-15		Ortholog(s) have role in cellular response to drug, lipid translocation, phospholipid translocation, sphingoid long-chain base transport, sphingoid metabolic process
An02g06450	163.019	78.077	1.06204	6.61717e-05		Ortholog of A. nidulans FGSC A4 : AN4911, A. fumigatus Af293 : Afu3g10780, Neosartorya fischeri NRRL 181 : NFIA_066470, Aspergillus wentii : Aspwe1_0362213 and Aspergillus versicolor : Aspve1_0127307
An02g06460	38.893	13.2138	1.55747	0.0111854		Has domain(s) with predicted ATP binding, nucleoside-triphosphatase activity, nucleotide binding activity
An02g06720	18.619	3.60376	2.3692	0.0289656		Glutaminase A
An02g06860	34.7554	4.80501	2.85463	0.000311776		Glutamate decarboxylase
An02g07070	314.867	146.553	1.10332	2.03044e-09		Putative Atf1-like transcription factor; ortholog(s) have role in cellular response to heat, cellular response to oxidative stress; expressed in germinating conidia
An02g07260	34.7556	12.6127	1.46234	0.0255358		Ortholog(s) have glutaminyl-tRNA synthase (glutamine-hydrolyzing) activity, role in glutaminyl-tRNAGln biosynthesis via transamidation, mitochondrial translation and glutamyl-tRNA(Gln) amidotransferase complex, mitochondrion localization
An02g07290	70.3383	18.619	1.91752	2.33502e-05		Ortholog of A. nidulans FGSC A4 : AN2899, A. fumigatus Af293 : Afu3g11450, A. oryzae RIB40 : AO090003000699, Aspergillus wentii : Aspwe1_0150280 and Aspergillus sydowii : Aspsy1_0056343
An02g07350	1010.39	191.587	2.39878	4.78171e-92		Ortholog of A. nidulans FGSC A4 : AN2894, A. fumigatus Af293 : Afu3g11550, A. oryzae RIB40 : AO090003000710, Aspergillus wentii : Aspwe1_0025131 and Aspergillus sydowii : Aspsy1_0775782
An02g07360	81.096	21.0224	1.94773	3.70132e-06		Has domain(s) with predicted hydrolase activity and role in metabolic process
An02g07710	33.1003	3.60376	3.19927	0.000242427	gaaA	Putative d-galacturonic acid reductase; predicted role in pectin degradation
An02g07720	41.7892	13.2138	1.66109	0.00514555	gaaC	Putative 2-keto-3-deoxy-l-galactonate aldolase; predicted role in pectin degradation
An02g07790	212.671	7.20752	4.88297	3.7939e-24		Ortholog of A. nidulans FGSC A4 : AN2471, Neosartorya fischeri NRRL 181 : NFIA_065240, Aspergillus clavatus NRRL 1 : ACLA_039940, ACLA_078340 and Aspergillus niger ATCC 1015 : 144091-mRNA
An02g07940	15.7228	1.20125	3.71024	0.0158663		Ortholog of A. nidulans FGSC A4 : AN1725, AN5027, A. fumigatus Af293 : Afu2g14400, Afu3g12130 and A. niger CBS 513.88 : An11g08400, An12g01310, An02g00780
An02g08110	319.833	112.92	1.50204	4.74203e-15		Ortholog(s) have glutathione peroxidase activity, phospholipid-hydroperoxide glutathione peroxidase activity, thioredoxin peroxidase activity
An02g08430	53.3745	25.2263	1.08122	0.0281022		Ortholog(s) have histone-arginine N-methyltransferase activity, methyltransferase activity, protein-arginine N-methyltransferase activity, ribosome binding activity
An02g08690	47.582	1.20125	5.3078	1.2748e-05		Has domain(s) with predicted transmembrane transporter activity, role in transmembrane transport and integral component of membrane, membrane localization
An02g08740	100.956	6.00626	4.07112	9.16285e-13		Ortholog of A. nidulans FGSC A4 : AN8147, AN1625, A. fumigatus Af293 : Afu3g01080, Afu3g12760, A. oryzae RIB40 : AO090012000846, AO090023000643 and Aspergillus wentii : Aspwe1_0069172, Aspwe1_0169256
An02g08810	110.473	41.441	1.41452	2.65689e-05		Ortholog of A. nidulans FGSC A4 : AN3121, A. fumigatus Af293 : Afu3g12790, Neosartorya fischeri NRRL 181 : NFIA_064510, Aspergillus wentii : Aspwe1_0025248 and Aspergillus clavatus NRRL 1 : ACLA_040640
An02g08880	247.012	0	10.1266	4.4763e-11		Ortholog of A. nidulans FGSC A4 : AN3127, Aspergillus tubingensis : Asptu1_0055048, Aspergillus brasiliensis : Aspbr1_0026457, Aspergillus kawachii : Aspka1_0174859 and Aspergillus acidus : Aspfo1_0127628
An02g09000	104.266	48.0501	1.11766	0.000951188		Ortholog of A. nidulans FGSC A4 : AN3142, A. fumigatus Af293 : Afu3g13100, A. oryzae RIB40 : AO090012000819, Aspergillus wentii : Aspwe1_0050035 and Aspergillus sydowii : Aspsy1_0056138
An02g09010	19.8603	1.20125	4.04727	0.00482857		Ortholog of A. nidulans FGSC A4 : AN3141, A. fumigatus Af293 : Afu3g13110, Neosartorya fischeri NRRL 181 : NFIA_064220 and Aspergillus versicolor : Aspve1_0051214
An02g09040	186.604	48.0492	1.95738	7.62348e-13		Ortholog of A. fumigatus Af293 : Afu3g13180, A. oryzae RIB40 : AO090012000814, Neosartorya fischeri NRRL 181 : NFIA_064160 and Aspergillus wentii : Aspwe1_0170078
An02g09050	61.6495	10.8104	2.51159	2.57309e-06	gelG	Putative 1,3-beta-glucanosyltransferase; predicted signal peptide secretion sequence
An02g09170	30.2041	11.4123	1.40418	0.0492372		Ortholog(s) have role in assembly of large subunit precursor of preribosome, maturation of LSU-rRNA, ribosomal large subunit assembly and 90S preribosome, nucleolus, nucleoplasm, preribosome, large subunit precursor localization
An02g09790	55.0297	24.6252	1.16006	0.0167762		Ortholog(s) have high-affinity thiamine:proton symporter activity, role in thiamine import across plasma membrane and medial membrane band, plasma membrane, plasma membrane of cell tip localization
An02g10280	733.592	63.0627	3.54006	1.77256e-84		Ortholog of A. nidulans FGSC A4 : AN7992, Aspergillus wentii : Aspwe1_0042861, Aspergillus sydowii : Aspsy1_0047959 and Aspergillus carbonarius ITEM 5010 : Acar5010_203951
An02g10420	55.857	16.2165	1.78426	0.000427408		Ortholog of A. nidulans FGSC A4 : AN8020, AN0195, A. fumigatus Af293 : Afu5g02380, A. niger CBS 513.88 : An03g04900 and A. oryzae RIB40 : AO090001000067, AO090102000350
An02g10630	14.0678	0	5.99245	0.00221829		Ortholog of Aspergillus tubingensis : Asptu1_0145285, Aspergillus kawachii : Aspka1_0174734, Aspergillus acidus : Aspfo1_0484853 and Aspergillus niger ATCC 1015 : 37334-mRNA
An02g10660	114.61	41.4446	1.46751	9.27114e-06		S-adenosylmethionine synthetase18364712
An02g10700	71.9935	19.8211	1.86085	2.73116e-05		Has domain(s) with predicted electron transfer activity, heme binding, iron ion binding, monooxygenase activity, oxidoreductase activity and acting on paired donors, more
An02g10940	11.1714	0	5.65987	0.00662308		Ortholog(s) have versicolorin reductase activity and role in positive regulation of sterigmatocystin biosynthetic process, sterigmatocystin biosynthetic process
An02g10960	12.4127	1.20125	3.3692	0.0436966		Ortholog of A. nidulans FGSC A4 : AN6458, A. fumigatus Af293 : Afu3g07420, A. niger CBS 513.88 : An01g01420, An12g05390 and A. oryzae RIB40 : AO090020000161, AO090005000921, AO090003001427
An02g11030	7.86132	0	5.1529	0.0292759		Has domain(s) with predicted catalytic activity, pyridoxal phosphate binding activity and role in biosynthetic process
An02g11140	21.9292	1.20125	4.19023	0.00278338		Ortholog of A. nidulans FGSC A4 : AN3976, A. fumigatus Af293 : Afu2g05290, Neosartorya fischeri NRRL 181 : NFIA_082050, Aspergillus wentii : Aspwe1_0592927 and Aspergillus versicolor : Aspve1_0080485
An02g11170	134.057	21.6243	2.6322	4.01842e-13		Has domain(s) with predicted carbon-sulfur lyase activity and role in metabolic process
An02g11190	61.6497	30.0313	1.03763	0.0217836		Ortholog of A. nidulans FGSC A4 : AN8050, A. fumigatus Af293 : Afu5g02090, A. oryzae RIB40 : AO090003001312, Neosartorya fischeri NRRL 181 : NFIA_040030 and Aspergillus wentii : Aspwe1_0061053
An02g11300	65.787	28.8301	1.19023	0.00655012		Ortholog(s) have structural constituent of ribosome activity and mitochondrial large ribosomal subunit, mitochondrial ribosome localization
An02g11660	30.618	11.4115	1.42387	0.0443491		Has domain(s) with predicted catalytic activity and role in metabolic process
An02g12070	201.085	98.5018	1.02958	1.10162e-05		Ortholog(s) have mitochondrion localization
An02g12440	22.7565	3.00269	2.9218	0.00509384		Protein of unknown function
An02g12850	67.4424	12.0125	2.48912	8.57725e-07		Protein of unknown function
An02g12880	67.0289	10.8122	2.63221	4.77474e-07		Ortholog of A. nidulans FGSC A4 : AN2912, Neosartorya fischeri NRRL 181 : NFIA_069420, Aspergillus versicolor : Aspve1_0081767 and Aspergillus clavatus NRRL 1 : ACLA_035690
An02g12920	42.6169	15.6163	1.44837	0.0117318		Ortholog of A. nidulans FGSC A4 : AN4857, A. fumigatus Af293 : Afu3g07620, A. oryzae RIB40 : AO090020000131, Aspergillus wentii : Aspwe1_0060564 and Aspergillus sydowii : Aspsy1_0056557
An02g13110	136.539	3.60376	5.24367	6.4728e-15		Ortholog of Aspergillus brasiliensis : Aspbr1_0191808, Aspergillus acidus : Aspfo1_0127368, Aspergillus niger ATCC 1015 : 37501-mRNA and Aspergillus carbonarius ITEM 5010 : Acar5010_409883
An02g13130	146.469	61.8632	1.24343	1.21193e-05		Ortholog of A. nidulans FGSC A4 : AN4854, A. fumigatus Af293 : Afu3g07570, A. oryzae RIB40 : AO090020000139, Aspergillus wentii : Aspwe1_0050934 and Aspergillus sydowii : Aspsy1_0798750
An02g13160	19.4466	3.00269	2.69505	0.0151328		Has domain(s) with predicted oxidoreductase activity and role in oxidation-reduction process
An02g13380	21.1016	1.20125	4.13473	0.00343244		Ortholog of A. nidulans FGSC A4 : AN4839, A. fumigatus Af293 : Afu3g07340, A. oryzae RIB40 : AO090020000189, Aspergillus wentii : Aspwe1_0559530 and Aspergillus sydowii : Aspsy1_0146522
An02g13550	55.8569	6.00626	3.2172	5.8487e-07		Pantothenate kinase
An02g13580	107.163	1.20125	6.47912	1.06339e-08	cfcI	Endochitinase; glycoside 1 hydrolase family 18 chitinase
An02g13660	29.7905	10.2102	1.54481	0.0337553		Ortholog of Aspergillus tubingensis : Asptu1_0189837, Aspergillus brasiliensis : Aspbr1_0037807, Aspergillus kawachii : Aspka1_0174499 and Aspergillus acidus : Aspfo1_0042095
An02g13890	76.1313	33.0349	1.20451	0.00287713		Ortholog of A. nidulans FGSC A4 : AN10943, A. fumigatus Af293 : Afu2g05550, A. oryzae RIB40 : AO090001000666, Neosartorya fischeri NRRL 181 : NFIA_082270 and Aspergillus clavatus NRRL 1 : ACLA_089150
An02g14040	1126.66	0	12.316	2.78714e-16		Ortholog of A. nidulans FGSC A4 : AN7477, Aspergillus versicolor : Aspve1_0044036, Aspergillus carbonarius ITEM 5010 : Acar5010_211768 and Aspergillus brasiliensis : Aspbr1_0191709
An02g14170	81.0962	16.8184	2.26964	2.803e-07		Ortholog of A. nidulans FGSC A4 : AN7484, A. fumigatus Af293 : Afu2g05720, A. oryzae RIB40 : AO090001000689, Aspergillus wentii : Aspwe1_0046318 and Aspergillus sydowii : Aspsy1_0153479
An02g14260	43.0305	15.0152	1.51891	0.00821469		Protein of unknown function
An02g14370	138.194	0	9.28869	2.58885e-09		Ortholog of Aspergillus tubingensis : Asptu1_0602571, Aspergillus brasiliensis : Aspbr1_0191685, Aspergillus kawachii : Aspka1_0174446 and Aspergillus acidus : Aspfo1_0042000
An02g14540	30.6179	1.20125	4.67176	0.000332807		Ortholog of A. nidulans FGSC A4 : AN7470, A. fumigatus Af293 : Afu2g05810, A. oryzae RIB40 : AO090001000700, Neosartorya fischeri NRRL 181 : NFIA_082530 and Aspergillus wentii : Aspwe1_0120676
An02g14790	43.0304	18.619	1.20857	0.0322244		Ortholog(s) have uracil DNA N-glycosylase activity, role in DNA repair and mitochondrion, nucleus localization
An02g14850	76.5446	31.8336	1.26576	0.00174422		Ortholog of A. fumigatus Af293 : Afu2g06205, A. oryzae RIB40 : AO090001000738, Aspergillus wentii : Aspwe1_0028348, Aspergillus clavatus NRRL 1 : ACLA_068110 and Aspergillus niger ATCC 1015 : 175113-mRNA
An02g14870	84.4062	40.8435	1.04726	0.00568084		Has domain(s) with predicted nucleic acid binding, zinc ion binding activity and nucleus localization
An03g00140	7.03381	0	4.99244	0.0439194		Ortholog(s) have intracellular localization
An03g00190	69.097	13.8149	2.32243	1.74579e-06	pelB	Pectin lyase; member of a multigene family
An03g00450	7.03388	0	4.99245	0.0439194		Has domain(s) with predicted carboxy-lyase activity
An03g00500	28.549	1.20125	4.57083	0.000537475		Ortholog(s) have glucan endo-1,6-beta-glucosidase activity
An03g00720	107.577	18.6208	2.53045	2.30747e-10		Protein of unknown function; expression induced by tunicamycin and DTT
An03g00770	14.8952	2.40251	2.63223	0.0436556		Protein similar to allergic allergen rAsp f 4 of A. fumigatus; expression repressed by tunicamycin and DTT
An03g00870	14.4815	1.80232	3.00652	0.0336946		Has domain(s) with predicted zinc ion binding activity
An03g00890	240.393	1.20125	7.6447	2.70482e-12		Has domain(s) with predicted catalytic activity, coenzyme binding activity and role in cellular metabolic process
An03g00900	105.921	0.60107	7.46228	3.16033e-06		Ortholog of A. niger CBS 513.88 : An08g08120, An09g00610, A. oryzae RIB40 : AO090010000695, Aspergillus wentii : Aspwe1_0044057, Aspwe1_0173844, Aspwe1_0586207 and Aspergillus sydowii : Aspsy1_0051856
An03g00920	117.92	0	9.0598	7.43786e-09		Has domain(s) with predicted catalytic activity, coenzyme binding activity and role in cellular metabolic process
An03g01000	9.51642	0	5.42855	0.0135734		Ortholog of A. nidulans FGSC A4 : AN5639, AN2587, AN9444, AN7395, A. fumigatus Af293 : Afu5g00840, A. oryzae RIB40 : AO090102000018 and Aspergillus wentii : Aspwe1_0065350, Aspwe1_0153928, Aspwe1_0178709
An03g01060	91.4401	0.60107	7.25019	6.92111e-06		Ortholog of A. oryzae RIB40 : AO090038000117, Aspergillus niger ATCC 1015 : 45767-mRNA, Aspergillus terreus NIH2624 : ATET_05722 and Aspergillus brasiliensis : Aspbr1_0198840
An03g01080	38.0657	13.8166	1.46221	0.0195563		Protein of unknown function
An03g01200	45.9268	13.8149	1.73315	0.00216536		Has domain(s) with predicted DNA binding, zinc ion binding activity, role in transcription, DNA-templated and nucleus localization
An03g01300	41.3756	12.0125	1.78424	0.00319551		Ortholog of A. nidulans FGSC A4 : AN8943, A. fumigatus Af293 : Afu2g00900, Afu6g11560, A. niger CBS 513.88 : An01g11690 and A. oryzae RIB40 : AO090113000175, AO090023000422
An03g01590	18.619	3.60376	2.3692	0.0289656		Has domain(s) with predicted amino acid transmembrane transporter activity, role in amino acid transmembrane transport, amino acid transport, transmembrane transport and integral component of membrane, membrane localization
An03g01630	93.9224	34.8381	1.43084	9.72331e-05		Ortholog of A. nidulans FGSC A4 : AN6881, A. fumigatus Af293 : Afu8g07160, Neosartorya fischeri NRRL 181 : NFIA_099950 and Aspergillus versicolor : Aspve1_0035247
An03g01640	41.3754	0	7.54884	5.42011e-06		Ortholog of A. nidulans FGSC A4 : AN6862, Neosartorya fischeri NRRL 181 : NFIA_074040, Aspergillus wentii : Aspwe1_0170839 and Aspergillus versicolor : Aspve1_0035273
An03g01760	19.4465	1.20125	4.01689	0.00542261		Has domain(s) with predicted DNA binding, DNA-binding transcription factor activity, RNA polymerase II-specific, zinc ion binding activity and role in regulation of transcription, DNA-templated, transcription, DNA-templated
An03g01770	104.267	0	8.88227	1.67337e-08		Ortholog of A. nidulans FGSC A4 : AN7941, A. fumigatus Af293 : Afu2g12680, Afu7g00370, Neosartorya fischeri NRRL 181 : NFIA_087830, NFIA_112920 and Aspergillus versicolor : Aspve1_0045447
An03g01860	123.713	52.2549	1.24336	6.36776e-05		Has domain(s) with predicted catalytic activity and role in metabolic process
An03g02190	176.26	18.0179	3.29015	3.9607e-20		Has domain(s) with predicted transmembrane transporter activity, role in transmembrane transport and integral component of membrane, membrane localization
An03g02260	43.4445	16.8184	1.36917	0.0156146		Ortholog of A. nidulans FGSC A4 : AN5432, A. oryzae RIB40 : AO090010000050/aoiJ, Aspergillus versicolor : Aspve1_0041976, Aspergillus niger ATCC 1015 : 194262-mRNA and Aspergillus zonatus : Aspzo1_0158866
An03g02300	31.4455	8.40877	1.90289	0.00899489		Ortholog of A. nidulans FGSC A4 : AN7140, A. fumigatus Af293 : Afu4g13890, Afu4g03722, A. niger CBS 513.88 : An14g01500, An14g01470 and A. oryzae RIB40 : AO090003000220, AO090020000699
An03g02360	16927.2	451.673	5.22792	0	hfbB	Putative hydrophobin
An03g02400	17728.2	836.07	4.40628	0	hfbA	Hydrophobin similar to dewA of A. nidulans; highly expressed in dormant conidia
An03g02570	9.10263	0	5.36441	0.0163058		Has domain(s) with predicted electron transfer activity, heme binding, iron ion binding, monooxygenase activity, oxidoreductase activity and acting on paired donors, more
An03g02600	50.4783	14.415	1.80809	0.000802336		Has domain(s) with predicted catalytic activity, protein serine/threonine phosphatase activity and role in protein dephosphorylation
An03g02610	128.264	6.60645	4.27902	7.68734e-16		Has domain(s) with predicted methyltransferase activity
An03g02620	62.4769	19.2192	1.70074	0.000310692		Has domain(s) with predicted cation transmembrane transporter activity, role in cation transport, transmembrane transport and integral component of membrane localization
An03g02630	18.6191	0	6.39684	0.000516968		Has domain(s) with predicted role in cell wall macromolecule catabolic process
An03g02635	24.8252	4.80501	2.36919	0.00856927		Protein of unknown function
An03g02640	28.1354	8.40877	1.74242	0.0233899		Ortholog(s) have role in DNA recombination
An03g02660	86.4748	34.2353	1.33679	0.000430478		Ortholog(s) have ubiquitin protein ligase activity, ubiquitin-protein transferase activity
An03g02670	24.4116	7.8077	1.64455	0.0492372		Ortholog(s) have phosphatidylinositol-3,5-bisphosphate 5-phosphatase activity, role in phosphatidylinositol dephosphorylation and PAS complex, extrinsic component of membrane, fungal-type vacuole membrane, nuclear periphery localization
An03g02770	88.5436	38.4401	1.20378	0.00119134		Ortholog(s) have hydrolase activity, acting on ester bonds, phosphoprotein phosphatase activity
An03g02780	24.4116	7.20752	1.75999	0.0370387		Has domain(s) with predicted electron transfer activity
An03g02830	38.893	1.80232	4.43189	2.90293e-05		Phosphatidylserine decarboxylase
An03g02850	133.643	19.8211	2.7533	1.10457e-13		Ortholog of A. fumigatus Af293 : Afu8g00670, A. oryzae RIB40 : AO090010000618, Neosartorya fischeri NRRL 181 : NFIA_094110 and Aspergillus clavatus NRRL 1 : ACLA_044870
An03g02860	38.4791	3.60376	3.4165	4.18513e-05		Ortholog of Aspergillus carbonarius ITEM 5010 : Acar5010_051439
An03g02870	119.575	0	9.07991	6.77868e-09		Ortholog of A. nidulans FGSC A4 : AN10604, A. fumigatus Af293 : Afu2g17760, Neosartorya fischeri NRRL 181 : NFIA_093160, Aspergillus wentii : Aspwe1_0141692 and Aspergillus versicolor : Aspve1_0070749
An03g02890	39.3068	13.8149	1.50858	0.013054		Ortholog(s) have role in interstrand cross-link repair, nucleotide-excision repair, nucleotide-excision repair involved in interstrand cross-link repair
An03g02910	28.5492	8.40877	1.76348	0.0208606		Ortholog of A. nidulans FGSC A4 : AN3087, A. fumigatus Af293 : Afu3g12360, A. oryzae RIB40 : AO090005000731, Aspergillus wentii : Aspwe1_0049379 and Aspergillus sydowii : Aspsy1_0056184
An03g03330	29.7903	10.2102	1.5448	0.0337553		Has domain(s) with predicted FAD binding, oxidoreductase activity and role in metabolic process
An03g03360	126.195	51.0537	1.30558	2.41635e-05		Ortholog(s) have carnitine transmembrane transporter activity, carnitine:acyl carnitine antiporter activity and role in acetate catabolic process, carbon utilization, carnitine transport, fatty acid metabolic process
An03g03530	66.6149	3.60376	4.20827	1.13182e-08		Ortholog(s) have hydrolase activity, acting on ester bonds activity, role in siderophore catabolic process and intracellular localization
An03g03540	29.7904	0	7.07491	3.71049e-05	sidF	Ortholog(s) have role in N',N'',N'''-triacetylfusarinine C biosynthetic process, ergosterol biosynthetic process, siderophore biosynthetic process and peroxisome localization
An03g03550	17.7914	0	6.33124	0.000662561	sidH	Ortholog(s) have role in N',N'',N'''-triacetylfusarinine C biosynthetic process, cellular response to hydrogen peroxide, cellular response to iron ion starvation, ergosterol biosynthetic process, pathogenesis and peroxisome localization
An03g03590	72.4073	25.2263	1.52121	0.000346404		Ortholog(s) have promoter-specific chromatin binding, sequence-specific DNA binding activity
An03g03650	59.9946	12.6127	2.24992	1.46193e-05		Protein of unknown function
An03g03660	197.361	85.2898	1.2104	4.74447e-07	glr1	Glutathione reductase
An03g04610	85.6475	27.6288	1.63224	3.20933e-05		Ortholog of A. fumigatus Af293 : Afu5g08360, A. oryzae RIB40 : AO090701000757, Aspergillus wentii : Aspwe1_0035166, Aspergillus sydowii : Aspsy1_0046236 and Aspergillus terreus NIH2624 : ATET_08268
An03g04860	288.802	88.2925	1.70972	2.49454e-16		Ortholog(s) have role in actin cytoskeleton organization, asexual sporulation resulting in formation of a cellular spore, eisosome assembly and negative regulation of protein phosphorylation, more
An03g04960	46.7544	18.0188	1.3756	0.0109179		Ortholog(s) have role in ascospore formation, hyphal growth, response to oxidative stress, sporocarp development involved in sexual reproduction
An03g05130	7.8614	0	5.15291	0.0292759		Ortholog of A. fumigatus Af293 : Afu2g01300, Neosartorya fischeri NRRL 181 : NFIA_033600, Aspergillus wentii : Aspwe1_0307772 and Aspergillus versicolor : Aspve1_0036298
An03g05360	136.539	28.831	2.24365	2.29803e-11		Ortholog of A. nidulans FGSC A4 : AN2821, A. fumigatus Af293 : Afu2g00180, Afu2g17480, A. niger CBS 513.88 : An04g09420 and A. oryzae RIB40 : AO090102000063, AO090009000716
An03g05630	81.9238	9.00984	3.18476	8.6484e-10		Ortholog of Aspergillus tubingensis : Asptu1_0158820, Aspergillus brasiliensis : Aspbr1_0134553, Aspergillus glaucus : Aspgl1_0053351 and Aspergillus kawachii : Aspka1_0181155
An03g06220	55.8568	6.00626	3.2172	5.91553e-07		Putative 1,3-beta-glucanosyltransferase; secreted protein
An03g06370	186.19	5.40608	5.10616	1.68171e-20		Has domain(s) with predicted DNA binding, DNA-binding transcription factor activity, RNA polymerase II-specific, zinc ion binding activity and role in regulation of transcription, DNA-templated, transcription, DNA-templated
An03g06530	15.7227	0.60107	4.71015	0.0171637		Has domain(s) with predicted role in transmembrane transport and integral component of membrane localization
An03g06540	62.4769	30.6324	1.02828	0.0220765		Has domain(s) with predicted arylsulfatase activity, catalytic activity, sulfuric ester hydrolase activity and role in metabolic process, phenol-containing compound metabolic process
An03g06650	207.705	21.6234	3.26392	1.97617e-23		Has domain(s) with predicted phosphoric diester hydrolase activity and role in lipid metabolic process
An03g06690	116.265	44.4464	1.38728	2.08113e-05		Salicylate hydroxylase with a predicted role in salicylic acid degradation
An03g06700	418.306	30.0313	3.80002	1.48935e-49		Ortholog of A. nidulans FGSC A4 : AN8898, A. fumigatus Af293 : Afu8g02570, A. oryzae RIB40 : AO090010000748, Aspergillus wentii : Aspwe1_0177751 and Aspergillus sydowii : Aspsy1_0162180
An03g06710	176.259	13.8131	3.67348	5.85746e-21		Has domain(s) with predicted oxidoreductase activity and role in metabolic process
An03g06720	26.4803	7.8077	1.7619	0.0280699		Ortholog(s) have role in steroid metabolic process
An03g06810	220.946	67.8703	1.70283	1.39679e-12		Ortholog(s) have DNA-binding transcription factor activity and role in positive regulation of transcription by RNA polymerase II, quinate catabolic process
An03g06820	766.276	300.92	1.3485	5.35942e-33		Ortholog of A. fumigatus Af293 : Afu8g02720, A. oryzae RIB40 : AO090010000763, Aspergillus wentii : Aspwe1_0177783, Aspergillus sydowii : Aspsy1_0050811 and Aspergillus terreus NIH2624 : ATET_10385
An03g06830	758	296.102	1.35609	8.7241e-33		Has domain(s) with predicted translation initiation factor activity and role in translational initiation
An03g06890	32.2728	5.40608	2.57774	0.00112025		Ortholog of A. oryzae RIB40 : AO090010000770, Aspergillus versicolor : Aspve1_0089666, Aspergillus niger ATCC 1015 : 44643-mRNA and Aspergillus sydowii : Aspsy1_0036241
An04g00010	210.188	34.8372	2.593	1.10981e-19		Protein of unknown function
An04g00100	2050.58	779.622	1.39519	2.39706e-92		Ortholog(s) have glyoxysome localization
An04g00370	61.2358	27.6288	1.1482	0.0116202		Ortholog(s) have peroxisome matrix targeting signal-2 binding activity and role in protein import into peroxisome matrix
An04g00410	97.2323	22.8229	2.09092	9.06321e-08		Putative dipeptidyl peptidase III
An04g00530	16.1365	1.20125	3.74771	0.0140444		Ortholog(s) have role in positive regulation of (R)-carnitine transmembrane transport, positive regulation of polyamine transmembrane transport
An04g00590	46.3408	16.8167	1.46235	0.00757721		Ortholog of A. nidulans FGSC A4 : AN0227, A. fumigatus Af293 : Afu3g12020, Afu5g10910, Afu4g06275, A. niger CBS 513.88 : An14g03700, An02g07840 and A. oryzae RIB40 : AO090010000440, AO090023000963
An04g00610	38.893	10.8113	1.84697	0.00353687		3-hydroxy-3-methylglutaryl-coenzyme A (HMG-CoA) reductase isozyme
An04g00620	57.512	13.2156	2.12175	5.18742e-05		Protein of unknown function
An04g00710	2381.99	0	13.3961	3.60487e-19		Ortholog of A. fumigatus Af293 : Afu4g06370, Neosartorya fischeri NRRL 181 : NFIA_109780, Aspergillus wentii : Aspwe1_0023332 and Aspergillus clavatus NRRL 1 : ACLA_045680
An04g00740	38.4795	10.8113	1.83155	0.00411772		Sterol carrier protein; induced by fenpropimorph
An04g00750	83.5787	24.6244	1.763	1.34175e-05		Ortholog of A. nidulans FGSC A4 : AN4352, A. fumigatus Af293 : Afu4g06390, Aspergillus wentii : Aspwe1_0100602, Aspergillus sydowii : Aspsy1_0163330 and Aspergillus terreus NIH2624 : ATET_05584
An04g00770	24.8253	3.60376	2.78424	0.00379863		Ortholog of Aspergillus brasiliensis : Aspbr1_0075991, Aspergillus kawachii : Aspka1_0172794 and Aspergillus acidus : Aspfo1_0217513
An04g00790	30.2041	9.61002	1.65214	0.0232173		Has domain(s) with predicted 3-dehydroquinate dehydratase activity, catalytic activity
An04g00800	28.1353	7.80859	1.8493	0.0174455		Ortholog of A. nidulans FGSC A4 : AN4349, A. fumigatus Af293 : Afu4g06480, A. oryzae RIB40 : AO090023000945, Aspergillus wentii : Aspwe1_0100642 and Aspergillus sydowii : Aspsy1_0163308
An04g01070	954.953	0.600183	10.6347	2.59375e-12		Ortholog of Aspergillus tubingensis : Asptu1_0829949, Aspergillus brasiliensis : Aspbr1_0127044, Aspergillus acidus : Aspfo1_0044764 and Aspergillus carbonarius ITEM 5010 : Acar5010_002835
An04g01170	539.538	239.049	1.17442	7.51771e-18		Ortholog(s) have 2 iron, 2 sulfur cluster binding, iron-sulfur cluster binding, iron-sulfur cluster carrier activity
An04g01180	64.1319	30.6306	1.06604	0.0163058		Ortholog of Aspergillus tubingensis : Asptu1_0046912
An04g01280	36.8242	2.40251	3.93804	4.38638e-05		4-hydroxyphenylpyruvate dioxygenase
An04g01370	74.0624	10.8104	2.77624	4.16124e-08		Ortholog(s) have glyoxysome localization
An04g01410	52.5471	11.4115	2.20309	7.35657e-05		Putative tyrosine phosphatase
An04g01450	143.573	62.4634	1.20068	2.77868e-05		Has domain(s) with predicted FMN binding, catalytic activity, oxidoreductase activity and role in oxidation-reduction process
An04g01480	30.2041	10.8113	1.48221	0.038775		Ortholog(s) have preribosome binding, protein tyrosine phosphatase activity
An04g01500	163.847	73.8757	1.14917	1.46113e-05		Putative C2H2 zinc finger transcription factor
An04g01670	42.6168	13.2138	1.68938	0.00406508		Ortholog of A. nidulans FGSC A4 : AN10558, A. fumigatus Af293 : Afu4g07280/sok1, A. oryzae RIB40 : AO090023000845, Aspergillus wentii : Aspwe1_0023238 and Aspergillus terreus NIH2624 : ATET_05483
An04g01900	27.308	9.00895	1.59985	0.0385647		Ortholog(s) have role in establishment or maintenance of cell polarity
An04g01920	67.8559	27.0286	1.328	0.00220405		Has domain(s) with predicted DNA binding, chromatin binding activity
An04g02030	93.0947	39.0385	1.25376	0.000587425		Ortholog(s) have translation initiation factor activity, role in cytoplasmic translational initiation, translational initiation and cytoplasm localization
An04g02110	622.29	178.993	1.79771	7.46438e-38		Protein of unknown function; expressed in germinating conidia
An04g02220	59.167	6.60733	3.16273	2.95001e-07		L-serine dehydratase
An04g02290	20.2739	0.600183	5.07705	0.00677782		Protein of unknown function
An04g02380	34.7555	14.415	1.26967	0.0493922		Has domain(s) with predicted protein disulfide oxidoreductase activity
An04g02390	41.3756	10.2102	2.01873	0.00120818		Ortholog of Aspergillus tubingensis : Asptu1_0046755
An04g02510	75.7173	34.2344	1.14515	0.00459526		Ortholog of S. cerevisiae : RTC5, A. nidulans FGSC A4 : AN3838, A. fumigatus Af293 : Afu4g08080, A. oryzae RIB40 : AO090023000761 and Aspergillus wentii : Aspwe1_0047712
An04g02600	48.4095	1.20125	5.33267	1.11082e-05		Ortholog(s) have acid phosphatase activity, thiamine phosphate phosphatase activity and role in cellular response to phosphate starvation, organophosphate catabolic process, thiamine biosynthetic process
An04g02690	169.64	7.20841	4.55681	3.49122e-20		Putative alcohol dehydrogenase
An04g02870	103.025	27.0286	1.93045	1.87487e-07		Protein of unknown function
An04g03000	7.03388	0	4.99245	0.0439194		Protein of unknown function
An04g03200	301.213	31.2317	3.26967	2.68328e-33		Mannose-6-phosphate isomerase
An04g03280	45.927	13.2138	1.7973	0.00159749		Protein of unknown function
An04g03290	701.731	171.183	2.0354	3.5595e-51		Long-chain-acyl-CoA dehydrogenase
An04g03590	11.1714	0	5.65987	0.00662308		Has domain(s) with predicted phospholipase activity and role in metabolic process, phospholipid catabolic process
An04g03740	63.3048	30.6315	1.04729	0.0188213		Has domain(s) with predicted zinc ion binding activity
An04g03830	507.679	16.8175	4.91588	1.4196e-56		Glycosylphosphatidylinositol-anchored cell wall protein
An04g03920	41.7892	17.4177	1.26256	0.0282137		Has domain(s) with predicted ATP binding, helicase activity, nucleic acid binding activity
An04g04130	289.629	118.924	1.28417	6.00315e-11		Ornithine transaminase
An04g04140	117.507	46.8524	1.32661	4.52008e-05		Protein of unknown function
An04g04230	30.2041	8.40877	1.84478	0.013006		Ortholog of A. nidulans FGSC A4 : AN1613, A. oryzae RIB40 : AO090023000625, Neosartorya fischeri NRRL 181 : NFIA_106970, Aspergillus wentii : Aspwe1_0145900 and Aspergillus versicolor : Aspve1_0037431
An04g04280	215.153	25.2272	3.09235	2.28425e-23		Ortholog of A. nidulans FGSC A4 : AN1608, A. fumigatus Af293 : Afu4g09250, A. oryzae RIB40 : AO090023000611 and Aspergillus wentii : Aspwe1_0025307, Aspwe1_0043468, Aspwe1_0045458
An04g04330	53.7882	13.2129	2.02528	0.000153369		Ferulate:CoA ligase (AMP-forming)
An04g04700	139.85	4.20483	5.05582	9.03187e-16		S-adenosyl-L-methionine:catechol O-methyltransferase
An04g04890	172.536	76.2791	1.17754	5.03413e-06		Glycerol kinase with a predicted role in glycerol metabolism
An04g05110	15.7228	1.80232	3.12518	0.0226765		Ortholog of A. nidulans FGSC A4 : AN6527, AN5581, A. fumigatus Af293 : Afu6g04900, Afu4g11477, A. niger CBS 513.88 : An14g03410 and A. oryzae RIB40 : AO090701000049, AO090003001075
An04g05380	40.9617	10.8122	1.92169	0.00196476		Ortholog of S. cerevisiae : YPL088W, A. nidulans FGSC A4 : AN9474, A. fumigatus Af293 : Afu4g11260, A. niger CBS 513.88 : An15g04210 and A. oryzae RIB40 : AO090005000195, AO090003001095, AO090120000002
An04g05410	20.2741	4.8059	2.07691	0.0362378		Ortholog of Aspergillus tubingensis : Asptu1_0804243, Aspergillus brasiliensis : Aspbr1_0178962, Aspergillus kawachii : Aspka1_0173165 and Aspergillus acidus : Aspfo1_0576297
An04g05580	110.887	13.8149	3.00483	2.03902e-12		Protein of unknown function
An04g05620	244.943	114.722	1.09432	2.16404e-07	acuA	Putative acetyl-CoA synthase
An04g05720	707.523	194.005	1.86669	9.89581e-47		Putative ketothiolase; 3-ketoacyl-CoA thiolase
An04g05790	65.3733	6.60733	3.30664	3.88813e-08		Protein of unknown function
An04g05810	20.274	4.80501	2.07702	0.0354107		Has domain(s) with predicted ATP binding, DNA binding, helicase activity, nucleic acid binding activity
An04g05940	46.7545	21.6226	1.11257	0.0369839		Ortholog(s) have alpha-1,6-mannosyltransferase activity, role in N-glycan processing, protein N-linked glycosylation, protein glycosylation and alpha-1,6-mannosyltransferase complex localization
An04g06550	69.9251	24.0242	1.54129	0.000417569		Protein of unknown function
An04g06590	95.1636	1.80144	5.72285	1.33051e-09		Ortholog of A. nidulans FGSC A4 : AN10250, A. fumigatus Af293 : Afu4g10310, A. oryzae RIB40 : AO090003001191, Aspergillus wentii : Aspwe1_0022860 and Aspergillus sydowii : Aspsy1_0317295
An04g06890	50.0645	24.0242	1.05928	0.038351		Ortholog(s) have role in SRP-dependent cotranslational protein targeting to membrane and signal recognition particle, endoplasmic reticulum targeting localization
An04g06990	45.9268	15.0161	1.61285	0.00383098		Class I alpha-mannosidase; expression enhanced by maltose
An04g07500	1158.52	292.503	1.98575	1.40909e-89		Ortholog of A. nidulans FGSC A4 : AN0400, A. fumigatus Af293 : Afu4g09610, A. oryzae RIB40 : AO090003001281, Neosartorya fischeri NRRL 181 : NFIA_106400 and Aspergillus wentii : Aspwe1_0022929
An04g07530	182.466	9.61002	4.24695	4.21485e-22		Ortholog of Aspergillus tubingensis : Asptu1_0127407, Aspergillus brasiliensis : Aspbr1_0353149, Aspergillus kawachii : Aspka1_0181907 and Aspergillus acidus : Aspfo1_0206527
An04g07540	69.0975	0.60107	6.84599	2.87026e-05		Protein of unknown function
An04g07560	89.7851	21.0233	2.09455	2.8456e-07		Ortholog of Aspergillus acidus : Aspfo1_0130081, Aspfo1_0148244, Aspergillus niger ATCC 1015 : 45252-mRNA and Aspergillus sydowii : Aspsy1_0096117
An04g07680	9.93014	0	5.48994	0.0112811		Has domain(s) with predicted role in transmembrane transport and integral component of membrane localization
An04g07970	19.8603	0	6.48995	0.000362091		Has domain(s) with predicted GTP binding, GTPase activity
An04g08190	2087.82	587.988	1.8281	1.06028e-125		Ortholog(s) have ATPase activity
An04g08320	15.309	2.40251	2.67177	0.0380726		Has domain(s) with predicted role in transmembrane transport and integral component of membrane localization
An04g08500	208.534	11.4123	4.19166	6.59052e-25		Similar to the rodletless protein, RodA; highly expressed in dormant conidia
An04g08590	47.1682	15.6172	1.59473	0.00363777		Ortholog(s) have deoxyribodipyrimidine photo-lyase activity, mRNA binding activity
An04g08740	36.8242	15.0143	1.29425	0.0384574		Ortholog(s) have ubiquitin-protein transferase activity, role in protein import into peroxisome matrix, protein monoubiquitination and integral component of peroxisomal membrane, peroxisomal importomer complex localization
An04g08990	45.927	1.20125	5.25672	1.68693e-05		Has domain(s) with predicted oxidoreductase activity and role in oxidation-reduction process
An04g09000	29.3767	7.80948	1.91152	0.012708		Has domain(s) with predicted catalytic activity
An04g09030	155.158	21.0224	2.88376	2.73953e-16		Ortholog(s) have succinate:fumarate antiporter activity, role in acetate catabolic process, carbon utilization, fatty acid catabolic process, fumarate transport, succinate transport and mitochondrion, plasma membrane localization
An04g09040	21.5153	4.20483	2.35534	0.0168816		Protein of unknown function
An04g09420	17.3778	1.20125	3.85463	0.00973695		Ortholog of A. nidulans FGSC A4 : AN2821, A. fumigatus Af293 : Afu2g00180, Afu2g17480, A. niger CBS 513.88 : An03g05360 and A. oryzae RIB40 : AO090102000063, AO090009000716
An04g09440	72.4073	30.0313	1.26967	0.00230384		Protein of unknown function
An04g09610	16.9639	0	6.26253	0.000850422		Ortholog of A. nidulans FGSC A4 : AN3528, AN7149, A. fumigatus Af293 : Afu4g03620, Afu6g02580, A. niger CBS 513.88 : An14g01630 and A. oryzae RIB40 : AO090113000188, AO090011000275, AO090023000922
An04g09720	36.4105	9.60914	1.9218	0.00399081		Ortholog of A. nidulans FGSC A4 : AN9274, A. fumigatus Af293 : Afu3g14810, A. niger CBS 513.88 : An02g03200, An04g08110, A. oryzae RIB40 : AO090103000427 and Aspergillus wentii : Aspwe1_0110739
An04g09750	8.68876	0	5.29728	0.0199372		Tetrahydrofolylpolyglutamate synthase
An04g09760	100.129	9.00984	3.47427	2.78368e-12		Has domain(s) with predicted DNA binding, zinc ion binding activity, role in transcription, DNA-templated and nucleus localization
An04g09830	23.1702	6.00538	1.94782	0.0294889		Has domain(s) with predicted N-acetyltransferase activity
An04g10120	141.505	2.40251	5.88016	2.41625e-13		Protein of unknown function
An04g10250	74.8898	0.600183	6.96216	1.92125e-05		Has domain(s) with predicted N-acetyltransferase activity
An04g10280	360.382	0	10.6715	2.7208e-12		Phosphatidylserine decarboxylase
An05g00030	250.322	51.0528	2.29372	1.63982e-20		Ortholog of Aspergillus tubingensis : Asptu1_0047905, Aspergillus brasiliensis : Aspbr1_0048057, Aspergillus kawachii : Aspka1_0176554 and Aspergillus acidus : Aspfo1_0047403
An05g00070	92.6814	40.2433	1.20355	0.000908378		Ortholog(s) have aminopeptidase activity, epoxide hydrolase activity and role in cellular lipid metabolic process, cytoplasm to vacuole transport by the NVT pathway, protein catabolic process
An05g00080	62.891	27.0277	1.2184	0.00671443		Ortholog of A. nidulans FGSC A4 : AN5813, A. oryzae RIB40 : AO090011000939, Aspergillus wentii : Aspwe1_0043753, Aspergillus sydowii : Aspsy1_0201714 and Aspergillus terreus NIH2624 : ATET_06862
An05g00090	37.6518	12.6136	1.57777	0.0120147		Ortholog(s) have role in TOR signaling, positive regulation of phosphoprotein phosphatase activity, regulation of filamentous growth of a population of unicellular organisms in response to chemical stimulus, signal transduction
An05g00430	92.2675	30.0322	1.61934	1.75461e-05		Ortholog of A. fumigatus Af293 : Afu2g07840, A. oryzae RIB40 : AO090701000806, Neosartorya fischeri NRRL 181 : NFIA_083550, Aspergillus wentii : Aspwe1_0629899 and Aspergillus versicolor : Aspve1_0082834
An05g00810	57.9259	28.2281	1.03704	0.0274175	tbcA	Tubulin-specific chaperone; induced by caspofungin
An05g00950	64.9597	9.00984	2.85002	2.28148e-07		Has domain(s) with predicted FMN binding, catalytic activity, oxidoreductase activity and role in oxidation-reduction process
An05g01400	17.3777	0.600183	4.85467	0.0120943		Ortholog of A. nidulans FGSC A4 : AN2034, A. niger CBS 513.88 : An08g03760, A. oryzae RIB40 : AO090005000547, Neosartorya fischeri NRRL 181 : NFIA_003760 and Aspergillus wentii : Aspwe1_0117101
An05g01660	38.0655	0	7.42855	8.88313e-06		Ortholog(s) have ATP binding, ATPase activity, aminophospholipid flippase activity, azole transmembrane transporter activity, corticosterone binding, drug binding and estradiol binding, more
An05g01680	17.3777	0	6.2973	0.000747855		Has domain(s) with predicted DNA binding, zinc ion binding activity, role in transcription, DNA-templated and nucleus localization
An05g02070	28.9629	6.60645	2.1322	0.00695305		Putative alcohol dehydrogenase (catalyzed by glycerol dehydrogenase II (NADP+)
An05g02300	63.3048	28.2308	1.16508	0.00931568	gpi12	Putative ER protein with a predicted role in GPI anchor assembly
An05g02410	16.1364	2.40251	2.74771	0.029229		Has domain(s) with predicted catalytic activity, hydrolase activity, hydrolyzing O-glycosyl compounds activity and role in carbohydrate metabolic process
An05g02420	126.609	40.8417	1.63225	3.35545e-07		Ortholog of Aspergillus tubingensis : Asptu1_0061011, Aspergillus brasiliensis : Aspbr1_0138318, Aspergillus kawachii : Aspka1_0179252 and Aspergillus acidus : Aspfo1_0085884
An05g02590	23.9979	0	6.76297	0.000128557		Has domain(s) with predicted catalytic activity and role in metabolic process
An06g00010	96.8191	11.4123	3.08474	3.63528e-11		Ortholog of Aspergillus brasiliensis : Aspbr1_0139328, Aspergillus kawachii : Aspka1_0183061 and Aspergillus terreus NIH2624 : ATET_05643
An06g00020	14.0679	0.600183	4.54985	0.0255258		Protein of unknown function
An06g00060	31.8593	0	7.17178	2.51637e-05		Ortholog of Aspergillus brasiliensis : Aspbr1_0079614, Aspbr1_0079652 and Aspergillus acidus : Aspfo1_0080111
An06g00160	45.9268	0	7.6994	2.86008e-06		Ortholog(s) have extracellular region localization
An06g00180	81.9233	0	8.53434	7.94082e-08		Protein of unknown function
An06g00280	78.6135	34.8363	1.17419	0.00299389		Ortholog of S. cerevisiae : YBR096W, A. nidulans FGSC A4 : AN7874, AN10158, A. fumigatus Af293 : Afu1g12200, Afu3g00570, Afu8g02315 and A. niger CBS 513.88 : An08g04520, An16g02300
An06g00380	36.4105	5.40608	2.75178	0.00027296		Putative hexokinase
An06g00400	15.7228	0	6.15292	0.00125644		Protein of unknown function
An06g00410	173.363	0	9.61579	5.4996e-10		Protein of unknown function
An06g00590	758.415	198.211	1.93597	6.34019e-53		Ortholog of Aspergillus brasiliensis : Aspbr1_0040727, Aspergillus kawachii : Aspka1_0178283, Aspergillus wentii : Aspwe1_0099088 and Aspergillus versicolor : Aspve1_0086573
An06g00750	28.5491	7.80859	1.87036	0.0154532		Mannitol 2-dehydrogenase (NADP+)
An06g01180	208.533	51.653	2.01334	9.24808e-15		Has domain(s) with predicted DNA-binding transcription factor activity, RNA polymerase II-specific, zinc ion binding activity, role in regulation of transcription, DNA-templated and nucleus localization
An06g01190	219.705	85.8882	1.35502	4.7355e-09		Ortholog(s) have 1-phosphatidylinositol 4-kinase activator activity, calcium ion binding activity
An06g01220	91.8538	22.8229	2.00882	4.35979e-07		Protein of unknown function
An06g01260	287.147	97.9034	1.55237	3.25463e-14		Ortholog of A. nidulans FGSC A4 : AN0600, A. fumigatus Af293 : Afu6g10940, A. oryzae RIB40 : AO090023000524, Aspergillus wentii : Aspwe1_0107964 and Aspergillus sydowii : Aspsy1_0041257
An06g01270	297.077	45.6476	2.70223	9.57243e-29		Ortholog(s) have role in nucleotide-excision repair, pyrimidine dimer repair by nucleotide-excision repair, response to UV
An06g01320	10.7577	0	5.60543	0.00789293	sidI	Ortholog(s) have role in N',N'',N'''-triacetylfusarinine C biosynthetic process, cellular response to hydrogen peroxide, cellular response to iron ion starvation and ergosterol biosynthetic process, more
An06g01530	43.858	1.80144	4.60531	9.07327e-06		Putative beta-glucanase; predicted role in carbohydrate metabolism
An06g01690	281.767	88.2943	1.67413	1.90472e-15		Ortholog(s) have DNA-binding transcription activator activity, RNA polymerase II-specific, DNA-binding transcription factor activity and RNA polymerase II proximal promoter sequence-specific DNA binding, more
An06g01700	64.9595	13.8157	2.23332	6.94302e-06		Protein of unknown function
An06g01710	180.398	27.6297	2.70692	9.20831e-18		Ortholog(s) have guanyl-nucleotide exchange factor activity, translation initiation factor activity, role in cytoplasmic translational initiation and eukaryotic translation initiation factor 2B complex localization
An06g01770	79.4414	37.2362	1.09314	0.00568602		Ortholog of A. nidulans FGSC A4 : AN3694, Neosartorya fischeri NRRL 181 : NFIA_058550, Aspergillus wentii : Aspwe1_0166401 and Aspergillus versicolor : Aspve1_0042065
An06g01780	52.9607	20.4222	1.37482	0.00617398		Ortholog of A. nidulans FGSC A4 : AN3693, A. fumigatus Af293 : Afu6g12600, A. oryzae RIB40 : AO090003000373, Aspergillus wentii : Aspwe1_0203403 and Aspergillus sydowii : Aspsy1_0892534
An06g02240	5415.24	0	14.5809	1.33196e-22		Ortholog of Aspergillus tubingensis : Asptu1_0027047, Aspergillus brasiliensis : Aspbr1_0078115, Aspergillus acidus : Aspfo1_0075460 and Aspergillus niger ATCC 1015 : 37688-mRNA
An06g02530	22.7565	0	6.68634	0.000172037		Has domain(s) with predicted FMN binding, NADPH-hemoprotein reductase activity, aromatase activity, electron transfer activity, heme binding, iron ion binding and oxidoreductase activity, more
An06g02570	51.7194	19.2209	1.42806	0.00523828		Has domain(s) with predicted DNA binding, DNA-binding transcription factor activity, RNA polymerase II-specific, zinc ion binding activity and role in regulation of transcription, DNA-templated, transcription, DNA-templated
An07g00070	55.8571	1.80144	4.9542	7.0152e-07		Protein of unknown function; repressed by growth on starch and lactate
An07g00090	8.27504	0	5.2269	0.0241572		Has domain(s) with predicted catalytic activity and role in metabolic process
An07g00290	9.10263	0	5.36441	0.0163058		Has domain(s) with predicted catalytic activity and role in metabolic process
An07g00330	14.4813	0	6.03426	0.0019282		Ortholog of A. oryzae RIB40 : AO090020000258, Aspergillus wentii : Aspwe1_0039739, Aspergillus versicolor : Aspve1_0030003 and Aspergillus niger ATCC 1015 : 53362-mRNA
An07g00510	119.989	0	9.08489	6.64102e-09		Ortholog(s) have extracellular region localization
An07g00670	40.5481	12.0125	1.75509	0.00404676		Has domain(s) with predicted DNA binding, zinc ion binding activity, role in transcription, DNA-templated and nucleus localization
An07g00680	40.548	7.8077	2.37661	0.000352909		Threonine aldolase
An07g00700	11.1714	0	5.65987	0.00662308		Has domain(s) with predicted catalytic activity, ferric iron binding, iron ion binding, oxidoreductase activity, acting on single donors with incorporation of molecular oxygen, incorporation of two atoms of oxygen activity
An07g00860	11.1714	0	5.65987	0.00662308		Has domain(s) with predicted role in response to stress and integral component of membrane localization
An07g01100	99.7148	47.4473	1.07145	0.00206096		Ortholog of A. nidulans FGSC A4 : AN3299, A. fumigatus Af293 : Afu2g00590, A. oryzae RIB40 : AO090103000485, Aspergillus wentii : Aspwe1_0026517 and Aspergillus sydowii : Aspsy1_0029988
An07g01250	15.7227	0	6.15291	0.00125493		Has domain(s) with predicted ATP binding, ATPase activity, ATPase-coupled transmembrane transporter activity, nucleoside-triphosphatase activity, nucleotide binding activity and role in transmembrane transport
An07g01390	80.2686	1.80232	5.47723	1.07275e-08		Has domain(s) with predicted ferrous iron binding, oxidoreductase activity and role in cellular aromatic compound metabolic process
An07g01400	37.2382	0	7.39684	1.01451e-05		Has domain(s) with predicted oxidoreductase activity, oxidoreductase activity, acting on the aldehyde or oxo group of donors, NAD or NADP as acceptor activity and role in oxidation-reduction process
An07g01410	10.3438	0	5.54883	0.00948916		Ortholog of A. nidulans FGSC A4 : AN6744, Neosartorya fischeri NRRL 181 : NFIA_113290, Aspergillus wentii : Aspwe1_0023957 and Aspergillus versicolor : Aspve1_0056607
An07g01430	13.6539	0	5.94937	0.00256807		Has domain(s) with predicted aminopeptidase activity, dipeptidyl-peptidase activity, hydrolase activity and role in metabolic process, proteolysis
An07g01540	45.5132	19.22	1.24367	0.0224713		Ortholog(s) have unfolded protein binding activity
An07g01640	133.643	55.2612	1.27409	2.37565e-05		Ortholog(s) have calcium ion binding activity
An07g01830	7.44768	0	5.07492	0.0358582		Ortholog(s) have tetrahydroxynaphthalene reductase activity, versicolorin reductase activity
An07g01940	10.7576	0	5.60542	0.00787943		Has domain(s) with predicted transmembrane transporter activity, role in transmembrane transport and integral component of membrane, plasma membrane localization
An07g02050	54.616	3.00358	4.18475	3.16501e-07		2,3-Dihydroxybenzoate carboxylyase
An07g02240	48.8231	21.0215	1.21569	0.0197865		Ortholog(s) have phospholipase D activity and role in phospholipid metabolic process
An07g02600	18.2053	3.60376	2.33678	0.032814		Ortholog of A. nidulans FGSC A4 : AN6701, A. oryzae RIB40 : AO090005000427, Neosartorya fischeri NRRL 181 : NFIA_026900, Aspergillus wentii : Aspwe1_0035462 and Aspergillus versicolor : Aspve1_0056558
An07g02750	35.1691	13.814	1.34816	0.036672		Ortholog of Aspergillus kawachii : Aspka1_0176351
An07g03340	150.607	22.8265	2.72213	5.76551e-15	hyp1	Hydrophobin; highly expressed in dormant conidia
An07g03590	55.0296	26.4276	1.05817	0.0287134		Ortholog of A. nidulans FGSC A4 : AN12435, A. fumigatus Af293 : Afu5g09390, A. oryzae RIB40 : AO090020000556, Aspergillus wentii : Aspwe1_0102396 and Aspergillus sydowii : Aspsy1_0093274
An07g03670	53.3745	21.6226	1.30361	0.00866172		Ortholog(s) have role in signal transduction and plasma membrane localization
An07g03720	23.584	2.40251	3.2952	0.00256807		Has domain(s) with predicted oxidoreductase activity and role in metabolic process
An07g03730	73.2349	7.8077	3.2295	6.51985e-09		Ortholog of A. nidulans FGSC A4 : AN4729, A. fumigatus Af293 : Afu5g09280, A. niger CBS 513.88 : An14g07350, An14g07330 and A. oryzae RIB40 : AO090023000535, AO090020000531
An07g03770	493.197	117.121	2.07416	1.5699e-35	sodC	Cu,Zn superoxide dismutase; repressed by growth on starch and lactate
An07g03930	423.272	7.20752	5.87594	1.64986e-38		Ortholog(s) have extracellular region localization
An07g04260	32.6867	3.00358	3.44412	0.000195709		3-hydroxy-3-methylglutaryl coenzyme A synthase
An07g04300	76.1312	35.4365	1.10324	0.00602424		Putative 3-methylcrotonyl-CoA carboxylase
An07g04400	24.4118	0	6.78764	0.000117748		Ortholog of Aspergillus tubingensis : Asptu1_0045267, Aspergillus brasiliensis : Aspbr1_0123752, Aspergillus glaucus : Aspgl1_0063535 and Aspergillus acidus : Aspfo1_0040856
An07g04410	11.5852	0	5.71234	0.005646		Ortholog of A. nidulans FGSC A4 : AN2041, A. niger CBS 513.88 : An16g01460, An16g06600, An11g04970, An03g01890 and A. oryzae RIB40 : AO090026000564
An07g04800	16.9639	3.60376	2.2349	0.0484428		Has domain(s) with predicted GTP binding activity
An07g04930	13.6539	0	5.94937	0.00256807		Has domain(s) with predicted hydrolase activity, hydrolyzing O-glycosyl compounds activity and role in carbohydrate metabolic process
An07g04940	47.1682	13.2138	1.83577	0.00110863		Putative alpha-1,6-mannosyltransferase; expression enhanced by maltose
An07g05060	39.3069	15.017	1.38825	0.021664		Ortholog(s) have role in cellular carbohydrate catabolic process, conidiophore development, fungal-type cell wall organization or biogenesis, spore germination
An07g05410	49.2369	20.4213	1.26967	0.0147074		Ortholog of A. nidulans FGSC A4 : AN4650, A. fumigatus Af293 : Afu2g01790, A. oryzae RIB40 : AO090011000436, Aspergillus wentii : Aspwe1_0112486 and Aspergillus sydowii : Aspsy1_0059416
An07g05420	364.931	11.4115	4.99902	4.22408e-40		Ortholog of A. nidulans FGSC A4 : AN4646, Aspergillus versicolor : Aspve1_0042823, Aspergillus niger ATCC 1015 : 39924-mRNA and Aspergillus sydowii : Aspsy1_0155641
An07g05480	21.5154	2.40162	3.1629	0.00532381		Ortholog of Aspergillus tubingensis : Asptu1_0126559, Aspergillus brasiliensis : Aspbr1_0175911 and Aspergillus niger ATCC 1015 : 39919-mRNA
An07g05490	20.6878	2.40251	3.10617	0.00654285		Has domain(s) with predicted ATP binding, nucleoside-triphosphatase activity, nucleotide binding activity
An07g05500	72.4069	8.40877	3.10616	1.31329e-08		Ortholog(s) have role in aerobic respiration, hyphal growth, spore germination, sporocarp development involved in sexual reproduction
An07g05510	43.0306	4.20394	3.35543	1.3405e-05		Has domain(s) with predicted oxidoreductase activity and role in oxidation-reduction process
An07g05820	121.644	58.2621	1.06205	0.000639736		Ortholog of A. nidulans FGSC A4 : AN4578/usgS, A. fumigatus Af293 : Afu2g02010/usgS, A. oryzae RIB40 : AO090011000471, Aspergillus wentii : Aspwe1_0173282 and Aspergillus sydowii : Aspsy1_0059300
An07g05930	71.9934	35.4339	1.02268	0.0142708		Ortholog(s) have D-leucyl-tRNA(Leu) deacylase activity, D-tyrosyl-tRNA(Tyr) deacylase activity and role in D-leucine catabolic process, D-tyrosine catabolic process, tRNA metabolic process
An07g06010	51.3059	10.8113	2.24659	7.56004e-05		Ortholog(s) have mitochondrion localization
An07g06020	85.6475	16.8158	2.3485	7.21288e-08		Ortholog of A. nidulans FGSC A4 : AN4548, A. fumigatus Af293 : Afu2g02570, A. oryzae RIB40 : AO090026000600, Aspergillus wentii : Aspwe1_0049105 and Aspergillus sydowii : Aspsy1_0032959
An07g06040	50.4783	24.0251	1.07112	0.0353164		Ortholog(s) have G-protein beta/gamma-subunit complex binding, actin binding activity, role in positive regulation of transcription from RNA polymerase II promoter by pheromones, protein folding and cytoplasm localization
An07g06170	94.3363	27.6297	1.77162	3.0502e-06		Ortholog of A. oryzae RIB40 : AO090026000573, Aspergillus wentii : Aspwe1_0353226, Aspergillus clavatus NRRL 1 : ACLA_092330 and Aspergillus niger ATCC 1015 : 39869-mRNA
An07g06240	62.0634	19.8211	1.64672	0.000453788		Ortholog(s) have role in ferric triacetylfusarinine C import into cell
An07g06390	489.473	0	11.1132	2.59102e-13		Protein of unknown function
An07g06530	588.36	37.8399	3.95873	2.7358e-70		Protein similar to multicopy suppressor Sur7p; expression repressed by tunicamycin and DTT
An07g06535	89.3715	19.822	2.17277	1.598e-07		Ortholog(s) have role in cellular response to calcium ion and RAVE complex localization
An07g06540	45.5131	17.4186	1.38567	0.0117305		Has domain(s) with predicted methyltransferase activity and role in translation
An07g07380	35.1693	7.80859	2.17124	0.00206096		Has domain(s) with predicted nucleobase transmembrane transporter activity, transmembrane transporter activity, role in nucleobase transport, transmembrane transport and integral component of membrane, membrane localization
An07g07980	43.8582	13.8149	1.66665	0.00385607		Has domain(s) with predicted transmembrane transporter activity, role in transmembrane transport and integral component of membrane localization
An07g07990	41.7893	12.6136	1.72818	0.00384515		Protein of unknown function
An07g08070	10.7577	0	5.60543	0.00789293		Ortholog of Aspergillus tubingensis : Asptu1_0032044, Aspergillus brasiliensis : Aspbr1_0029750, Aspergillus kawachii : Aspka1_0175664 and Aspergillus acidus : Aspfo1_0050025
An07g08190	147.297	2.40251	5.93804	1.2099e-13		Has domain(s) with predicted oxidoreductase activity and role in metabolic process
An07g08290	62.4773	25.2263	1.3084	0.00397768	spaA	Polarisome component; localises to hyphal tips and is important for polarized growth
An07g08600	117.093	57.661	1.022	0.00123879		Ortholog(s) have phosphatase activity, protein serine/threonine phosphatase activity, role in cellular response to oxidative stress, dephosphorylation and fungal-type vacuole localization
An07g08670	27.308	0	6.94939	6.15378e-05		Ortholog of A. nidulans FGSC A4 : AN0698, AN9272, A. fumigatus Af293 : Afu1g13610, Afu4g09370, A. niger CBS 513.88 : An08g06690, A. oryzae RIB40 : AO090012000513 and Aspergillus wentii : Aspwe1_0171952
An07g08910	17.7915	0	6.33125	0.000659615		Has domain(s) with predicted electron transfer activity, heme binding, metal ion binding, molybdenum ion binding, oxidoreductase activity and role in nitrate assimilation, oxidation-reduction process
An07g09010	47.1682	18.619	1.34102	0.0123867		Ortholog of A. nidulans FGSC A4 : AN5209, A. fumigatus Af293 : Afu6g07420, A. oryzae RIB40 : AO090005001558, Aspergillus wentii : Aspwe1_0516548 and Aspergillus sydowii : Aspsy1_0156708
An07g09190	56.2708	10.2111	2.46229	9.76458e-06		Ortholog(s) have long-chain fatty acid transporter activity, very long-chain fatty acid-CoA ligase activity and role in long-chain fatty acid import into cell, very long-chain fatty acid metabolic process
An07g09360	40.1343	5.40519	2.89233	7.71202e-05		Maleylacetate reductase
An07g09600	38.0654	13.2129	1.52648	0.014216		Has domain(s) with predicted transferase activity, transferring phosphorus-containing groups activity
An07g09890	40.1343	11.4123	1.81427	0.00337102		Ortholog(s) have role in mitochondrial genome maintenance and integral component of mitochondrial inner membrane, mitochondrial membrane, mitochondrion localization
An07g10060	206.879	94.9025	1.12429	1.5896e-06		Putative proteinase B inhibitor
An07g10240	51.7195	24.6252	1.07056	0.0327635		Ortholog(s) have role in protein import into peroxisome matrix
An07g10280	72.4074	25.2263	1.52121	0.000347599		Protein of unknown function; expression induced by tunicamycin and DTT
An07g10290	26.0668	4.20483	2.63219	0.00391179		Ortholog(s) have alditol:NADP+ 1-oxidoreductase activity, aldo-keto reductase (NADP) activity, alpha-keto amide reductase activity and alpha-keto ester reductase activity, more
An07g10410	52.9607	20.4222	1.37482	0.00617398		Putative metalloprotease
An08g00380	48.4095	15.6163	1.63224	0.00257283		Ortholog of A. nidulans FGSC A4 : AN1389, A. oryzae RIB40 : AO090005001637, Neosartorya fischeri NRRL 181 : NFIA_016750 and Aspergillus versicolor : Aspve1_0059354
An08g00440	69.9248	24.0259	1.54124	0.000391883		Ortholog(s) have protein-arginine omega-N monomethyltransferase activity and role in peptidyl-arginine methylation
An08g00600	29.7904	7.80859	1.93176	0.0107538		Ortholog(s) have glutathione-disulfide reductase activity, role in cellular response to oxidative stress and Golgi apparatus, Golgi lumen, cis-Golgi network, integral component of membrane localization
An08g00710	29.3766	9.60914	1.61212	0.029383		Has domain(s) with predicted DNA-binding transcription factor activity, RNA polymerase II-specific, zinc ion binding activity, role in regulation of transcription, DNA-templated and nucleus localization
An08g00800	18.619	3.60376	2.3692	0.0289656		Ortholog(s) have role in cell morphogenesis, negative regulation of sexual sporulation resulting in formation of a cellular spore, phialide development, sexual sporulation resulting in formation of a cellular spore
An08g01270	1098.52	0	12.2795	3.46741e-16		Gamma-glutamylcysteine synthetase
An08g01520	256.942	0	10.1834	3.37714e-11		Ortholog(s) have intracellular localization
An08g01540	34.3419	0.60107	5.83731	0.000787992		Has domain(s) with predicted carbon-sulfur lyase activity and role in metabolic process
An08g01740	43.4445	14.415	1.5916	0.00568602	gcy1	Uronate dehydrogenase
An08g02170	178.329	0.60107	8.21383	1.73964e-07		Ortholog of A. nidulans FGSC A4 : AN1253, Aspergillus wentii : Aspwe1_0036553, Aspergillus versicolor : Aspve1_0024471 and Aspergillus clavatus NRRL 1 : ACLA_025280
An08g02960	116.679	51.653	1.17561	0.000232288		Protein of unknown function
An08g03010	36.8241	6.60556	2.47871	0.000600199		Protein of unknown function
An08g03020	9.93021	0	5.48995	0.0113248		Protein of unknown function
An08g03030	44.2718	0.600183	6.20379	0.000246094		Has domain(s) with predicted hydrolase activity
An08g03040	98.0599	15.0152	2.70721	3.24009e-10		Ortholog of A. nidulans FGSC A4 : AN1196, AN11106, A. fumigatus Af293 : Afu1g10800, Afu6g02390, A. niger CBS 513.88 : An12g08360 and A. oryzae RIB40 : AO090038000335, AO090120000126
An08g03090	78.6136	29.4311	1.41745	0.000427408	pmcA	Putative calcium-transporting ATPase
An08g03150	114.61	0	9.01873	8.94381e-09		Has domain(s) with predicted nucleobase transmembrane transporter activity, transmembrane transporter activity, role in nucleobase transport, transmembrane transport and integral component of membrane, membrane localization
An08g03280	62.4772	30.0331	1.05682	0.0189618		Ortholog(s) have D-erythro-sphingosine kinase activity, role in calcium-mediated signaling, response to heat, sphingolipid metabolic process and Golgi apparatus, membrane localization
An08g03300	12.4127	0	5.81187	0.00407057		Has domain(s) with predicted ATP binding, ATPase activity, ATPase-coupled transmembrane transporter activity, nucleoside-triphosphatase activity, nucleotide binding activity and role in transmembrane transport
An08g03580	2301.31	7.8077	8.20326	1.47593e-89	bgt1	1,3-beta-glucanosyltransferase; highly expressed in dormant conidia
An08g03630	48.8232	19.8202	1.30058	0.0130683		Ortholog of A. nidulans FGSC A4 : AN10149, A. fumigatus Af293 : Afu1g11510, A. oryzae RIB40 : AO090038000273, Neosartorya fischeri NRRL 181 : NFIA_014060 and Aspergillus wentii : Aspwe1_0028047
An08g03650	25.6529	8.40877	1.60915	0.0457976		Has domain(s) with predicted DNA binding, zinc ion binding activity, role in transcription, DNA-templated and nucleus localization
An08g03670	106.335	48.051	1.14599	0.000636175		Putative ethanolamine kinase
An08g03880	20.2741	5.40608	1.90705	0.0492451		Ortholog(s) have role in negative regulation of transcription by RNA polymerase II, quinate catabolic process
An08g03890	80.2686	2.40251	5.06222	2.05437e-09		Ortholog(s) have superoxide dismutase activity and role in cellular response to superoxide, evasion or tolerance by symbiont of host-produced reactive oxygen species
An08g04360	90.6126	34.2362	1.4042	0.000162415		Has domain(s) with predicted hydrolase activity, acting on ester bonds activity and role in GPI anchor metabolic process, intracellular protein transport
An08g04480	123.713	57.661	1.10134	0.000348398		Dynamin GTPase
An08g04500	285.491	1.20125	7.89276	3.94604e-13		Has domain(s) with predicted ATP binding, ATPase activity, ATPase-coupled transmembrane transporter activity, nucleoside-triphosphatase activity, nucleotide binding activity and role in transmembrane transport
An08g04520	53.3745	18.017	1.56671	0.00215419		Ortholog of A. nidulans FGSC A4 : AN7874, AN10158, A. fumigatus Af293 : Afu1g12200, Afu3g00570, Afu8g02315 and A. niger CBS 513.88 : An06g00280, An16g02300
An08g04590	16.964	1.20125	3.81986	0.0110136		Has domain(s) with predicted oxidoreductase activity and role in oxidation-reduction process
An08g05030	80.6823	28.229	1.51506	0.000156263		Has domain(s) with predicted catalytic activity
An08g05400	64.9595	16.2165	2.00206	2.87524e-05		Putative acetyl-CoA acetyltransferase; 3-ketoacyl-CoA thiolase; induced by fenpropimorph
An08g05430	65.3735	26.4258	1.30671	0.00324241		Protein of unknown function
An08g05780	101.37	31.8328	1.67104	3.62444e-06		Ortholog(s) have ATPase-coupled transmembrane transporter activity, role in fatty acid transmembrane transport and integral component of peroxisomal membrane, peroxisome localization
An08g05870	155.986	59.4625	1.39137	5.80519e-07		Ortholog(s) have role in SCF-dependent proteasomal ubiquitin-dependent protein catabolic process and SCF ubiquitin ligase complex, nuclear SCF ubiquitin ligase complex localization
An08g05880	52.5466	19.8211	1.40658	0.00568764		Protein of unknown function
An08g05890	50.0645	20.4213	1.29371	0.0121319		Protein of unknown function
An08g05900	53.3745	14.415	1.88858	0.000335826		Ortholog(s) have role in potassium ion transport, proton transmembrane transport and integral component of mitochondrial inner membrane localization
An08g06160	67.8563	25.8274	1.39359	0.00145775		Ortholog(s) have farnesyltranstransferase activity and role in terpenoid biosynthetic process
An08g06240	61.2359	9.00895	2.7649	7.88423e-07		Protein with similarity to uracil transport protein FUR4 of Schizosaccharomyces pombe
An08g06600	147.711	3.00269	5.62017	8.21592e-15		Ortholog of A. nidulans FGSC A4 : AN0691, A. fumigatus Af293 : Afu1g13530, A. oryzae RIB40 : AO090012000522, Neosartorya fischeri NRRL 181 : NFIA_011970 and Aspergillus wentii : Aspwe1_0027806
An08g06620	1225.13	55.2612	4.47061	1.21669e-150		Ortholog(s) have intracellular localization
An08g06630	1028.59	4.80501	7.74192	9.31468e-49		Ortholog(s) have intracellular localization
An08g07120	40.5481	17.4177	1.21906	0.0369184		Ortholog of A. nidulans FGSC A4 : AN2186, AN10116, A. fumigatus Af293 : Afu1g13980, A. niger CBS 513.88 : An12g09760, An05g02480, An12g10180 and A. oryzae RIB40 : AO090010000355, AO090010000554
An08g07150	141.091	36.6378	1.94521	6.75873e-10		Ortholog of A. nidulans FGSC A4 : AN0723, A. fumigatus Af293 : Afu1g13990, Afu6g13740, A. niger CBS 513.88 : An05g01960 and A. oryzae RIB40 : AO090103000371
An08g07200	60.822	30.0313	1.01813	0.0255273		Ortholog(s) have AP-2 adaptor complex, clathrin-coated vesicle localization
An08g07240	1017.01	180.79	2.49196	3.23018e-99		Has domain(s) with predicted FMN binding, oxidoreductase activity, pyridoxamine-phosphate oxidase activity and role in oxidation-reduction process
An08g07380	50.892	7.20752	2.81986	7.04028e-06		Putative malonyl CoA synthetase
An08g07510	37.2379	13.8149	1.43058	0.0220655		Has domain(s) with predicted intracellular localization
An08g07610	30.6179	9.61002	1.67176	0.0208138		Has domain(s) with predicted ATP binding, RNA binding, RNA helicase activity, helicase activity, nucleic acid binding activity and nucleus localization
An08g07770	7.03388	0	4.99245	0.0439194		Has domain(s) with predicted amino acid transmembrane transporter activity, role in amino acid transmembrane transport and membrane localization
An08g07890	28.5491	4.80501	2.57083	0.00252297		Ortholog(s) have 3-hydroxypropionate dehydrogenase (NAD+) activity, role in propionyl-CoA catabolic process and mitochondrion localization
An08g07940	62.8909	28.8283	1.12532	0.0122827		Protein of unknown function
An08g07960	61.2359	0	8.11444	4.88153e-07		Has domain(s) with predicted oxidoreductase activity, zinc ion binding activity and role in oxidation-reduction process
An08g08260	24.8253	3.00358	3.04721	0.00255725		Ortholog of A. nidulans FGSC A4 : AN9310, A. fumigatus Af293 : Afu3g00970, Neosartorya fischeri NRRL 181 : NFIA_001810 and Aspergillus versicolor : Aspve1_0418314
An08g08420	64.1324	0.60107	6.73841	4.17094e-05		Protein of unknown function
An08g08500	66.6145	1.80144	5.20829	9.83979e-08		Ortholog of A. nidulans FGSC A4 : AN5401, A. fumigatus Af293 : Afu6g13860, A. oryzae RIB40 : AO090103000362, Aspergillus sydowii : Aspsy1_0046494 and Aspergillus terreus NIH2624 : ATET_03448
An08g08710	38.893	11.4123	1.76895	0.00483817		Has domain(s) with predicted role in transmembrane transport and integral component of membrane localization
An08g08720	484.508	113.522	2.09357	4.34325e-35		Has domain(s) with predicted heme binding, peroxidase activity and role in oxidation-reduction process, response to oxidative stress
An08g08790	25.2391	6.60645	1.93366	0.0217633		Protein of unknown function
An08g08820	239.978	55.8578	2.10306	9.24782e-18		Ortholog of A. nidulans FGSC A4 : AN5446, A. fumigatus Af293 : Afu6g13500, A. oryzae RIB40 : AO090103000340, Neosartorya fischeri NRRL 181 : NFIA_059450 and Aspergillus versicolor : Aspve1_0084095
An08g08920	314.454	3.00269	6.71024	2.75518e-22		Ortholog(s) have catalase activity and role in chanoclavine-I biosynthetic process
An08g09090	10.3439	0	5.54884	0.00941383		Ortholog of A. oryzae RIB40 : AO090010000025, Aspergillus wentii : Aspwe1_0054781, Aspergillus versicolor : Aspve1_0129399 and Aspergillus niger ATCC 1015 : 38012-mRNA
An08g09150	21.5153	1.20037	4.16293	0.003278		Ortholog of Aspergillus tubingensis : Asptu1_0052964, Aspergillus glaucus : Aspgl1_0181752, Aspergillus kawachii : Aspka1_0173366 and Aspergillus acidus : Aspfo1_0130243
An08g09360	14.4815	1.80232	3.00652	0.0336946		Has domain(s) with predicted oxidoreductase activity and role in metabolic process
An08g09830	246.185	0	10.1217	4.56963e-11		Ortholog of Aspergillus niger ATCC 1015 : 37951-mRNA
An08g09880	22884.1	0	16.6602	3.55459e-29	hfbD	Putative hydrophobin; expressed in dormant conidia
An08g10110	729.864	199.404	1.87192	2.73157e-48		Putative lipid transfer protein; induced by caspofungin
An08g10190	216.808	48.6503	2.15589	1.25035e-16		Ortholog of A. nidulans FGSC A4 : AN5490, A. oryzae RIB40 : AO090003000446, Aspergillus versicolor : Aspve1_0053274, Aspergillus niger ATCC 1015 : 37923-mRNA and Aspergillus sydowii : Aspsy1_0150005
An08g10210	58.3397	15.0152	1.95803	0.000107875		Ortholog(s) have role in asexual sporulation resulting in formation of a cellular spore and diterpenoid biosynthetic process, more
An08g10280	25.2391	4.80501	2.39305	0.0073951		Has domain(s) with predicted deaminase activity and role in purine ribonucleoside monophosphate biosynthetic process
An08g10300	18.2052	0	6.36441	0.000582723		Ortholog(s) have nucleoside transmembrane transporter activity, nucleoside transmembrane transporter activity, against a concentration gradient, symporter activity, xenobiotic transmembrane transporter activity
An08g10400	96.8189	25.2263	1.94036	3.97099e-07		Ortholog(s) have UDP-galactose transmembrane transporter activity, role in UDP-galactose transmembrane import into Golgi lumen, UDP-galactose transmembrane transport and integral component of Golgi membrane localization
An08g10620	22.7566	0	6.68635	0.000172037		Protein of unknown function
An08g10630	34.3417	0.600183	5.83737	0.000785665		Protein of unknown function
An08g10820	142.332	13.2138	3.42914	7.29044e-17		Putative aldehyde dehydrogenase
An08g11160	14.4814	1.20125	3.59159	0.0231125		Has domain(s) with predicted DNA binding, zinc ion binding activity and role in DNA integration, DNA recombination
An08g11370	26.8941	0	6.92735	6.68625e-05		Protein of unknown function
An08g11380	11.1714	0	5.65987	0.00662308		Protein of unknown function
An08g11430	9.93014	0	5.48994	0.0112811		Protein of unknown function
An08g11580	7.4476	0	5.07491	0.035734		Ortholog of Aspergillus kawachii : Aspka1_0183462
An08g11680	62.891	1.80144	5.12531	1.89869e-07		Has domain(s) with predicted oxidoreductase activity and role in metabolic process
An08g11690	10.3439	0	5.54884	0.00941383		Ortholog of Aspergillus brasiliensis : Aspbr1_0060417
An08g11720	18.6191	0	6.39684	0.000516968		Protein of unknown function
An08g11740	54.2021	0	7.93841	1.03701e-06		Protein of unknown function
An08g11750	412.928	0	10.8679	9.69225e-13		Ortholog of Aspergillus brasiliensis : Aspbr1_0212106
An08g11840	11.9989	1.20125	3.32028	0.0498455		Protein of unknown function
An08g11860	94.7501	6.00626	3.97959	4.79696e-12		Ortholog of A. nidulans FGSC A4 : AN1433, A. fumigatus Af293 : Afu1g01310, Afu8g04210, A. niger CBS 513.88 : An16g08870, An13g01880 and A. oryzae RIB40 : AO090701000542, AO090103000036
An08g12140	23.9977	0	6.76296	0.000129063		Has domain(s) with predicted nucleic acid binding, zinc ion binding activity
An09g00540	16.5503	0	6.22692	0.000969068		Ortholog of Aspergillus tubingensis : Asptu1_0036292, Aspergillus brasiliensis : Aspbr1_0201030, Aspergillus kawachii : Aspka1_0180492 and Aspergillus acidus : Aspfo1_0194405
An09g00670	77.786	16.8184	2.20952	7.94395e-07	gelD	Putative 1,3-beta-glucanosyltransferase; predicted signal peptide secretion sequence
An09g00690	41.3755	6.60733	2.6467	0.000118637		Ortholog(s) have ATPase activity, calcium transmembrane transporter activity, phosphorylative mechanism, potassium transmembrane transporter activity, phosphorylative mechanism activity
An09g00810	54.2021	0	7.93841	1.03701e-06		Has domain(s) with predicted oxidoreductase activity, zinc ion binding activity and role in oxidation-reduction process
An09g00820	145.228	0	9.36031	1.84982e-09		Has domain(s) with predicted catalytic activity
An09g00830	62.0632	0	8.1338	4.50408e-07		Has domain(s) with predicted carboxy-lyase activity
An09g00880	16.1365	0	6.19039	0.00110089	abfD	Has domain(s) with predicted alpha-L-arabinofuranosidase activity, catalytic activity and role in L-arabinose metabolic process, carbohydrate metabolic process
An09g00920	7.8614	0	5.15291	0.0292759		Ortholog of A. nidulans FGSC A4 : AN3489, A. fumigatus Af293 : Afu5g07540, A. niger CBS 513.88 : An16g03850, A. oryzae RIB40 : AO090701000444 and Aspergillus wentii : Aspwe1_0167521
An09g01125	51.3059	16.2165	1.66164	0.00158812		Ortholog of Aspergillus wentii : Aspwe1_0035347, Aspergillus niger ATCC 1015 : 188257-mRNA, Aspergillus carbonarius ITEM 5010 : Acar5010_006752, Acar5010_406932 and Aspergillus brasiliensis : Aspbr1_0138272
An09g01150	241.633	23.424	3.36674	1.25584e-27		Has domain(s) with predicted oxidoreductase activity and role in metabolic process
An09g01160	87.7163	31.831	1.46236	0.000132689		Ortholog of A. nidulans FGSC A4 : AN5207, A. fumigatus Af293 : Afu6g07400, A. oryzae RIB40 : AO090005001560, Aspergillus wentii : Aspwe1_0111955 and Aspergillus sydowii : Aspsy1_1140414
An09g01230	1107.62	141.747	2.96607	3.75801e-126		Ortholog of A. nidulans FGSC A4 : AN2535, A. fumigatus Af293 : Afu3g14660, Aspergillus wentii : Aspwe1_0107397, Aspwe1_0171355 and Aspergillus sydowii : Aspsy1_0087029
An09g01560	80.6824	25.2263	1.67733	3.85769e-05		Has domain(s) with predicted transferase activity, transferring glycosyl groups activity and membrane localization
An09g02050	112.128	15.6172	2.844	5.23048e-12		Ortholog(s) have glyoxysome localization
An09g02180	21.1016	1.80232	3.54969	0.00409281		Triacylglycerol lipase
An09g02230	116.266	10.8122	3.42679	5.78475e-14		Ortholog of A. nidulans FGSC A4 : AN9338, AN7059, A. niger CBS 513.88 : An12g03220, An01g01400, An12g02100 and A. oryzae RIB40 : AO090138000084
An09g02420	103.439	0	8.87077	1.74854e-08		Ortholog of Aspergillus tubingensis : Asptu1_0050785, Aspergillus brasiliensis : Aspbr1_0046043, Aspergillus kawachii : Aspka1_0179031 and Aspergillus acidus : Aspfo1_0036887
An09g02510	28.5491	9.61002	1.57083	0.0359339		Ortholog(s) have role in ethanol metabolic process and mitochondrial inner membrane localization
An09g02530	34.3418	13.2138	1.37792	0.0355777		Has domain(s) with predicted alcohol O-acetyltransferase activity and role in alcohol metabolic process
An09g02620	7.4476	0	5.07491	0.035734		Has domain(s) with predicted DNA binding, DNA-binding transcription factor activity, RNA polymerase II-specific, zinc ion binding activity and role in regulation of transcription, DNA-templated, transcription, DNA-templated
An09g02660	8.27519	0	5.22692	0.0241572		Ortholog of A. nidulans FGSC A4 : AN2647, A. fumigatus Af293 : Afu4g14050, Afu8g06260, A. niger CBS 513.88 : An02g00700, An02g06510, An05g01900, An05g01910 and A. oryzae RIB40 : AO090103000117
An09g02700	81.5097	27.6297	1.56078	9.90775e-05		Has domain(s) with predicted oxidoreductase activity, acting on the aldehyde or oxo group of donors, disulfide as acceptor activity and role in metabolic process
An09g02710	71.5795	22.8247	1.64898	0.000150434		Has domain(s) with predicted cofactor binding, dihydrolipoyllysine-residue (2-methylpropanoyl)transferase activity, transferase activity, transferring acyl groups activity and role in fatty-acyl-CoA biosynthetic process, metabolic process
An09g02740	48.8233	10.8113	2.17503	0.000164621		Ortholog(s) have role in ascospore wall assembly, ascospore-type prospore membrane assembly, protein localization to prospore membrane and plasma membrane, prospore membrane localization
An09g02910	77.3723	9.61002	3.00921	5.61774e-09		Has domain(s) with predicted role in transmembrane transport and integral component of membrane localization
An09g02980	73.2347	0	8.37259	1.61256e-07		Has domain(s) with predicted oxidoreductase activity and role in metabolic process
An09g03040	40.5482	14.415	1.49206	0.0122248		Ortholog of A. nidulans FGSC A4 : AN9057, A. fumigatus Af293 : Afu7g02600, A. oryzae RIB40 : AO090311000001, Aspergillus wentii : Aspwe1_0052567 and Aspergillus sydowii : Aspsy1_0049967
An09g03060	280.113	139.343	1.00736	2.16762e-07		Putative beta-type carbonic anhydrase
An09g03070	90.6126	39.0412	1.21472	0.000937962	agsE	Putative 1,3-alpha-glucan synthase; moderately induced in the presence of cell wall stress-inducing compounds such as Calcofluor White, SDS, and caspofungin
An09g03110	23.9978	1.80144	3.7354	0.00170199	amyE	Putative alpha-amylase
An09g03120	55.857	15.6163	1.83869	0.000310684		Protein of unknown function
An09g03130	474.578	16.8175	4.81861	1.02314e-53	catA	Catalase A
An09g03140	33.5143	7.20752	2.2172	0.00239834		Putative alcohol dehydrogenase
An09g03450	171.708	70.8713	1.27666	1.14163e-06	rpeA	Ribulose-phosphate 3-epimerase
An09g03530	45.5134	1.20125	5.24367	1.81395e-05		Ortholog of A. nidulans FGSC A4 : AN7595, A. fumigatus Af293 : Afu2g15270, Neosartorya fischeri NRRL 181 : NFIA_090510 and Aspergillus versicolor : Aspve1_0030808
An09g03560	491.13	15.6154	4.97499	4.81789e-54		Ortholog(s) have intracellular localization
An09g03600	22.3428	0	6.65987	0.000190692		Has domain(s) with predicted DNA-binding transcription factor activity, DNA-binding transcription factor activity, RNA polymerase II-specific, zinc ion binding activity and role in regulation of transcription, DNA-templated
An09g03630	39.3068	8.40877	2.22481	0.000783014		Protein with a predicted role in autophagy
An09g04030	10.7576	0	5.60542	0.00787943		Ortholog of A. fumigatus Af293 : Afu4g03550, Afu6g04370, A. niger CBS 513.88 : An01g09070, An07g06910, An12g07420, An01g10470 and A. oryzae RIB40 : AO090010000022, AO090005000964
An09g04140	40.5481	18.0179	1.17017	0.0449606	NA	NA
An09g04240	459.269	225.226	1.02794	4.6296e-12		Ortholog of A. fumigatus Af293 : Afu3g14260, A. oryzae RIB40 : AO090012000670, Neosartorya fischeri NRRL 181 : NFIA_063040 and Aspergillus wentii : Aspwe1_0038047
An09g04335	15.7226	0	6.15291	0.00125644		Ortholog of A. fumigatus Af293 : Afu3g14200, A. niger CBS 513.88 : An09g04360, A. oryzae RIB40 : AO090012000663, Aspergillus wentii : Aspwe1_0151903 and Aspergillus sydowii : Aspsy1_0129782
An09g04360	15.7226	0	6.15291	0.00125644		Ortholog of A. fumigatus Af293 : Afu3g14200, A. niger CBS 513.88 : An09g04335, A. oryzae RIB40 : AO090012000663, Aspergillus wentii : Aspwe1_0151903 and Aspergillus sydowii : Aspsy1_0129782
An09g04370	17.7914	0.60107	4.88849	0.01114		Ortholog of A. nidulans FGSC A4 : AN10481, A. fumigatus Af293 : Afu3g14190, A. oryzae RIB40 : AO090012000662, Aspergillus wentii : Aspwe1_0169992 and Aspergillus sydowii : Aspsy1_0044374
An09g04380	11.1713	0	5.65986	0.00666668		Ortholog of A. nidulans FGSC A4 : AN3898, A. fumigatus Af293 : Afu3g14180, A. oryzae RIB40 : AO090012000661, Aspergillus wentii : Aspwe1_0038053 and Aspergillus sydowii : Aspsy1_0034796, Aspsy1_0915433
An09g04390	35.9969	0	7.34793	1.24087e-05		Salicylate hydroxylase with a predicted role in salicylic acid degradation
An09g04860	23.1704	2.40251	3.26967	0.00293028		Has domain(s) with predicted DNA binding, zinc ion binding activity, role in transcription, DNA-templated and nucleus localization
An09g04880	17.3778	3.00358	2.53263	0.0294882		Ortholog of A. nidulans FGSC A4 : AN8166, A. oryzae RIB40 : AO090102000486, Aspergillus wentii : Aspwe1_0042987, Aspergillus sydowii : Aspsy1_0161741 and Aspergillus terreus NIH2624 : ATET_09264
An09g05040	81.096	2.40251	5.07702	1.76852e-09		Ortholog of A. nidulans FGSC A4 : AN8167, A. fumigatus Af293 : Afu5g02950, A. oryzae RIB40 : AO090102000494, Aspergillus wentii : Aspwe1_0030018 and Aspergillus sydowii : Aspsy1_0061808
An09g05050	45.9271	0	7.69941	2.86323e-06		Protein of unknown function
An09g05080	23.9979	4.80501	2.3203	0.0111405		Has domain(s) with predicted catalytic activity, pyridoxal phosphate binding activity and role in biosynthetic process
An09g05110	3362.59	2.40251	10.4508	1.19295e-45		Protein similar to nonribosomal peptide synthases (NRPS-like), encoded in a predicted secondary metabolite gene cluster
An09g05120	144.815	2.40251	5.91352	1.63844e-13		Triacylglycerol lipase
An09g05130	10.7577	0	5.60543	0.00789293		Has domain(s) with predicted oxidoreductase activity and role in metabolic process
An09g05140	18.2052	0	6.36441	0.000582723		Ortholog of A. nidulans FGSC A4 : AN8060, AN2037, AN8619, A. fumigatus Af293 : Afu1g01630, Afu8g07330, A. niger CBS 513.88 : An12g10640, An12g07130 and A. oryzae RIB40 : AO090010000232, AO090010000368
An09g05330	32.6865	0	7.20876	2.17917e-05		Ortholog of A. nidulans FGSC A4 : AN9006, A. fumigatus Af293 : Afu3g02540, Afu6g11710, Afu7g08440, Afu5g00145, A. oryzae RIB40 : AO090038000212 and Neosartorya fischeri NRRL 181 : NFIA_004090, NFIA_057380
An09g05520	189.086	21.6217	3.12845	7.49469e-21		Ortholog of A. fumigatus Af293 : Afu5g03269, A. oryzae RIB40 : AO090102000529, Aspergillus wentii : Aspwe1_0043022, Aspergillus sydowii : Aspsy1_0036113 and Aspergillus terreus NIH2624 : ATET_08090
An09g05530	20.6877	0.600183	5.1062	0.00629316	hypG	Putative hydrophobin
An09g05730	386.861	6.00626	6.0092	5.92592e-34	fwnA	Putative polyketide synthase (PKS) involved in both dihydroxynaphthalene (DHN) melanin and naphtho-gamma-pyrone production; required for wild-type black spore pigmentation; mutants have reduced ornamention on the conidial cell surface
An09g05860	51.3057	24.6261	1.05894	0.0355777		Methylenetetrahydrofolate reductase (NADPH)
An09g05920	19.4465	3.60376	2.43194	0.0221892	ctcB	Putative chitinase
An09g05950	81.5101	11.4123	2.83642	5.37187e-09		Has domain(s) with predicted ATPase activity, ATPase-coupled cation transmembrane transporter activity, metal ion binding, nucleotide binding, proton-exporting ATPase activity, phosphorylative mechanism activity
An09g06260	29.7904	10.8113	1.46231	0.04308		Has domain(s) with predicted hydrolase activity
An09g06265	20.6876	4.20394	2.29886	0.0222579		Protein of unknown function
An09g06270	282.181	5.40519	5.70602	5.19479e-27		Ortholog(s) have role in cellular detoxification of nitrogen compound, cellular response to nitrosative stress
An09g06390	57.5121	1.20125	5.58125	2.70281e-06		Has domain(s) with predicted hydrolase activity and role in metabolic process
An09g06730	61.6496	22.2236	1.47201	0.00148936		Has domain(s) with predicted role in amino acid transport, transmembrane transport and integral component of membrane, membrane localization
An09g06740	295.008	100.905	1.54775	1.56663e-14		Acyl-CoA synthetase
An09g06780	231.289	70.8775	1.70634	4.68171e-13		Ortholog(s) have glyoxysome localization
An10g00240	16.9639	1.20125	3.81986	0.0110136		Ortholog of A. niger CBS 513.88 : An01g02040, Aspergillus wentii : Aspwe1_0162306, Aspwe1_0185967, Aspergillus versicolor : Aspve1_0087805 and Aspergillus sydowii : Aspsy1_0092563
An10g00250	14.4814	0.60107	4.59149	0.0228111		Ortholog(s) have histidine phosphotransfer kinase activity, osmosensor activity, protein histidine kinase activity
An10g00420	20.6877	3.60376	2.5212	0.0149061		Has domain(s) with predicted zinc ion binding activity
An10g00690	12.4127	1.20125	3.3692	0.0436966		Has domain(s) with predicted role in transmembrane transport and integral component of membrane localization
An10g01000	112.542	0	8.99245	1.00947e-08		Has domain(s) with predicted peroxidase activity
An11g00010	11.1714	0	5.65987	0.00662308		Has domain(s) with predicted GTP binding, GTPase activity
An11g00110	14.8952	0	6.07491	0.00166034		Ortholog(s) have cutinase activity, lipase activity, triglyceride lipase activity and role in cellular carbohydrate catabolic process, lipid catabolic process, triglyceride catabolic process
An11g00400	40.5481	13.2138	1.61759	0.00712606		Ortholog(s) have glyoxysome localization
An11g00430	9.10263	0	5.36441	0.0163058		Homogentisate oxygenase
An11g00450	132.402	1.20125	6.78423	1.38279e-09		Has domain(s) with predicted transmembrane transporter activity, role in transmembrane transport and integral component of membrane, plasma membrane localization
An11g00570	44.2721	18.0179	1.29693	0.0201782		Ortholog(s) have role in chromatin organization and nuclear chromatin localization
An11g00600	34.7556	6.60822	2.3951	0.00117202		Has domain(s) with predicted oxidoreductase activity and role in oxidation-reduction process
An11g00720	59.1671	18.0197	1.71526	0.000424192		DNA-directed DNA polymerase
An11g01040	80.2688	27.6297	1.53864	0.000137354		Has domain(s) with predicted role in transmembrane transport
An11g01190	30.6179	10.8113	1.50184	0.0349315		Has domain(s) with predicted membrane localization
An11g01330	144.814	13.2138	3.45409	3.36254e-17		Has domain(s) with predicted carbon-sulfur lyase activity and role in metabolic process
An11g01400	30.2044	10.2111	1.56465	0.030982		Protein of unknown function
An11g01750	83.9924	10.2102	3.0402	9.88849e-10		Ortholog of Aspergillus tubingensis : Asptu1_0124317, Aspergillus brasiliensis : Aspbr1_0025232 and Aspergillus kawachii : Aspka1_0174269
An11g02090	9.51634	0	5.42854	0.0135734		Ortholog of A. nidulans FGSC A4 : AN2923, AN10601, A. fumigatus Af293 : Afu2g17770, Afu8g00650, A. niger CBS 513.88 : An01g01000 and A. oryzae RIB40 : AO090020000174, AO090103000301
An11g02100	20.274	0	6.51969	0.000323554		Beta-glucosidase
An11g02110	22.7565	1.20125	4.24366	0.00222648		Has domain(s) with predicted ATP binding, ATPase activity, ATPase-coupled transmembrane transporter activity, nucleoside-triphosphatase activity, nucleotide binding activity and role in transmembrane transport
An11g02180	87.7162	38.441	1.19022	0.00142071		Ortholog(s) have homogentisate 1,2-dioxygenase activity and role in L-phenylalanine catabolic process, tyrosine catabolic process
An11g02190	114.196	23.424	2.28544	6.67708e-10		Ortholog(s) have role in melanin biosynthetic process from tyrosine, tyrosine catabolic process and cytoplasm localization
An11g02200	179.156	25.2254	2.82823	2.40878e-18		Putative 4-hydroxyphenylpyruvate dioxygenase
An11g02640	81.5099	38.4392	1.08438	0.00502819		Ortholog(s) have peptide-methionine (R)-S-oxide reductase activity, role in cellular response to oxidative stress and mitochondrion localization
An11g02720	427.409	1.80232	7.88996	2.49915e-19		Ortholog of Aspergillus tubingensis : Asptu1_0044026, Aspergillus brasiliensis : Aspbr1_0025314, Aspergillus kawachii : Aspka1_0174182 and Aspergillus acidus : Aspfo1_0052506
An11g02730	22.3429	6.60645	1.75781	0.0497815		Ortholog of A. nidulans FGSC A4 : AN1941, A. fumigatus Af293 : Afu6g07855, Neosartorya fischeri NRRL 181 : NFIA_053540 and Aspergillus versicolor : Aspve1_0025340
An11g03150	70.7522	4.80501	3.88016	3.47724e-09		Salicylate hydroxylase with a predicted role in salicylic acid degradation
An11g03730	22.7567	2.40251	3.24368	0.00336021		Ortholog of A. nidulans FGSC A4 : AN2649, A. fumigatus Af293 : Afu1g01190, A. oryzae RIB40 : AO090020000652, Aspergillus wentii : Aspwe1_0741100 and Aspergillus sydowii : Aspsy1_0134175
An11g04550	37.6517	11.4115	1.7222	0.00683075		Pyruvate dehydrogenase complex E1-alpha subunit
An11g04930	28.5491	7.8077	1.87043	0.0154532		Protein of unknown function
An11g05130	31.8592	2.40251	3.7291	0.000191278		Salicylate hydroxylase with a predicted role in salicylic acid degradation
An11g06120	46.7543	2.40251	4.28249	2.933e-06	gndB	Phosphogluconate dehydrogenase (decarboxylating)
An11g06130	21.5152	1.20125	4.16274	0.00310629		Ortholog of A. nidulans FGSC A4 : AN1734, A. fumigatus Af293 : Afu6g08740, A. oryzae RIB40 : AO090001000548, Aspergillus wentii : Aspwe1_0120879 and Aspergillus sydowii : Aspsy1_0289054
An11g06180	27.3078	9.00895	1.59984	0.0385647		Ortholog(s) have double-stranded DNA binding activity, role in chromatin remodeling, nucleosome positioning and nucleus localization
An11g06230	44.6854	21.0215	1.08793	0.0477207		Putative oxidoreductase
An11g06690	256.114	97.8981	1.38741	1.00337e-10		Ortholog of A. nidulans FGSC A4 : AN1754, AN8607, A. fumigatus Af293 : Afu3g02050, A. niger CBS 513.88 : An18g01930 and A. oryzae RIB40 : AO090001000144
An11g06780	898.262	74.4786	3.59225	7.53319e-109		Ortholog of A. nidulans FGSC A4 : AN7990, Aspergillus wentii : Aspwe1_0176973, Aspergillus sydowii : Aspsy1_0047960 and Aspergillus terreus NIH2624 : ATET_06661
An11g07650	76.1311	23.424	1.70048	5.58049e-05		Ortholog(s) have thioredoxin peroxidase activity and role in cell redox homeostasis, cellular response to oxidative stress, regulation of hydrogen peroxide-induced cell death, response to cadmium ion
An11g07920	82.3369	39.6405	1.05455	0.00633082		Has domain(s) with predicted structural constituent of ribosome activity, role in translation and ribosome localization
An11g07960	14.8953	2.40251	2.63224	0.0436966		Putative glutaminase
An11g08140	158.469	0	9.48618	1.02334e-09		Ortholog(s) have nuclease activity and role in DNA catabolic process
An11g08150	371.553	0	10.7156	2.15667e-12		Ortholog of A. nidulans FGSC A4 : AN3243, Neosartorya fischeri NRRL 181 : NFIA_040880, Aspergillus wentii : Aspwe1_0036368 and Aspergillus versicolor : Aspve1_0033884
An11g08160	63.7185	2.40251	4.7291	5.44818e-08		Ortholog(s) have intracellular localization
An11g08170	9.51649	0	5.42856	0.0136942		Ortholog of A. fumigatus Af293 : Afu5g01010, Afu8g00342, Neosartorya fischeri NRRL 181 : NFIA_041160, NFIA_057730 and Aspergillus fumigatus A1163 : AFUB_049470, AFUB_086230
An11g08350	71.9934	0	8.34793	1.79086e-07		Has domain(s) with predicted role in guanosine tetraphosphate metabolic process
An11g08360	44.6855	0	7.65987	3.37153e-06		Protein of unknown function
An11g08370	235.84	0	10.0598	6.24633e-11		Protein of unknown function
An11g08400	9.10255	0	5.3644	0.0163551		Ortholog of A. nidulans FGSC A4 : AN1725, AN5027, A. fumigatus Af293 : Afu2g14400, Afu3g12130 and A. niger CBS 513.88 : An02g07940, An12g01310, An02g00780
An11g08410	31.0318	0	7.13381	2.92212e-05		Has domain(s) with predicted oxidoreductase activity, zinc ion binding activity and role in oxidation-reduction process
An11g08550	38.0655	15.0143	1.34208	0.0290375		Has domain(s) with predicted DNA binding, DNA-binding transcription factor activity, RNA polymerase II-specific, zinc ion binding activity and role in regulation of transcription, DNA-templated, transcription, DNA-templated
An11g08790	23.9978	0.60107	5.32023	0.00351922		Ortholog of Aspergillus tubingensis : Asptu1_0044571, Aspergillus brasiliensis : Aspbr1_0113811, Aspergillus kawachii : Aspka1_0176084 and Aspergillus acidus : Aspfo1_0041636
An11g08860	38.4793	0.60107	6.00143	0.00046881		Ortholog of A. nidulans FGSC A4 : AN3480, Neosartorya fischeri NRRL 181 : NFIA_008010, Aspergillus niger ATCC 1015 : 48080-mRNA and Aspergillus sydowii : Aspsy1_0166071
An11g08940	311.558	48.051	2.69688	4.84854e-30		Ortholog(s) have glyoxalase III activity, protein folding chaperone activity
An11g08950	72.8214	15.017	2.27785	1.32081e-06		Has domain(s) with predicted oxidoreductase activity, zinc ion binding activity and role in oxidation-reduction process
An11g09110	84.4062	40.8417	1.04729	0.00567267		Has domain(s) with predicted 2-oxoglutarate-dependent dioxygenase activity, L-ascorbic acid binding, iron ion binding, oxidoreductase activity, acting on paired donors, with incorporation or reduction of molecular oxygen activity
An11g09230	177.915	3.00269	5.88858	1.65658e-16		Has domain(s) with predicted catalytic activity, metal ion binding, phosphoric diester hydrolase activity
An11g09650	100.542	49.8507	1.0121	0.00330914		Ortholog of A. nidulans FGSC A4 : AN4779, A. fumigatus Af293 : Afu3g06660, A. oryzae RIB40 : AO090020000332, Aspergillus wentii : Aspwe1_0173599 and Aspergillus sydowii : Aspsy1_0087834
An11g09750	95.1642	0	8.75048	3.03235e-08		Ortholog of A. nidulans FGSC A4 : AN9485, A. fumigatus Af293 : Afu3g06570, Aspergillus wentii : Aspwe1_0029351, Aspergillus sydowii : Aspsy1_0087842 and Aspergillus terreus NIH2624 : ATET_08761
An11g10340	18.6191	3.00269	2.63232	0.019839		Ortholog of Aspergillus tubingensis : Asptu1_0044754, Aspergillus brasiliensis : Aspbr1_0037537, Aspergillus kawachii : Aspka1_0175931 and Aspergillus acidus : Aspfo1_0041825
An11g10620	99.3016	46.8489	1.0838	0.00179351		Ortholog of A. nidulans FGSC A4 : AN2776, A. fumigatus Af293 : Afu3g05980, A. oryzae RIB40 : AO090020000068, Aspergillus wentii : Aspwe1_0173669 and Aspergillus sydowii : Aspsy1_0029855
An12g00170	38.4792	12.6127	1.60917	0.00958401		Has domain(s) with predicted oxidoreductase activity, transferase activity, transferring acyl groups other than amino-acyl groups, zinc ion binding activity and role in oxidation-reduction process
An12g00330	215.981	60.6593	1.83205	2.27377e-13		Ortholog of A. fumigatus Af293 : Afu7g02300, A. oryzae RIB40 : AO090038000609, Aspergillus wentii : Aspwe1_0029503 and Aspergillus sydowii : Aspsy1_0161249
An12g00630	24.4115	6.60733	1.88548	0.0278601		Ortholog(s) have triglyceride lipase activity, role in triglyceride catabolic process and mitochondrion localization
An12g00670	14.4814	0	6.03426	0.00191842		Has domain(s) with predicted oxidoreductase activity, transferase activity, transferring acyl groups other than amino-acyl groups, zinc ion binding activity and role in oxidation-reduction process
An12g00820	532.089	262.477	1.01949	3.75922e-14	ugpA	Putative UTP-glucose-1-phosphate uridylyltransferase; Leloir pathway enzyme; induced by caspofungin
An12g00830	98.0601	13.8149	2.82748	1.31385e-10		Has domain(s) with predicted DNA binding, DNA-binding transcription factor activity, RNA polymerase II-specific, zinc ion binding activity and role in regulation of transcription, DNA-templated, transcription, DNA-templated
An12g00840	131.161	21.6226	2.60073	8.61533e-13		Has domain(s) with predicted DNA binding, DNA-binding transcription factor activity, RNA polymerase II-specific, zinc ion binding activity and role in regulation of transcription, DNA-templated, transcription, DNA-templated
An12g00900	19.4465	3.00358	2.6949	0.0150575		Ortholog of A. nidulans FGSC A4 : AN6816/fbx2, A. oryzae RIB40 : AO090026000234, Aspergillus wentii : Aspwe1_0164094, Aspergillus versicolor : Aspve1_0155162 and Aspergillus niger ATCC 1015 : 43656-mRNA
An12g00910	91.854	4.80501	4.25673	1.22925e-11		Phosphatidylserine decarboxylase
An12g01030	70.7522	33.6351	1.07281	0.0102752		Ortholog of A. fumigatus Af293 : Afu7g01680, Neosartorya fischeri NRRL 181 : NFIA_114400, Aspergillus wentii : Aspwe1_0582797 and Aspergillus versicolor : Aspve1_0057666
An12g01460	460.097	36.0394	3.67435	4.53906e-54		Ortholog(s) have role in pigment biosynthetic process, response to light stimulus
An12g01710	42.2031	1.80232	4.54973	1.3289e-05		Ortholog(s) have role in secondary metabolite biosynthetic process
An12g01760	11.999	0	5.76297	0.00479398		Protein of unknown function
An12g02580	27.7217	9.00806	1.62161	0.0358167		Protein of unknown function
An12g02590	47.1679	2.40339	4.29512	2.80919e-06		Protein of unknown function
An12g02760	9.10255	0	5.3644	0.0163551		Has domain(s) with predicted carbon-sulfur lyase activity and role in metabolic process
An12g03070	96.4051	9.00895	3.41962	8.64152e-12	glaB	Putative glucoamylase
An12g03150	76.5448	30.6324	1.32126	0.00111724		Similar to multidrug resistance protein; expression induced by tunicamycin and DTT
An12g03440	44.2718	0	7.64645	3.5672e-06		Glucose oxidase
An12g03530	7.03381	0	4.99244	0.0439194		Ortholog(s) have oxidoreductase activity and role in steroid metabolic process
An12g03600	41.7895	13.2138	1.6611	0.00518743		1-acylglycerol-3-phosphate acyltransferase
An12g03640	39.3067	15.6172	1.33169	0.0266674		Protein of unknown function
An12g04000	59.9945	24.6261	1.28465	0.00563935		Has domain(s) with predicted zinc ion binding activity
An12g04090	45.5131	6.60645	2.78427	2.85516e-05		Protein of unknown function
An12g04560	49.237	19.2192	1.35716	0.00957014		Ortholog(s) have exosome (RNase complex) localization
An12g04570	45.9269	19.2192	1.25676	0.0206313		Ortholog(s) have RNA binding activity, role in mRNA cis splicing, via spliceosome and Prp19 complex, post-mRNA release spliceosomal complex, spliceosomal complex localization
An12g04620	19.4465	3.00358	2.6949	0.0150575		Has domain(s) with predicted role in transmembrane transport and integral component of membrane localization
An12g04700	50.8919	0	7.8475	1.52853e-06		Ortholog(s) have exopeptidase activity, peptidase activity
An12g05570	23.998	6.00626	1.99837	0.0228111		Ortholog(s) have L-pipecolate oxidase activity, flavin adenine dinucleotide binding, proline oxidase activity and extracellular region localization
An12g05640	57.9256	11.4123	2.34364	1.32415e-05		Ortholog of A. nidulans FGSC A4 : AN2640, A. fumigatus Af293 : Afu5g14080, Neosartorya fischeri NRRL 181 : NFIA_072900 and Aspergillus versicolor : Aspve1_0040725
An12g05730	98.0601	31.8336	1.62313	8.78403e-06		Ortholog of A. nidulans FGSC A4 : AN2792, A. fumigatus Af293 : Afu8g02480, Neosartorya fischeri NRRL 181 : NFIA_096170 and Aspergillus versicolor : Aspve1_0038333
An12g05850	524.642	3.60465	7.18568	4.63142e-31		Ortholog of Aspergillus tubingensis : Asptu1_0193879, Aspergillus brasiliensis : Aspbr1_0076756, Aspergillus kawachii : Aspka1_0176792 and Aspergillus acidus : Aspfo1_0047680
An12g05910	95.9913	0	8.76296	2.85439e-08		Ortholog of Aspergillus tubingensis : Asptu1_0047558, Aspergillus brasiliensis : Aspbr1_0045494, Aspergillus acidus : Aspfo1_0047684 and Aspergillus niger ATCC 1015 : 42297-mRNA
An12g05920	44.2719	0	7.64645	3.5672e-06		Ortholog of Aspergillus tubingensis : Asptu1_0154791, Aspergillus brasiliensis : Aspbr1_0130164, Aspergillus kawachii : Aspka1_0176797 and Aspergillus acidus : Aspfo1_0719486
An12g05930	7.4476	0	5.07491	0.035734		Has domain(s) with predicted catalytic activity
An12g06060	9.10255	0	5.3644	0.0163551		Has domain(s) with predicted double-stranded RNA binding activity
An12g06300	20.6879	2.40251	3.10617	0.00655767		Ortholog(s) have aldehyde dehydrogenase (NAD+) activity, role in response to furfural and intracellular localization
An12g06590	115.024	2.40251	5.58125	7.67944e-12		Has domain(s) with predicted catalytic activity, coenzyme binding activity and role in cellular metabolic process
An12g07050	34.3417	0	7.28002	1.63224e-05		Protein of unknown function
An12g07060	30.2042	0	7.09481	3.42344e-05		Ortholog of A. niger CBS 513.88 : An13g02420, Aspergillus wentii : Aspwe1_0105685, Aspergillus niger ATCC 1015 : 192085-mRNA, 42223-mRNA and Aspergillus terreus NIH2624 : ATET_07066
An12g07070	23.584	0	6.73787	0.000141087		Putative polyketide synthase
An12g07160	108.818	4.80501	4.50123	2.13684e-13		Protein of unknown function
An12g07430	17.3776	3.00269	2.53277	0.0297265		Has domain(s) with predicted catalytic activity, ferric iron binding, iron ion binding, oxidoreductase activity, acting on single donors with incorporation of molecular oxygen, incorporation of two atoms of oxygen activity
An12g07660	24.4116	0.600183	5.34498	0.00328782		Asparagine synthase
An12g07720	35.9966	6.60733	2.44578	0.000738475		Putative ferric (and cupric) reductase
An12g07750	112.542	12.6136	3.15744	5.21581e-13		Ortholog(s) have fungal-type cell wall localization
An12g07870	262.321	51.0528	2.36126	3.54744e-22		Aspartate transaminase; phenylalanine:alphaketoglutarate aminotransferase
An12g08270	55.8569	17.4195	1.6811	0.000822942		Has domain(s) with predicted catalytic activity, oxidoreductase activity
An12g08530	31.0317	0.60107	5.69108	0.00121613		Protein of unknown function
An12g08540	27.7215	0	6.97107	5.63303e-05		Has domain(s) with predicted ATP binding, protein kinase activity, transferase activity, transferring phosphorus-containing groups activity and role in protein phosphorylation
An12g08630	50.4782	3.00269	4.07115	9.53033e-07		Has domain(s) with predicted electron transfer activity, heme binding, iron ion binding, oxidoreductase activity, acting on paired donors, with incorporation or reduction of molecular oxygen activity and role in oxidation-reduction process
An12g09050	15.3091	0.600183	4.67183	0.0189333		Protein of unknown function
An12g09180	31.0316	7.8077	1.99072	0.0073773		Has domain(s) with predicted oxidoreductase activity and role in carotenoid biosynthetic process, chlorophyll biosynthetic process, oxidation-reduction process, photosynthesis
An12g09600	37.6518	8.40877	2.16275	0.00132657		Has domain(s) with predicted role in transmembrane transport and integral component of membrane localization
An12g09870	66.2008	12.6127	2.39194	1.95028e-06		Ortholog of Aspergillus glaucus : Aspgl1_0049379, Aspergillus versicolor : Aspve1_0036009 and Aspergillus aculeatus ATCC16872 : Aacu16872_063471
An12g10130	11.1714	0	5.65987	0.00662308		Has domain(s) with predicted amino acid transmembrane transporter activity, role in amino acid transmembrane transport, transmembrane transport and membrane localization
An12g10170	35.1693	13.2138	1.41227	0.0290431		Protein of unknown function
An12g10200	314.04	16.2165	4.27539	1.87982e-37		Putative cell wall protein with internal repeats; induced by caspofungin
An12g10230	94.7499	0	8.74418	3.10308e-08		ATF/CREB family transcription factor similar to S. pombe Atf21; ortholog(s) have role in cellular response to heat, cellular response to hydrogen peroxide; expressed in germinating conidia
An12g10240	730.691	35.4365	4.36594	7.96666e-87		Protein with similarity to N. crassa conidiation protein; expressed in germinating conidia
An12g10250	26.8942	4.80501	2.48468	0.00434968		Has domain(s) with predicted FAD binding, oxidoreductase activity and role in metabolic process
An12g10380	28.1354	8.40877	1.74242	0.0233899	chsF	Putative chitin synthase
An12g10450	48.8231	0	7.78763	1.97215e-06		Protein of unknown function
An12g10460	73.2352	0.60107	6.92989	2.16354e-05		Ortholog of A. nidulans FGSC A4 : AN0467, AN0468, A. fumigatus Af293 : Afu1g01350, Afu1g04310, Aspergillus wentii : Aspwe1_0169394 and Aspergillus sydowii : Aspsy1_0028085, Aspsy1_0133296, Aspsy1_0646811
An12g10570	13.654	0.600183	4.50678	0.0278275		Has domain(s) with predicted oxidoreductase activity, acting on the CH-CH group of donors activity, role in lipid metabolic process and cytoplasm, integral component of membrane localization
An12g10630	33.5141	9.61002	1.80216	0.00920463		Acid phosphatase
An12g10640	27.7218	3.60376	2.94345	0.00147222		Ortholog of A. nidulans FGSC A4 : AN8060, AN2037, AN8619, A. fumigatus Af293 : Afu1g01630, Afu8g07330, A. niger CBS 513.88 : An09g05140, An12g07130 and A. oryzae RIB40 : AO090010000232, AO090010000368
An12g10710	273.492	19.22	3.83082	1.1655e-32		Ortholog of A. nidulans FGSC A4 : AN8638/cetJ, A. fumigatus Af293 : Afu2g14320, Afu3g13130, Afu4g00730, Afu8g01530, A. niger CBS 513.88 : An01g01230 and A. oryzae RIB40 : AO090113000154
An12g10720	578.43	15.6163	5.21102	2.54707e-61		Predicted catalase
An12g10730	48.8232	13.2138	1.88552	0.000678514		Ortholog of A. oryzae RIB40 : AO090010000552, AO090020000166, Aspergillus wentii : Aspwe1_0041490, Aspwe1_0144002, Aspergillus versicolor : Aspve1_0054286 and Aspergillus niger ATCC 1015 : 195023-mRNA
An12g10810	122.471	55.8569	1.13262	0.000272442		Ortholog(s) have extracellular region localization
An13g00030	118.748	45.6494	1.37927	1.871e-05		Has domain(s) with predicted nucleic acid binding activity
An13g00190	28.9628	4.80501	2.59159	0.00220311		Protein of unknown function
An13g00200	35.5831	13.8149	1.365	0.0329308		Protein of unknown function
An13g00390	23.5841	6.00626	1.97328	0.0255815		Ortholog of A. nidulans FGSC A4 : AN2188, A. fumigatus Af293 : Afu7g03930, A. oryzae RIB40 : AO090026000821, Aspergillus wentii : Aspwe1_0050251 and Aspergillus sydowii : Aspsy1_0026945
An13g00480	30.2043	0	7.09481	3.42731e-05		Ortholog of A. fumigatus Af293 : Afu7g04020, A. oryzae RIB40 : AO090026000812, Aspergillus wentii : Aspwe1_0429172, Aspergillus sydowii : Aspsy1_0154048 and Aspergillus terreus NIH2624 : ATET_04283
An13g00490	13.654	0.60107	4.50661	0.0278275		Protein of unknown function
An13g00500	219.704	22.2227	3.30543	8.35391e-25		Protein of unknown function
An13g00510	671.525	71.4759	3.23193	1.4721e-75		Putative hexokinase
An13g00560	14.8952	2.40251	2.63223	0.0436556		Has domain(s) with predicted oxidoreductase activity and role in metabolic process
An13g00590	41.7893	12.0134	1.79855	0.00288794		3-ketoacyl-CoA thiolase
An13g00970	18.619	1.20125	3.95416	0.00677039		Ortholog of A. nidulans FGSC A4 : AN3742, A. fumigatus Af293 : Afu7g04390, A. oryzae RIB40 : AO090005000126, Aspergillus wentii : Aspwe1_0170372 and Aspergillus sydowii : Aspsy1_0149869
An13g01110	599.12	197.005	1.60461	2.44624e-31		Ortholog(s) have role in cellular response to freezing and fungal-type vacuole localization
An13g01120	31.0316	1.80144	4.10622	0.000224224		Has domain(s) with predicted oxidoreductase activity, zinc ion binding activity and role in oxidation-reduction process
An13g01130	266.045	7.20663	5.20604	1.89175e-28		3-oxoacyl-[acyl-carrier protein] reductase
An13g01250	39.7207	1.20125	5.04727	5.15517e-05		Has domain(s) with predicted role in transmembrane transport and integral component of membrane localization
An13g01420	350.037	119.521	1.55022	4.37181e-17		Has domain(s) with predicted DNA-binding transcription factor activity, RNA polymerase II-specific, zinc ion binding activity, role in regulation of transcription, DNA-templated and nucleus localization
An13g01430	83.9924	31.2326	1.42721	0.000239228		Protein of unknown function
An13g01450	14.4815	1.80232	3.00652	0.0336946		Has domain(s) with predicted FAD binding, oxidoreductase activity and role in metabolic process
An13g01530	337.624	38.4419	3.13472	1.14274e-36		Ortholog of A. nidulans FGSC A4 : AN3616, A. fumigatus Af293 : Afu3g00350, Aspergillus wentii : Aspwe1_0143920, Aspergillus sydowii : Aspsy1_0040713 and Aspergillus terreus NIH2624 : ATET_02895
An13g01640	117.093	0	9.04964	7.78674e-09		Protein of unknown function
An13g01660	189.5	0	9.74419	2.93674e-10		Ortholog of Neosartorya fischeri NRRL 181 : NFIA_025910, NFIA_100400, Aspergillus wentii : Aspwe1_0040579, Aspergillus versicolor : Aspve1_0034609, Aspve1_0036118 and Aspergillus niger ATCC 1015 : 54813-mRNA
An13g01680	286.733	86.4911	1.72909	1.8736e-16		Has domain(s) with predicted aldehyde-lyase activity and role in carbohydrate metabolic process
An13g01780	88.5434	24.0224	1.88191	2.81811e-06		Ortholog of A. fumigatus Af293 : Afu7g00510, A. niger CBS 513.88 : An14g06900, A. oryzae RIB40 : AO090011000220, AO090026000634 and Aspergillus wentii : Aspwe1_0030162, Aspwe1_0067292, Aspwe1_0174726
An13g01790	34.7556	9.61002	1.85463	0.00637352		Ortholog of A. nidulans FGSC A4 : AN9192, A. fumigatus Af293 : Afu3g03910, A. oryzae RIB40 : AO090038000138, Neosartorya fischeri NRRL 181 : NFIA_006190 and Aspergillus kawachii : Aspka1_0177086
An13g01920	112.955	40.8417	1.46762	1.08062e-05		Acetyl-CoA C-acetyltransferase, acetoacetyl-CoA thiolase
An13g01980	79.4411	4.80501	4.04727	3.06739e-10		Has domain(s) with predicted phosphoric diester hydrolase activity and role in lipid metabolic process
An13g02020	24.8254	2.40251	3.3692	0.00172921		Ortholog(s) have acetate transmembrane transporter activity, ammonium transmembrane transporter activity and role in ammonium transport, nitrogen utilization, plasma membrane acetate transport, transmembrane transport
An13g02070	38.8933	0	7.45958	7.86102e-06		Ortholog of A. nidulans FGSC A4 : AN2221, Aspergillus versicolor : Aspve1_0050620, Aspergillus niger ATCC 1015 : 44818-mRNA and Aspergillus sydowii : Aspsy1_0039729
An13g02300	44.6857	15.0152	1.57336	0.00535222		Has domain(s) with predicted DNA-binding transcription factor activity, RNA polymerase II-specific, zinc ion binding activity, role in regulation of transcription, DNA-templated and nucleus localization
An13g02350	60.4083	13.8149	2.12856	2.73019e-05		Has domain(s) with predicted channel activity, transporter activity, role in transmembrane transport, transport and membrane localization
An13g02530	19.0328	3.00269	2.66402	0.017218		Has domain(s) with predicted carbonate dehydratase activity, zinc ion binding activity and role in one-carbon metabolic process
An13g03080	2017.48	136.339	3.88725	5.7776e-257		Ortholog of A. nidulans FGSC A4 : AN8503, Aspergillus wentii : Aspwe1_0177501, Aspergillus versicolor : Aspve1_0046851 and Aspergillus sydowii : Aspsy1_0159981
An13g03150	62.0634	18.6199	1.73692	0.000251146		Has domain(s) with predicted catalytic activity and role in metabolic process
An13g03190	10.3439	0	5.54883	0.00941383		Has domain(s) with predicted RNA-DNA hybrid ribonuclease activity, nucleic acid binding activity
An13g03200	7.86125	0	5.15289	0.0294882		Protein of unknown function
An13g03490	70.3386	0	8.31438	2.07438e-07		Has domain(s) with predicted catalytic activity and role in metabolic process
An13g03640	48.8232	0	7.78763	1.97215e-06		Has domain(s) with predicted role in transmembrane transport and integral component of membrane localization
An14g00430	227.152	91.2952	1.31505	5.10559e-09		Ortholog(s) have mitochondrion localization
An14g00620	69.9248	22.2227	1.65375	0.000169808		Putative aminopeptidase; acid protease; expression repressed by tunicamycin and DTT
An14g00690	144.401	9.61002	3.90939	9.18628e-18		Ortholog(s) have catalase activity, role in cellular response to heat, cellular response to hydrogen peroxide and intracellular localization
An14g00850	467.13	231.843	1.01068	3.61319e-12	fpr1	Peptidyl-prolyl isomerase
An14g00950	140.263	4.80501	4.86745	2.73352e-16		Ortholog(s) have ferric-chelate reductase activity, role in copper ion import, iron ion transport and plasma membrane localization
An14g00960	56.2709	18.0188	1.64289	0.000942211		Cysteine synthase
An14g00970	9.51634	0	5.42854	0.0135734		Has domain(s) with predicted role in transmembrane transport and integral component of membrane localization
An14g00990	787.791	163.971	2.26437	7.56193e-67		Enoyl-CoA hydratase; peroxisomal multifunctional beta-oxidation protein; induced by fenpropimorph
An14g01000	90.6125	13.2138	2.77767	9.65819e-10		Has domain(s) with predicted ATP binding, kinase activity and role in metabolic process
An14g01060	39.3068	15.0161	1.38829	0.0211107		Ortholog(s) have role in transcription-coupled nucleotide-excision repair
An14g01110	580.085	12.6127	5.52327	1.61193e-57		Has domain(s) with predicted electron transfer activity, heme binding, iron ion binding, monooxygenase activity, oxidoreductase activity and acting on paired donors, more
An14g01150	160.123	68.4723	1.2256	5.69936e-06		Aminomethyltransferase
An14g01440	45.0994	4.80501	3.2305	9.59463e-06		Has domain(s) with predicted oxidoreductase activity, oxidoreductase activity, acting on the aldehyde or oxo group of donors, NAD or NADP as acceptor activity and role in oxidation-reduction process
An14g01460	12.4128	0	5.81189	0.00411975		Glutamate-ammonia ligase
An14g01480	32.6866	1.20125	4.76608	0.000213447		Putative levodione reductase
An14g01820	27.308	0	6.94938	6.13667e-05	phiA	Putative cell wall protein similar to A. nidulans phiA; abundantly expressed on d-xylose; induced by caspofungin
An14g01850	73.235	28.8292	1.34498	0.00126318		Ortholog(s) have gamma-aminobutyric acid:proton symporter activity, putrescine transmembrane transporter activity and role in gamma-aminobutyric acid transport, putrescine transport, transmembrane transport
An14g01860	110.059	45.0483	1.28876	0.000107337		Mitochondrial carrier protein
An14g01880	141.918	15.6163	3.18394	3.66114e-16		Phosphatidylserine decarboxylase
An14g01900	325.212	15.6154	4.38027	1.58576e-38		Ortholog of Aspergillus niger ATCC 1015 : 41615-mRNA
An14g02100	205.223	19.8211	3.37211	1.34856e-23	cwpA	Glycosylphosphatidylinositol (GPI)-anchored cell wall mannoprotein
An14g02370	86.4748	41.4437	1.06114	0.00452036		Putative apyrase, nucleoside diphosphatase; induced by fenpropimorph
An14g02720	43.8581	5.40608	3.02028	2.17617e-05		Putative neutral amino acid permease
An14g02890	111.714	53.4553	1.0634	0.00106813		Ortholog(s) have intracellular localization
An14g02960	32.6867	8.40877	1.95874	0.00619437		Protein of unknown function
An14g02970	39.3068	10.8113	1.86224	0.0031329		Ortholog(s) have protein histidine kinase activity, red light photoreceptor activity
An14g03250	86.061	3.00358	4.8408	2.2477e-10		Predicted aspartic-type endopeptidase; aspergillopepsin II
An14g03270	71.166	31.2326	1.18814	0.00452393		Ortholog of A. nidulans FGSC A4 : AN2190, A. fumigatus Af293 : Afu6g07150, A. oryzae RIB40 : AO090012000934, Aspergillus wentii : Aspwe1_0111852 and Aspergillus sydowii : Aspsy1_0193838
An14g03290	12.4127	1.20125	3.3692	0.0436966		Ortholog(s) have role in secondary metabolite biosynthetic process
An14g03600	52.5469	0	7.89367	1.25442e-06		Ortholog of A. fumigatus Af293 : Afu3g09650, A. oryzae RIB40 : AO090005001284, Neosartorya fischeri NRRL 181 : NFIA_067640, Aspergillus wentii : Aspwe1_0036804 and Aspergillus niger ATCC 1015 : 41760-mRNA
An14g03640	158.882	22.822	2.79938	3.53299e-16		Has domain(s) with predicted FAD binding, oxidoreductase activity and role in metabolic process
An14g03980	94.3361	34.8381	1.43718	8.92454e-05		Ortholog of A. fumigatus Af293 : Afu5g10710, Neosartorya fischeri NRRL 181 : NFIA_076510, Aspergillus wentii : Aspwe1_0172590 and Aspergillus clavatus NRRL 1 : ACLA_013830
An14g04410	47.5818	18.6181	1.35365	0.0114944		Fructose-bisphosphate aldolase
An14g04450	119.989	27.6288	2.11866	1.6355e-09		Protein of unknown function
An14g04460	20.6876	1.20214	4.10596	0.00418643		Protein of unknown function
An14g04470	51.306	3.60376	3.83155	8.03223e-07		Protein of unknown function
An14g04480	133.23	5.40608	4.62329	5.64336e-16		Has domain(s) with predicted enzyme regulator activity and role in regulation of catalytic activity
An14g04520	83.5787	16.2174	2.36562	8.26218e-08		Ortholog of Aspergillus tubingensis : Asptu1_0060229, Aspergillus brasiliensis : Aspbr1_0050124, Aspergillus kawachii : Aspka1_0180982 and Aspergillus acidus : Aspfo1_0048659
An14g04530	329.349	101.51	1.69803	3.84413e-18		Ortholog of A. fumigatus Af293 : Afu5g10160, Afu6g11740, A. niger CBS 513.88 : An12g10580, An14g06920, A. oryzae RIB40 : AO090010000533 and Aspergillus wentii : Aspwe1_0151912
An14g04540	64.9595	27.0269	1.26511	0.00435041		Protein of unknown function
An14g04790	42.203	18.0188	1.22784	0.0311444		Has domain(s) with predicted peptidyl-prolyl cis-trans isomerase activity, ubiquitin-protein transferase activity and role in protein folding, protein peptidyl-prolyl isomerization, protein ubiquitination
An14g05070	847.784	47.4499	4.15923	2.77772e-103		Ortholog(s) have role in cellular response to farnesol, cellular response to heat, cellular response to hydrogen peroxide, sterigmatocystin biosynthetic process and cytoplasm, peroxisome localization
An14g05340	28.9629	3.60376	3.00663	0.000960802		Has domain(s) with predicted catalytic activity
An14g05350	501.473	0.600183	9.70547	2.47729e-10	ayg1	Putative hydrolase; mutants produce gray conidia and small conidiophores
An14g05370	254.46	0	10.1694	3.61358e-11	brnA	Putative multicopper oxidase; required for wild-type black spore pigmentation; mutants produce light brown conidia and have reduced ornamention on the conidial cell surface
An14g05530	52.5471	13.2138	1.99157	0.000220139	rhoD	Rho GTPase
An14g05550	138.608	0	9.293	2.54019e-09		Has domain(s) with predicted oxidoreductase activity, zinc ion binding activity and role in oxidation-reduction process
An14g05580	132.816	37.2397	1.83453	1.08876e-08		Ortholog of A. nidulans FGSC A4 : AN7186, A. fumigatus Af293 : Afu5g14180, A. oryzae RIB40 : AO090001000217, Aspergillus wentii : Aspwe1_0179974 and Aspergillus sydowii : Aspsy1_0026595
An14g05590	74.4757	3.60376	4.3692	1.61151e-09		Has domain(s) with predicted 2-oxoglutarate-dependent dioxygenase activity and role in oxidation-reduction process
An14g05600	38.4793	3.00358	3.6795	3.15146e-05		Has domain(s) with predicted ATP binding, D-alanine-D-alanine ligase activity, catalytic activity, metal ion binding activity and cytoplasm localization
An14g05730	53.7883	19.2209	1.48465	0.00312232		Ortholog of A. nidulans FGSC A4 : AN2683, AN5069, A. fumigatus Af293 : Afu5g02860, Afu5g14320, A. niger CBS 513.88 : An09g04830 and A. oryzae RIB40 : AO090102000482, AO090001000197
An14g05850	17.3777	1.20125	3.85462	0.00973695		Ortholog of A. nidulans FGSC A4 : AN6413, AN6419, AN6946, AN5312, AN5664, AN8328, AN3241, AN10369, AN1930, AN2386, AN1738, AN11159, AN8984, AN8951, AN1540, AN8971, AN9387, AN9266, AN9306, AN1317, AN10886, AN7232, AN7774, AN12202
An14g05860	38.4792	1.20125	5.00146	6.52106e-05		Ortholog of Aspergillus tubingensis : Asptu1_0133047, Aspergillus brasiliensis : Aspbr1_0112583, Aspergillus kawachii : Aspka1_0180884 and Aspergillus acidus : Aspfo1_0690603
An14g05870	46.3407	4.8059	3.2696	6.71874e-06		Ortholog of Aspergillus versicolor : Aspve1_0175162 and Aspergillus sydowii : Aspsy1_1179263
An14g05890	115.852	12.6127	3.19929	1.83627e-13		Has domain(s) with predicted FAD binding, oleate hydratase activity and role in fatty acid metabolic process
An14g06050	564.777	162.166	1.80019	2.52127e-34		Ortholog of A. nidulans FGSC A4 : AN6856, A. fumigatus Af293 : Afu5g13100, A. oryzae RIB40 : AO090120000435, Aspergillus wentii : Aspwe1_0107169 and Aspergillus sydowii : Aspsy1_0040420
An14g06170	406.308	0.60107	9.40187	1.02334e-09		Protein of unknown function
An14g06330	64.9596	1.80232	5.17194	1.30728e-07		Ortholog of Aspergillus carbonarius ITEM 5010 : Acar5010_151682
An14g06560	27.7217	7.80859	1.82793	0.0196804		DNA-directed DNA polymerase
An14g06570	67.8564	26.4293	1.36039	0.00195164		Has domain(s) with predicted zinc ion binding activity
An14g06580	34.3418	4.20483	3.02996	0.000240557		Has domain(s) with predicted metal ion transmembrane transporter activity, role in metal ion transport, transmembrane transport and membrane localization
An14g06600	343.831	52.2541	2.71808	2.43469e-33		Ortholog of A. oryzae RIB40 : AO090120000385, Aspergillus niger ATCC 1015 : 53901-mRNA, Aspergillus brasiliensis : Aspbr1_0141046 and Aspergillus tubingensis : Asptu1_0034336
An14g06680	11.1714	0	5.65987	0.00662308		Ortholog(s) have role in conidium formation, regulation of conidium formation, sexual sporulation resulting in formation of a cellular spore and plasma membrane localization
An14g06730	121.23	6.00626	4.33514	5.39025e-15		Ortholog of A. nidulans FGSC A4 : AN5292, AN7640, A. fumigatus Af293 : Afu5g12490, Afu5g13780, A. oryzae RIB40 : AO090120000374, AO090020000661 and Aspergillus wentii : Aspwe1_0186717
An14g06740	25.2391	5.40519	2.22317	0.0109888		3-oxoacyl-[acyl-carrier protein] reductase
An14g06980	62.8907	1.20125	5.71023	1.27949e-06		Ortholog(s) have role in fatty acid biosynthetic process
An14g07130	17.7915	2.40251	2.88858	0.0169574		Ortholog of A. nidulans FGSC A4 : AN3207, AN1505, A. fumigatus Af293 : Afu2g15470, Afu8g00720, Afu8g05070 and A. niger CBS 513.88 : An07g04980, An16g07680, An14g02720, An15g05540
An14g07140	17.7914	0.600183	4.88861	0.01114		Ortholog of A. nidulans FGSC A4 : AN7534, A. fumigatus Af293 : Afu1g01380/och4, A. niger CBS 513.88 : An12g07020, Aspergillus versicolor : Aspve1_0085820 and Aspergillus clavatus NRRL 1 : ACLA_033030
An14g07150	83.9924	35.4356	1.24503	0.00117495		Ortholog of A. nidulans FGSC A4 : AN9163, A. fumigatus Af293 : Afu8g07190, A. oryzae RIB40 : AO090138000059, Aspergillus wentii : Aspwe1_0078799 and Aspergillus sydowii : Aspsy1_0061494
An14g07350	7.8614	0	5.15291	0.0292759		Ortholog of A. nidulans FGSC A4 : AN4729, A. fumigatus Af293 : Afu5g09280, A. niger CBS 513.88 : An07g03730, An14g07330 and A. oryzae RIB40 : AO090023000535, AO090020000531
An14g07360	16.964	2.40251	2.81986	0.0223034		Has domain(s) with predicted DNA binding, DNA-binding transcription factor activity, RNA polymerase II-specific, zinc ion binding activity and role in regulation of transcription, DNA-templated, transcription, DNA-templated
An14g07380	11.5851	0	5.71233	0.00566043		Ortholog(s) have intracellular localization
An15g00620	197.775	5.40608	5.19324	2.1744e-21		Ortholog(s) have extracellular region localization
An15g00700	52.9609	24.627	1.10472	0.0261051		DNA-directed RNA polymerase
An15g01020	24.4116	7.80859	1.64448	0.0492384		Cardiolipin synthase
An15g01410	59.167	29.4311	1.00746	0.0294882		Ortholog(s) have role in retrograde transport, endosome to Golgi and cytoplasm, late endosome localization
An15g01750	41.3756	11.4123	1.85822	0.0023589		Has domain(s) with predicted DNA binding, catalytic activity and role in DNA repair, base-excision repair
An15g01780	167.157	66.6691	1.32611	6.34324e-07		2-methylcitrate hydrolyase/2-methylcitrate dehydratase
An15g01860	1384.43	678.708	1.02843	1.71606e-41		Malate synthase
An15g01920	90.6124	16.2174	2.4822	8.51146e-09	mcsA	2-methylcitrate synthase, component of the methyl citric acid cycle
An15g01940	16.1364	1.20125	3.74771	0.0140444		Has domain(s) with predicted FAD binding, UDP-N-acetylmuramate dehydrogenase activity, flavin adenine dinucleotide binding, oxidoreductase activity, oxidoreductase activity, acting on CH-OH group of donors activity
An15g02350	1338.91	2.40251	9.1223	1.0839e-34		Ortholog of A. nidulans FGSC A4 : AN0602, A. oryzae RIB40 : AO090023000525, Aspergillus wentii : Aspwe1_0050808, Aspwe1_0063480 and Aspergillus sydowii : Aspsy1_0055411
An15g02410	9.10255	0	5.3644	0.0163551		Ortholog of A. nidulans FGSC A4 : AN9531, AN1600, AN9354, AN4608 and A. fumigatus Af293 : Afu4g03520, Afu5g14130, Afu7g06920
An15g02540	26.8942	6.00626	2.16276	0.00932406		Ortholog of A. niger CBS 513.88 : An01g00310, An13g03420, An08g08360, An15g04200, An12g09890, An02g10090, An18g01500 and A. oryzae RIB40 : AO090003001172, AO090010000569
An15g02680	34.7555	9.00984	1.94771	0.00466021		Has domain(s) with predicted role in transmembrane transport and integral component of membrane localization
An15g02930	31.0316	4.80501	2.69113	0.001101		Ortholog(s) have ATP binding, ATPase activity, ATPase-coupled xenobiotic transmembrane transporter activity, aminophospholipid flippase activity and azole transmembrane transporter activity, more
An15g03150	55.0297	22.2227	1.30816	0.00740623		Ortholog(s) have stretch-activated, cation-selective, calcium channel activity, role in calcium ion transmembrane transport, cell volume homeostasis, cellular calcium ion homeostasis and perinuclear endoplasmic reticulum localization
An15g03200	55.4431	12.6127	2.1361	6.26302e-05		Ortholog(s) have thiamine pyrophosphate transmembrane transporter activity, role in mitochondrial thiamine pyrophosphate transmembrane transport and integral component of mitochondrial inner membrane localization
An15g03240	117.92	45.0457	1.38833	1.76714e-05		Ortholog of A. nidulans FGSC A4 : AN7565, A. fumigatus Af293 : Afu2g14940, A. oryzae RIB40 : AO090012000409, Aspergillus wentii : Aspwe1_0693532 and Aspergillus sydowii : Aspsy1_1021602
An15g03250	8.68861	0	5.29726	0.020848		Protein of unknown function
An15g03380	45.9263	4.80412	3.25678	9.42765e-06		Ortholog of A. nidulans FGSC A4 : AN7558, A. fumigatus Af293 : Afu2g14870, A. oryzae RIB40 : AO090012000398, Aspergillus wentii : Aspwe1_0693466 and Aspergillus sydowii : Aspsy1_0153287
An15g03390	140.677	60.0591	1.22789	2.56917e-05		Has domain(s) with predicted catalytic activity and role in metabolic process
An15g03500	98.0599	8.40788	3.54373	4.01237e-12		Ortholog of A. fumigatus Af293 : Afu2g14780, Neosartorya fischeri NRRL 181 : NFIA_090010, Aspergillus wentii : Aspwe1_0693082 and Aspergillus clavatus NRRL 1 : ACLA_072700
An15g03540	218.049	85.2898	1.35421	4.8775e-09		Putative AAA-ATPase
An15g03860	16.1364	0	6.19038	0.00110089		Has domain(s) with predicted amino acid transmembrane transporter activity, role in amino acid transmembrane transport and membrane localization
An15g03950	139.849	45.0457	1.63439	7.59423e-08		Ortholog(s) have sterol esterase activity, role in cell wall mannoprotein biosynthetic process, sterol metabolic process and integral component of membrane, plasma membrane localization
An15g03980	114.197	0.60107	7.57081	2.12046e-06		Oxalate decarboxylase
An15g04050	96.4049	45.6458	1.0786	0.00226099		Has domain(s) with predicted solute:proton antiporter activity, role in cation transport, transmembrane transport and integral component of membrane localization
An15g04620	14.8952	2.40251	2.63223	0.0436556		Ortholog of A. nidulans FGSC A4 : AN8988, A. niger CBS 513.88 : An01g12110, An01g03940, A. oryzae RIB40 : AO090010000686 and Aspergillus wentii : Aspwe1_0045191, Aspwe1_0178682
An15g04670	629.737	10.8113	5.86414	2.67982e-57		Ortholog of A. nidulans FGSC A4 : AN2404, A. fumigatus Af293 : Afu8g05810, A. oryzae RIB40 : AO090005000570, Aspergillus wentii : Aspwe1_0118486 and Aspergillus sydowii : Aspsy1_0039439
An15g04750	180.397	19.8202	3.18611	3.38988e-20		Protein of unknown function
An15g04770	96.405	12.6127	2.93419	9.39743e-11		Glutamate decarboxylase
An15g04790	127.437	16.8184	2.92172	8.88766e-14		Has domain(s) with predicted DNA binding, DNA-binding transcription factor activity, RNA polymerase II-specific, zinc ion binding activity and role in regulation of transcription, DNA-templated, transcription, DNA-templated
An15g04860	47.1682	18.6199	1.34099	0.0123867		Has domain(s) with predicted transferase activity, transferring hexosyl groups activity and role in carbohydrate metabolic process, lipid glycosylation, metabolic process
An15g04870	42.2029	17.4186	1.27673	0.0257502		Ortholog of Aspergillus carbonarius ITEM 5010 : Acar5010_211958
An15g05170	68.6835	4.20394	4.03002	6.01128e-09		Cysteine synthase
An15g05180	19.4465	3.60376	2.43194	0.0221892		Protein of unknown function
An15g05200	54.6157	22.2218	1.29729	0.00823404		Has domain(s) with predicted O-methyltransferase activity
An15g05450	776.619	37.8399	4.35924	2.58592e-93	mtdA	Predicted mannitol dehydrogenase, expressed in conidiospores during sporulation
An15g05460	81.096	3.00358	4.75507	6.18857e-10		Has domain(s) with predicted role in transmembrane transport and integral component of membrane localization
An15g05880	175.846	36.6395	2.26288	2.05914e-14		Ortholog(s) have hercynylcysteine sulfoxide synthase, hercynylselenocysteine synthase, histidine N-methyltransferase activity
An15g05890	75.7173	30.0304	1.33418	0.00109285		Putative aldehyde dehydrogenase
An15g05930	25.2392	7.80859	1.69258	0.0394109		Protein of unknown function
An15g05940	82.7513	30.0322	1.46229	0.000202919		Ortholog(s) have role in cellular response to starvation, regulation of proteolysis and nucleus localization
An15g05990	168.812	59.4642	1.50536	2.80978e-08		Has domain(s) with predicted oxidoreductase activity and role in metabolic process
An15g06100	853.993	379.579	1.16979	1.86451e-29		Ortholog of A. nidulans FGSC A4 : AN12198, A. fumigatus Af293 : Afu2g15810, Aspergillus wentii : Aspwe1_0026874 and Aspergillus sydowii : Aspsy1_0026968
An15g06210	112.955	50.4535	1.16274	0.000344786		Has domain(s) with predicted N-acetyltransferase activity
An15g06230	86.475	24.0251	1.84774	4.10117e-06		Ortholog(s) have alpha-1,6-mannosyltransferase activity, role in protein N-linked glycosylation and Golgi cis cisterna, alpha-1,6-mannosyltransferase complex localization
An15g07070	126.609	18.6199	2.76549	4.20555e-13		Ortholog(s) have extracellular region localization
An15g07290	134.056	1.20214	6.80211	1.26921e-09		Protein of unknown function
An15g07300	501.472	2.40251	7.70548	2.63046e-24		Ortholog of A. nidulans FGSC A4 : AN0391, AN7222, A. fumigatus Af293 : Afu1g01490, Afu2g01760, A. niger CBS 513.88 : An03g06670 and A. oryzae RIB40 : AO090010000045/aoiD, AO090102000259
An15g07360	39.7205	9.00984	2.14035	0.00100212		Ortholog(s) have role in positive regulation of apoptotic process, response to singlet oxygen and cytoplasm, mitochondrion, nucleus localization
An15g07370	620.636	0	11.4557	3.98541e-14		Has domain(s) with predicted chitin binding activity, role in chitin metabolic process and extracellular region localization
An15g07390	128.265	2.40251	5.73844	1.29567e-12		Glycerol 3-phosphate dehydrogenase (NAD+ dependent)
An15g07470	193.638	14.4133	3.74775	3.81427e-23		Protein of unknown function
An15g07500	25.6529	7.20752	1.83155	0.0261802	rbkA	Putative ribokinase
An15g07550	152.676	49.2514	1.63224	1.76704e-08		Ortholog(s) have role in response to amino acid
An15g07610	26.4802	6.60645	2.00291	0.0151425		Protein of unknown function
An15g07710	50.8923	21.0215	1.27557	0.0129036		Has domain(s) with predicted membrane localization
An15g07790	45.9271	17.4195	1.3987	0.0109773		Ortholog of A. nidulans FGSC A4 : AN3310, AN1449, AN7654, A. fumigatus Af293 : Afu2g01140, Afu3g00880, Afu8g04370 and A. niger CBS 513.88 : An10g00430
An16g00630	61.2361	0	8.11444	4.8945e-07		Has domain(s) with predicted peroxidase activity
An16g00700	271.01	0	10.2603	2.27161e-11		Has domain(s) with predicted 2 iron, 2 sulfur cluster binding, oxidoreductase activity and role in oxidation-reduction process
An16g00710	155.986	2.40251	6.02073	4.45327e-14		Has domain(s) with predicted calcium ion binding activity
An16g00840	393.897	24.6252	3.99959	8.18281e-47		Ortholog of Aspergillus clavatus NRRL 1 : ACLA_084960, Aspergillus carbonarius ITEM 5010 : Acar5010_004879, Aspergillus brasiliensis : Aspbr1_0207452 and Aspergillus tubingensis : Asptu1_0042420
An16g00850	229.221	45.6467	2.32814	3.83904e-19		Ortholog of A. nidulans FGSC A4 : AN5938, A. fumigatus Af293 : Afu5g01380, A. oryzae RIB40 : AO090701000476, Aspergillus wentii : Aspwe1_0588663 and Aspergillus sydowii : Aspsy1_0085137
An16g00940	73.2347	24.6252	1.57238	0.000215497		Has domain(s) with predicted role in transmembrane transport and integral component of membrane localization
An16g00960	35.583	8.40966	2.08116	0.00262299		Has domain(s) with predicted actin filament binding activity
An16g00970	33.1005	0	7.22692	2.01786e-05		Ortholog of Aspergillus kawachii : Aspka1_0174951 and Aspergillus acidus : Aspfo1_0046489
An16g01040	259.425	3.60376	6.16967	6.12513e-22		Has domain(s) with predicted role in transmembrane transport and integral component of membrane localization
An16g01450	15.7226	0	6.15291	0.00125644		Has domain(s) with predicted DNA photolyase activity and role in DNA repair
An16g01600	30.2041	3.60376	3.06717	0.000637943		Has domain(s) with predicted transmembrane transporter activity, role in transmembrane transport and integral component of membrane, membrane localization
An16g01610	131.988	7.20752	4.19476	2.57149e-16		Putative hydroxylase; expression repressed by tunicamycin and DTT
An16g01740	45.0994	14.415	1.64553	0.00361156		Ortholog of A. nidulans FGSC A4 : AN2473, A. fumigatus Af293 : Afu4g03090, A. niger CBS 513.88 : An14g02280 and A. oryzae RIB40 : AO090102000258, AO090003001331
An16g01780	15.7228	0.600183	4.7103	0.0171848		Ortholog of A. fumigatus Af293 : Afu5g01920, A. oryzae RIB40 : AO090003001326, Aspergillus wentii : Aspwe1_0174201, Aspergillus sydowii : Aspsy1_0029040 and Aspergillus terreus NIH2624 : ATET_09813
An16g01850	203.567	0	9.84749	1.7978e-10		Ortholog of A. fumigatus Af293 : Afu5g01990, A. oryzae RIB40 : AO090003001320, Aspergillus wentii : Aspwe1_0042794 and Aspergillus sydowii : Aspsy1_0047878
An16g01990	59.5808	27.6297	1.10865	0.0164146		Has domain(s) with predicted oxidoreductase activity
An16g02430	126.609	50.4544	1.32736	1.85524e-05		Ortholog of A. nidulans FGSC A4 : AN3022, A. fumigatus Af293 : Afu3g08900, A. oryzae RIB40 : AO090005001346, Aspergillus wentii : Aspwe1_0041802 and Aspergillus sydowii : Aspsy1_0042503
An16g02450	121.644	19.8202	2.6176	4.86847e-12		Ortholog of Aspergillus tubingensis : Asptu1_0120601, Aspergillus brasiliensis : Aspbr1_0178093, Aspergillus flavus NRRL 3357 : AFL2T_01269 and Aspergillus acidus : Aspfo1_0188447
An16g02530	1022.39	2.40162	8.73319	1.05845e-31		Ortholog of Aspergillus tubingensis : Asptu1_0121291, Aspergillus brasiliensis : Aspbr1_0196177, Aspergillus glaucus : Aspgl1_0039570 and Aspergillus acidus : Aspfo1_0133616
An16g02540	602.428	0.600183	9.97009	7.04559e-11		Ortholog(s) have role in fungal-type cell wall organization and fungal-type cell wall, hyphal cell wall localization
An16g02560	16.1365	2.40251	2.74771	0.029229		Ortholog of A. niger CBS 513.88 : An16g06750, A. oryzae RIB40 : AO090120000239, Aspergillus wentii : Aspwe1_0027728 and Aspergillus versicolor : Aspve1_0055646, Aspve1_0145949
An16g02610	72.4073	1.80232	5.32853	3.69517e-08		Has domain(s) with predicted role in transmembrane transport and integral component of membrane localization
An16g02660	35.583	13.814	1.36504	0.0328592		Ortholog(s) have nucleus localization
An16g02720	14.0676	1.20125	3.54976	0.0262672		Protein of unknown function
An16g02730	186.604	30.6324	2.60687	1.11835e-17		Has domain(s) with predicted hydrolase activity, hydrolyzing O-glycosyl compounds activity and role in carbohydrate metabolic process
An16g02820	161.365	54.6574	1.56184	2.16085e-08		Has domain(s) with predicted FMN binding, electron transfer activity, heme binding, iron ion binding, oxidoreductase activity, oxidoreductase activity, acting on paired donors, with incorporation or reduction of molecular oxygen activity
An16g02900	11.1713	0	5.65986	0.00666668		Ortholog of Neosartorya fischeri NRRL 181 : NFIA_067870, Aspergillus wentii : Aspwe1_0029065, Aspergillus clavatus NRRL 1 : ACLA_037190 and Aspergillus niger ATCC 1015 : 41161-mRNA
An16g03030	28.5492	9.61002	1.57084	0.0359339		Ortholog(s) have nucleus localization
An16g03040	87.7165	37.8417	1.21291	0.0012464		Ortholog(s) have role in cellular response to drug
An16g03350	27.308	0	6.94939	6.15378e-05		Ortholog of Aspergillus tubingensis : Asptu1_0029823, Aspergillus kawachii : Aspka1_0175157 and Aspergillus acidus : Aspfo1_0060682
An16g03360	14.0677	1.20125	3.54977	0.0262105		Ortholog of Aspergillus kawachii : Aspka1_0175158, Aspergillus acidus : Aspfo1_0060681 and Aspergillus niger ATCC 1015 : 41123-mRNA
An16g03640	74.476	33.6351	1.14681	0.00485342		Ortholog(s) have phospholipid:diacylglycerol acyltransferase activity and role in lipid droplet formation, triglyceride biosynthetic process
An16g03850	24.4115	6.60645	1.88556	0.0278596		Ortholog of A. nidulans FGSC A4 : AN3489, A. fumigatus Af293 : Afu5g07540, A. niger CBS 513.88 : An09g00920, A. oryzae RIB40 : AO090701000444 and Aspergillus wentii : Aspwe1_0167521
An16g03880	32.6868	10.8122	1.59612	0.0208138		Dihydroneopterin aldolase
An16g04020	63.7184	31.2335	1.02864	0.0204819		Ortholog(s) have peroxisome matrix targeting signal-1 binding, peroxisome matrix targeting signal-2 binding, protein binding, bridging activity
An16g04340	124.955	3.00358	5.37878	2.41625e-13		Ortholog of A. nidulans FGSC A4 : AN4946, A. fumigatus Af293 : Afu3g10410, A. oryzae RIB40 : AO090003000590, Aspergillus wentii : Aspwe1_0169033 and Aspergillus sydowii : Aspsy1_0087645
An16g04420	360.795	175.386	1.04066	8.51158e-10		Ortholog(s) have role in reciprocal meiotic recombination and mitochondrion, nuclear envelope, plasma membrane localization
An16g04510	75.7179	37.2397	1.02381	0.0119366		Protein of unknown function
An16g04530	46.3406	15.0152	1.62583	0.00341713		Ortholog(s) have DNA-binding transcription factor activity, sequence-specific DNA binding activity
An16g04750	57.9259	7.8077	2.89118	1.01883e-06		Has domain(s) with predicted oxidoreductase activity and role in oxidation-reduction process
An16g04760	302.041	1.80232	7.38909	8.08127e-17		Putative aldehyde reductase
An16g04770	42.6169	9.61002	2.14881	0.000566955		Ortholog(s) have alditol:NADP+ 1-oxidoreductase activity, aldo-keto reductase (NADP) activity, glycerol dehydrogenase [NAD(P)+] activity, mRNA binding, oxidoreductase activity
An16g04830	46.3406	21.0215	1.1404	0.0335444		Has domain(s) with predicted catalytic activity and role in metabolic process
An16g04870	28.1355	0	6.99245	5.17403e-05		Ortholog of Aspergillus tubingensis : Asptu1_0075616, Aspergillus kawachii : Aspka1_0175279, Aspergillus acidus : Aspfo1_0187986 and Aspergillus niger ATCC 1015 : 41006-mRNA
An16g04900	13.2402	0.600183	4.46237	0.0304604		Has domain(s) with predicted calcium ion binding activity
An16g04910	43.4443	9.00984	2.26964	0.000297619		Ortholog(s) have ATP-dependent NAD(P)H-hydrate dehydratase activity and role in nicotinamide nucleotide metabolic process
An16g05030	1595.03	195.196	3.03054	1.0416e-185		Ortholog of A. nidulans FGSC A4 : AN6005, A. fumigatus Af293 : Afu2g10020, Neosartorya fischeri NRRL 181 : NFIA_085440, Aspergillus wentii : Aspwe1_0176252 and Aspergillus versicolor : Aspve1_0040814
An16g05340	191.569	75.0779	1.3514	5.11618e-08		Putative enoyl-(acyl carrier protein) reductase; induced by fenpropimorph
An16g05350	46.7544	19.2192	1.28252	0.017024		6-Hydroxymethyl-7,8 dihydropterin pyrophosphokinase wth a possible role in role in folic acid-containing compound biosynthesis
An16g05650	40.9619	16.8175	1.28432	0.0276037		Ortholog of A. nidulans FGSC A4 : AN6051, A. fumigatus Af293 : Afu2g09620, A. oryzae RIB40 : AO090011000693, Aspergillus wentii : Aspwe1_0682872 and Aspergillus sydowii : Aspsy1_0151001
An16g05860	9.93014	0	5.48994	0.0112811		Protein of unknown function
An16g05870	20.274	0	6.51969	0.000323554		Protein of unknown function
An16g06300	17.7914	2.40251	2.88857	0.0170552		Low-affinity Fe(II) transporter
An16g06420	146.469	29.4311	2.3152	1.65192e-12		Has domain(s) with predicted electron transfer activity, heme binding, iron ion binding, monooxygenase activity, oxidoreductase activity and acting on paired donors, more
An16g06520	256.943	0	10.1834	3.38106e-11		Ortholog of Aspergillus tubingensis : Asptu1_0043004, Aspergillus brasiliensis : Aspbr1_0125280, Aspergillus kawachii : Aspka1_0175374 and Aspergillus acidus : Aspfo1_0045967
An16g07330	342.59	0	10.5985	3.96458e-12		Ortholog of A. nidulans FGSC A4 : AN1532, A. fumigatus Af293 : Afu8g05410, A. oryzae RIB40 : AO090005000610, Aspergillus wentii : Aspwe1_0045147 and Aspergillus sydowii : Aspsy1_0041815
An16g07490	28.5491	6.60733	2.11137	0.00791957		Has domain(s) with predicted catalytic activity, magnesium ion binding, thiamine pyrophosphate binding activity
An16g07630	496.506	114.117	2.12128	9.93032e-37		Ortholog of A. nidulans FGSC A4 : AN1509, A. fumigatus Af293 : Afu8g05120, A. oryzae RIB40 : AO090005000631, Aspergillus wentii : Aspwe1_0044080 and Aspergillus sydowii : Aspsy1_0028718
An16g07640	33.5143	7.80859	2.10169	0.00345022		Has domain(s) with predicted ribonuclease activity and role in U6 snRNA 3'-end processing
An16g07680	43.4445	3.00269	3.85467	7.15406e-06		Ortholog of A. nidulans FGSC A4 : AN3207, AN1505, A. fumigatus Af293 : Afu2g15470, Afu8g00720, Afu8g05070 and A. niger CBS 513.88 : An07g04980, An14g02720, An14g07130, An15g05540
An16g07700	106.335	33.6351	1.66058	2.30995e-06		Has domain(s) with predicted catalytic activity, lyase activity and role in metabolic process
An16g07980	61.6497	27.0295	1.18959	0.0089438		Ortholog of A. nidulans FGSC A4 : AN10196, A. fumigatus Af293 : Afu8g04830, A. oryzae RIB40 : AO090005000663, Neosartorya fischeri NRRL 181 : NFIA_097650 and Aspergillus wentii : Aspwe1_0645289
An16g08040	126.196	41.4454	1.60642	5.31045e-07		Ortholog of A. nidulans FGSC A4 : AN1483, A. fumigatus Af293 : Afu8g04780, A. oryzae RIB40 : AO090005000669, Aspergillus wentii : Aspwe1_0643990 and Aspergillus sydowii : Aspsy1_0055812
An16g08370	33.1005	10.2102	1.69681	0.0139354		Ortholog(s) have ATPase activator activity, chaperone binding activity
An16g08440	84.4063	12.0125	2.81281	3.14747e-09		Has domain(s) with predicted catalytic activity and role in coenzyme M biosynthetic process
An16g08650	78.1999	20.4231	1.93704	6.76327e-06		Ortholog of A. nidulans FGSC A4 : AN1451, A. fumigatus Af293 : Afu8g04390, A. oryzae RIB40 : AO090103000064, Aspergillus wentii : Aspwe1_0116823 and Aspergillus sydowii : Aspsy1_0144294
An16g09020	398.447	85.2881	2.22396	3.39581e-31		Ortholog(s) have N-acetylglucosamine transmembrane transporter activity, role in N-acetylglucosamine transport and plasma membrane localization
An16g09030	69.9248	16.8175	2.05584	9.07379e-06		Protein of unknown function
An16g09040	2373.3	610.239	1.95945	8.63155e-172		Ortholog(s) have N-acetylglucosamine-6-phosphate deacetylase activity
An16g09070	4739.57	1185.65	1.99909	3.48241e-251		Putative glucosamine-6-phosphate deaminase; expression induced by tunicamycin and DTT
An16g09090	222.601	16.8175	3.72642	1.49986e-26		Ortholog(s) have H3 histone acetyltransferase activity, N-acetyltransferase activity
An16g09150	31.0318	9.61002	1.69113	0.0186054		Ortholog of A. nidulans FGSC A4 : AN1412, A. fumigatus Af293 : Afu8g04030, A. oryzae RIB40 : AO090103000016, Aspergillus wentii : Aspwe1_0117975 and Aspergillus sydowii : Aspsy1_0144289
An17g00230	108.404	54.0555	1.00389	0.00234148		Ortholog of A. nidulans FGSC A4 : AN2209, A. fumigatus Af293 : Afu5g07010, A. oryzae RIB40 : AO090701000283, Aspergillus wentii : Aspwe1_0269169 and Aspergillus sydowii : Aspsy1_0054348
An17g00310	105.094	40.8399	1.36358	7.53257e-05		Ortholog of A. nidulans FGSC A4 : AN2216, A. fumigatus Af293 : Afu5g07090, A. oryzae RIB40 : AO090701000273, Aspergillus wentii : Aspwe1_0035021 and Aspergillus sydowii : Aspsy1_0142341
An17g00490	7.03396	0	4.99246	0.044255		Ortholog(s) have intracellular localization
An17g00640	16.5502	1.20125	3.78423	0.012395		Has domain(s) with predicted oxidoreductase activity, zinc ion binding activity and role in oxidation-reduction process
An17g00650	21.929	4.20483	2.38282	0.0148784		Ortholog(s) have role in asexual sporulation resulting in formation of a cellular spore and diterpenoid biosynthetic process, more
An17g00940	40.9619	1.80144	4.50675	1.77275e-05		Ortholog of A. nidulans FGSC A4 : AN2249, A. fumigatus Af293 : Afu5g06670, A. oryzae RIB40 : AO090701000204, Aspergillus wentii : Aspwe1_0099978 and Aspergillus sydowii : Aspsy1_0026878
An17g01090	24.8253	6.00626	2.04727	0.017543		Ortholog of A. nidulans FGSC A4 : AN2258, A. fumigatus Af293 : Afu5g06560, A. oryzae RIB40 : AO090701000189, Aspergillus wentii : Aspwe1_0102064 and Aspergillus sydowii : Aspsy1_0084888
An17g01100	38.4792	10.8113	1.83154	0.00400194		Ortholog(s) have plasma membrane localization
An17g01160	175.433	66.0698	1.40887	7.7572e-08		Ortholog of A. nidulans FGSC A4 : AN12336, A. fumigatus Af293 : Afu5g06490, Neosartorya fischeri NRRL 181 : NFIA_036630, Aspergillus wentii : Aspwe1_0167419 and Aspergillus clavatus NRRL 1 : ACLA_009820
An17g01300	26.0666	4.20483	2.63219	0.00384492		Ortholog(s) have DNA-binding transcription factor activity, transcription regulatory region DNA binding activity and role in regulation of cellular amide catabolic process, transcription by RNA polymerase II
An17g01770	151.435	45.0483	1.74918	3.44215e-09		Ortholog(s) have ATPase-coupled transmembrane transporter activity, role in cellular response to drug, drug transmembrane transport, export across plasma membrane and fungal-type vacuole, plasma membrane localization
An17g01885	1623.99	37.2388	5.44659	3.38667e-169		Protein of unknown function
An17g02075	89.785	38.4401	1.22386	0.000910608	mid1	Stretch-activated Ca2+ channel family protein
An18g01410	7.4476	0	5.07491	0.035734	dfgA	Predicted mannan endo-1,6-alpha-mannosidase: predicted role in carbohydrate catabolism
An18g01590	206.878	78.0814	1.40573	4.27016e-09		Mitochondrial carnitine acetyltransferase; induced by fenpropimorph
An18g01620	19.8602	0	6.48994	0.000362675		Has domain(s) with predicted FAD binding, oleate hydratase activity and role in fatty acid metabolic process
An18g01720	57.5118	1.20125	5.58124	2.72695e-06		Has domain(s) with predicted role in transmembrane transport and integral component of membrane localization
An18g01790	113.783	12.0116	3.2437	2.49803e-13		Ortholog of Aspergillus tubingensis : Asptu1_0185960, Aspergillus brasiliensis : Aspbr1_0047168, Aspergillus kawachii : Aspka1_0173444 and Aspergillus acidus : Aspfo1_0209457
An18g01860	45.5131	10.8122	2.0737	0.000481177		Ortholog(s) have protein histidine kinase activity and role in peptidyl-histidine autophosphorylation
An18g01930	105.921	8.40877	3.65496	3.64285e-13		Ortholog of A. nidulans FGSC A4 : AN1754, AN8607, A. fumigatus Af293 : Afu3g02050, A. niger CBS 513.88 : An11g06690 and A. oryzae RIB40 : AO090001000144
An18g02250	134.471	39.6413	1.76222	2.24054e-08		Has domain(s) with predicted DNA binding, DNA-binding transcription factor activity, RNA polymerase II-specific, zinc ion binding activity and role in regulation of transcription, DNA-templated, transcription, DNA-templated
An18g03120	100.956	48.6512	1.05319	0.00215204		Ortholog(s) have RNA helicase activity
An18g03150	64.546	30.6324	1.07528	0.0147275		Ortholog(s) have role in cellular protein localization, mitotic actomyosin contractile ring assembly and actomyosin contractile ring, polysome localization
An18g03360	19.8603	1.20125	4.04727	0.00482857		Ortholog of A. nidulans FGSC A4 : AN12461, A. fumigatus Af293 : Afu1g05670, A. oryzae RIB40 : AO090009000369, Aspergillus wentii : Aspwe1_0169284 and Aspergillus sydowii : Aspsy1_0057641, Aspsy1_0154889
An18g03450	33.5143	12.0125	1.48024	0.0273151		Has domain(s) with predicted lipid binding activity
An18g03540	69.5112	11.4123	2.60669	2.88486e-07		Ortholog of A. nidulans FGSC A4 : AN12094, A. fumigatus Af293 : Afu1g05745, A. oryzae RIB40 : AO090009000359, Aspergillus wentii : Aspwe1_0169275 and Aspergillus terreus NIH2624 : ATET_03050
An18g03590	15.7227	0	6.15291	0.00125493		Ortholog of A. nidulans FGSC A4 : AN4104, A. fumigatus Af293 : Afu1g05860, A. oryzae RIB40 : AO090009000354, Aspergillus wentii : Aspwe1_0026045 and Aspergillus sydowii : Aspsy1_0089091
An18g03600	54.6158	0.60107	6.50667	9.16908e-05		Has domain(s) with predicted role in response to antibiotic
An18g03680	11.5851	0	5.71233	0.00566043		Protein of unknown function
An18g04040	355.002	171.78	1.04727	8.99451e-10		Putative alkaline phosphatase
An18g04080	40.1344	16.2165	1.30736	0.0270817		Has domain(s) with predicted oxidoreductase activity, oxidoreductase activity, acting on the aldehyde or oxo group of donors, NAD or NADP as acceptor activity and role in oxidation-reduction process
An18g04100	26.8942	9.00984	1.57776	0.0432029	exgA	Putative exo-beta-1,3-glucanase; secreted glycoprotein precursor
An18g04120	479.13	3.00358	7.3178	4.94766e-27		Ortholog of A. nidulans FGSC A4 : AN7960, A. oryzae RIB40 : AO090009000418, Aspergillus wentii : Aspwe1_0180879 and Aspergillus sydowii : Aspsy1_0156233
An18g04140	30.618	4.20483	2.86437	0.000848148		Acid phosphatase
An18g04460	47.168	0	7.73787	2.43957e-06		Has domain(s) with predicted acid phosphatase activity
An18g05150	107.163	40.2415	1.41304	3.33907e-05		Has domain(s) with predicted ATP binding, helicase activity, nucleic acid binding activity
An18g05420	157.227	55.2585	1.5086	8.06109e-08		Ortholog(s) have RSC-type complex localization
An18g05520	95.164	21.6234	2.13786	7.7572e-08		Protein of unknown function
An18g05530	84.4057	15.6154	2.43432	4.75032e-08		Protein of unknown function
An18g05710	35.583	7.20752	2.30361	0.00121787		Ortholog of A. nidulans FGSC A4 : AN5707, Neosartorya fischeri NRRL 181 : NFIA_018030, Aspergillus wentii : Aspwe1_0417790 and Aspergillus versicolor : Aspve1_0053485
An18g05715	47.1682	5.40697	3.12519	7.93863e-06		Protein of unknown function
An18g05730	148.539	55.2585	1.42658	6.81409e-07		Ortholog of A. nidulans FGSC A4 : AN5709, A. fumigatus Af293 : Afu1g06670, A. oryzae RIB40 : AO090001000467, Aspergillus wentii : Aspwe1_0038290 and Aspergillus sydowii : Aspsy1_0056984
An18g05840	43.0306	12.6127	1.77046	0.00270214		Has domain(s) with predicted metal ion binding, oxidoreductase activity and role in oxidation-reduction process
An18g06360	56.6847	2.40251	4.56035	2.62308e-07		Ortholog of A. nidulans FGSC A4 : AN5762, A. fumigatus Af293 : Afu6g06690, A. oryzae RIB40 : AO090003000045, Aspergillus wentii : Aspwe1_0170251 and Aspergillus sydowii : Aspsy1_0088255
An18g06390	127.023	25.2263	2.33209	3.90903e-11		Ortholog of A. nidulans FGSC A4 : AN5764, A. fumigatus Af293 : Afu6g06670, A. oryzae RIB40 : AO090003000043, Aspergillus wentii : Aspwe1_0170253 and Aspergillus sydowii : Aspsy1_0030199
An18g06510	15.7227	3.00358	2.38823	0.0498455		Has domain(s) with predicted ATP binding, DNA binding, helicase activity, nucleic acid binding, zinc ion binding activity
An18g06590	87.3022	40.2433	1.11729	0.00278883		ARP2/3 complex subunit 1A; induced by caspofungin

## Sheet: DESeq2.Treatment._lowerThan_.Co
ID	Treatment	Control	log2FoldChange	padj	Symbol	Description
An01g00340	6.62009	48.6485	-2.87749	1.50223e-06		Has domain(s) with predicted transmembrane transporter activity, role in transmembrane transport and integral component of membrane localization
An01g00370	10.3439	473.897	-5.51772	1.69573e-63	pepAb	Pepsin family secreted protease; only detected under starvation conditions
An01g00450	0.413719	74.4768	-7.49186	3.64371e-06		Has domain(s) with predicted NADP binding, coenzyme binding, oxidoreductase activity, oxidoreductase activity, acting on the CH-OH group of donors, NAD or NADP as acceptor, phosphogluconate dehydrogenase (decarboxylating) activity
An01g00490	0.827511	21.0224	-4.66699	0.000884264		Has domain(s) with predicted FAD binding, UDP-N-acetylmuramate dehydrogenase activity, flavin adenine dinucleotide binding, oxidoreductase activity, oxidoreductase activity, acting on CH-OH group of donors activity
An01g00500	2.06882	26.4276	-3.67518	0.000192108		Protein of unknown function
An01g00560	48.8233	118.326	-1.27711	3.67253e-05		Putative signal peptidase complex subunit; expression enhanced by maltose; expression induced by tunicamycin and DTT
An01g00710	0.413719	11.4123	-4.78566	0.0242485		Has domain(s) with predicted carboxy-lyase activity, catalytic activity, pyridoxal phosphate binding activity and role in carboxylic acid metabolic process
An01g00740	0.827511	21.6243	-4.7077	0.00074342		Protein of unknown function
An01g00750	176.673	10617.1	-5.90915	0		Ortholog of Aspergillus tubingensis : Asptu1_0054330, Aspergillus brasiliensis : Aspbr1_0040606, Aspergillus kawachii : Aspka1_0182240 and Aspergillus acidus : Aspfo1_0040371
An01g01060	66.6146	169.381	-1.34635	1.61075e-07		Ortholog(s) have role in mRNA cis splicing, via spliceosome and U2-type prespliceosome, U2AF, commitment complex localization
An01g01120	0	52.2558	-8.42334	2.06063e-07		Protein of unknown function
An01g01380	0	6.00626	-5.30228	0.044007		Ortholog of A. niger CBS 513.88 : An12g05680, A. oryzae RIB40 : AO090038000267, Aspergillus niger ATCC 1015 : 36409-mRNA, Aspergillus zonatus : Aspzo1_0017959 and Aspergillus terreus NIH2624 : ATET_06412
An01g01430	2.06874	14.415	-2.80073	0.0263789		Ortholog(s) have extracellular region localization
An01g01440	0	7.20752	-5.56532	0.0217577		Has domain(s) with predicted catalytic activity and role in nucleoside metabolic process
An01g01475	26.0666	115.315	-2.14532	3.28658e-10		Ortholog of A. fumigatus Af293 : Afu8g07235, A. oryzae RIB40 : AO090023000051, Neosartorya fischeri NRRL 181 : NFIA_100080, Aspergillus wentii : Aspwe1_0170039 and Aspergillus versicolor : Aspve1_0045698
An01g01600	0	9.61002	-5.98036	0.00587102		Ortholog(s) have role in cellular response to drug, secondary metabolite biosynthetic process
An01g01610	67.4432	560.415	-3.05475	8.10632e-63		Ortholog of A. nidulans FGSC A4 : AN11489
An01g01620	22.7567	1363.42	-5.9048	4.13313e-173		Ortholog(s) have high-affinity zinc transmembrane transporter activity, zinc ion transmembrane transporter activity
An01g01630	2.06874	15.0143	-2.85952	0.0211107		Ortholog of A. nidulans FGSC A4 : AN5396, A. niger CBS 513.88 : An05g02350, An09g00510, Aspergillus wentii : Aspwe1_0029051, Aspwe1_0065325 and Aspergillus versicolor : Aspve1_0153975
An01g01640	8.68891	77.4786	-3.15656	7.18541e-11		Has domain(s) with predicted catalytic activity, coenzyme binding activity and role in cellular metabolic process
An01g01650	2.48261	81.6834	-5.04016	1.7045e-12		Ortholog of A. niger CBS 513.88 : An12g05420, An03g01830, A. oryzae RIB40 : AO090701000546, AO090001000314, Aspergillus wentii : Aspwe1_0028536 and Aspergillus versicolor : Aspve1_0041648
An01g01720	5.79258	262.478	-5.50184	1.95874e-35		Ortholog(s) have RNA polymerase II proximal promoter sequence-specific DNA binding, cysteine-type peptidase activity, double-stranded DNA binding, mRNA binding, single-stranded DNA binding activity
An01g01820	34.3418	241.448	-2.81368	4.94169e-28	catR	Putative catalase
An01g01830	183.294	560.992	-1.61382	9.29376e-32	cpeB	Putative catalase-peroxidase
An01g01950	25.6529	667.907	-4.70245	6.88534e-100		Has domain(s) with predicted metal ion transmembrane transporter activity, role in metal ion transport, transmembrane transport and membrane localization
An01g01960	11.9989	80.4804	-2.74575	6.93218e-10		Ortholog(s) have 5-amino-6-(5-phosphoribosylamino)uracil reductase activity and role in riboflavin biosynthetic process
An01g02160	5.37886	27.6288	-2.3608	0.00262311		Has domain(s) with predicted role in transmembrane transport and integral component of membrane localization
An01g02180	21.929	226.43	-3.36816	7.58183e-31		Ortholog(s) have nuclear import signal receptor activity, role in inositol metabolic process, protein import into nucleus and nuclear envelope localization
An01g02190	22.3427	69.6753	-1.64083	0.000103599		Ortholog(s) have 8-oxo-dGDP phosphatase activity
An01g02370	122.886	409.614	-1.73696	5.54949e-25		Ortholog(s) have DNA binding, sequence-specific DNA binding activity and role in cellular iron ion homeostasis, negative regulation of iron ion transport, siderophore biosynthetic process
An01g02380	8.68883	46.8418	-2.43061	3.35875e-05		Protein of unknown function
An01g02430	34.7553	75.0787	-1.11116	0.00473006		Ortholog(s) have D-amino-acid oxidase activity and role in D-alanine metabolic process, D-amino acid metabolic process, D-valine metabolic process
An01g02500	1383.6	5421.21	-1.97019	6.36551e-258		Thioredoxin
An01g02510	48.4095	156.767	-1.69525	8.46046e-10		Ortholog of A. nidulans FGSC A4 : AN0168, A. fumigatus Af293 : Afu5g11330, A. oryzae RIB40 : AO090026000707, Aspergillus wentii : Aspwe1_0075145 and Aspergillus sydowii : Aspsy1_0027709
An01g03060	21.929	82.2872	-1.90782	1.28686e-06		Has domain(s) with predicted ubiquitin-protein transferase activity, role in cellular protein modification process and intracellular localization
An01g03090	76.9585	207.819	-1.43317	5.82373e-10		Glucan endo-1,3-beta-D-glucosidase; beta-glucanase
An01g03130	105.508	870.913	-3.04518	8.3706e-116		Ortholog of A. fumigatus Af293 : Afu1g04300, A. oryzae RIB40 : AO090003000919, AO090701000446, Aspergillus wentii : Aspwe1_0025379 and Aspergillus terreus NIH2624 : ATET_06531
An01g03140	28.1356	204.214	-2.85962	4.35601e-24		Protein of unknown function
An01g03280	1.24123	68.4714	-5.78561	2.45404e-09
An01g03290	0.413793	41.4428	-6.64618	8.26315e-05
An01g03300	23.9978	96.6969	-2.01058	4.3766e-08		Ortholog of Aspergillus carbonarius ITEM 5010 : Acar5010_054822
An01g03350	103.439	212.623	-1.03951	2.60516e-06	erg2	Putative C-8 sterol isomerase; expression repressed by tunicamycin and DTT; induced by fenpropimorph
An01g03490	14.4814	40.8417	-1.49585	0.00836664		Ortholog of A. nidulans FGSC A4 : AN0442, A. fumigatus Af293 : Afu1g04610, A. oryzae RIB40 : AO090003000887, Aspergillus wentii : Aspwe1_0025410 and Aspergillus sydowii : Aspsy1_0145574
An01g03520	11.999	34.2344	-1.51255	0.0173279		Ortholog(s) have GTPase activator activity
An01g03530	68.2697	301.517	-2.14292	3.61676e-25		Ortholog of A. nidulans FGSC A4 : AN0438, A. fumigatus Af293 : Afu1g04575, A. oryzae RIB40 : AO090003000883, Aspergillus wentii : Aspwe1_0025463 and Aspergillus terreus NIH2624 : ATET_03750
An01g03810	4.96507	25.8238	-2.37886	0.00401264		Has domain(s) with predicted catalytic activity
An01g03870	49.2372	129.738	-1.39777	2.75497e-06		Ortholog of A. nidulans FGSC A4 : AN0416, A. fumigatus Af293 : Afu1g04880, A. niger CBS 513.88 : An02g07740 and A. oryzae RIB40 : AO090138000094, AO090003000852
An01g03880	67.4424	161.565	-1.2604	1.47327e-06		Protein of unknown function
An01g03990	14.8951	52.856	-1.82722	0.000265988		Protein of unknown function
An01g04000	14.8954	60.0609	-2.01158	2.29429e-05		Protein of unknown function
An01g04140	49.6505	175.38	-1.82061	5.55931e-12		Protein of unknown function
An01g04150	81.9236	375.99	-2.19835	2.05139e-32		Ortholog of A. nidulans FGSC A4 : AN0409, A. fumigatus Af293 : Afu1g04960, A. oryzae RIB40 : AO090003000840, Aspergillus wentii : Aspwe1_0103901 and Aspergillus sydowii : Aspsy1_0028019
An01g04250	60.8221	129.133	-1.0862	0.000202138		Uroporphyrinogen III decarboxylase (Uro D, uroporphyrinogen decarboxylase); expression repressed by tunicamycin and DTT
An01g04270	25.6527	788.595	-4.9421	2.95563e-115		Protein of unknown function
An01g04280	298.732	2123.23	-2.82933	4.37254e-276		Ortholog(s) have ATPase activator activity, unfolded protein binding activity
An01g04400	36.4104	79.2845	-1.12267	0.00324931		Has domain(s) with predicted role in transmembrane transport and integral component of membrane localization
An01g04420	29.7904	72.0725	-1.27462	0.00161854		Ortholog of A. nidulans FGSC A4 : AN2744, A. fumigatus Af293 : Afu1g05190, A. oryzae RIB40 : AO090003000815, Aspergillus wentii : Aspwe1_0049622 and Aspergillus sydowii : Aspsy1_0155381
An01g04560	43.8582	189.196	-2.10897	1.01364e-15		Beta-glucanase
An01g04600	44.6857	112.317	-1.32969	2.93262e-05	prpA	Protein disulfide isomerase; contains a single N-terminal thioredoxin domain; C-terminal ER retention signal (HDEL); expression enhanced by maltose; expression induced by tunicamycin and DTT
An01g04710	40.5481	93.6968	-1.20837	0.000525057		Adenylate kinase
An01g04990	16.5502	75.6763	-2.19301	2.7306e-07		Ortholog(s) have role in negative regulation of cellular response to oxidative stress
An01g05000	1.6551	15.017	-3.18162	0.0148992		Protein of unknown function
An01g05060	39.7206	261.856	-2.72084	2.75592e-28		Ortholog of A. nidulans FGSC A4 : AN10031, A. fumigatus Af293 : Afu1g02910, A. oryzae RIB40 : AO090005000782, Aspergillus wentii : Aspwe1_0169592 and Aspergillus sydowii : Aspsy1_0076110
An01g05100	31.4455	126.734	-2.01087	2.82324e-10		Has domain(s) with predicted nucleic acid binding, nucleotide binding activity
An01g05110	9.5162	34.2353	-1.84702	0.00500749		Protein of unknown function
An01g05140	18.619	347.756	-4.22323	2.77166e-52		Ortholog of Aspergillus acidus : Aspfo1_0056120
An01g05230	311.558	2023.45	-2.69926	1.77603e-239		Ortholog(s) have role in hyphal growth, response to cold, response to heat, response to oxidative stress, response to salt stress, sporocarp development involved in sexual reproduction
An01g05330	38.8931	133.339	-1.77751	4.27016e-09		Ortholog(s) have role in DNA replication termination, ER-associated misfolded protein catabolic process and cytoplasm protein quality control by the ubiquitin-proteasome system, more
An01g05340	117.92	1036.67	-3.13607	2.70633e-144		Ortholog(s) have role in cellular response to oxidative stress, chromatin silencing at silent mating-type cassette, pathogenesis
An01g05350	24.8254	119.526	-2.26743	2.23624e-11		Ortholog(s) have RNA binding activity, role in mRNA polyadenylation, pre-mRNA cleavage required for polyadenylation, response to drug and cytosol, mRNA cleavage and polyadenylation specificity factor complex, nucleus localization
An01g05470	10.3439	89.4956	-3.11302	2.8832e-12		Ortholog(s) have SUMO binding, SUMO ligase activity, metalloendopeptidase activity, metallopeptidase activity
An01g05480	2.48246	21.6226	-3.12266	0.00218423		Ortholog of Aspergillus niger ATCC 1015 : 36105-mRNA
An01g05630	205.636	545.965	-1.40871	3.15817e-25		Has domain(s) with predicted ATP binding, aminoacyl-tRNA ligase activity, aspartate-tRNA ligase activity, role in aspartyl-tRNA aminoacylation, tRNA aminoacylation for protein translation and cytoplasm localization
An01g05860	0	37.8399	-7.95766	1.73118e-06		Ortholog of A. fumigatus Af293 : Afu1g02320, A. oryzae RIB40 : AO090005000868, Aspergillus wentii : Aspwe1_0169669, Aspergillus sydowii : Aspsy1_0027907 and Aspergillus terreus NIH2624 : ATET_04861
An01g05890	1.65502	59.4607	-5.16702	3.74912e-09		Has domain(s) with predicted DNA binding activity
An01g05900	1.65502	181.992	-6.78087	8.11359e-18		Ortholog(s) have oxidoreductase activity and role in steroid metabolic process
An01g05920	1.2413	15.6172	-3.65321	0.00737511		Ortholog(s) have role in negative regulation of sexual sporulation resulting in formation of a cellular spore, negative regulation of sterigmatocystin biosynthetic process
An01g05960	474.579	2997.79	-2.65917	0		Ortholog(s) have carbohydrate binding activity
An01g06150	254.046	885.922	-1.80209	2.1059e-64		3-deoxy-7-phosphoheptulonate synthase
An01g06160	4.96507	24.6261	-2.3103	0.0058516		Ortholog of A. fumigatus Af293 : Afu1g02100, Neosartorya fischeri NRRL 181 : NFIA_022550, Aspergillus wentii : Aspwe1_0169700 and Aspergillus versicolor : Aspve1_0067312
An01g06170	108.817	357.37	-1.71551	9.12645e-22		Ortholog of A. nidulans FGSC A4 : AN0356, A. fumigatus Af293 : Afu1g02080, A. oryzae RIB40 : AO090005000887, Aspergillus wentii : Aspwe1_0098094 and Aspergillus sydowii : Aspsy1_0085975
An01g06190	1.2413	16.2165	-3.70756	0.00580304		Has domain(s) with predicted ATP binding, nucleoside-triphosphatase activity, nucleotide binding activity
An01g06210	11.5852	45.0474	-1.95916	0.000412245		Ortholog(s) have role in septum digestion after cytokinesis and cell division site, cell tip, division septum, nucleus localization
An01g06280	40.5478	90.6915	-1.16135	0.00116809		Ortholog(s) have role in hyphal growth, response to cold, response to heat, response to oxidative stress, response to salt stress, sporocarp development involved in sexual reproduction
An01g06350	18.2053	106.311	-2.54587	8.89847e-12		Has domain(s) with predicted transferase activity, transferring hexosyl groups activity, role in carbohydrate metabolic process and membrane localization
An01g06390	24.4116	67.2719	-1.46243	0.000554794		Ortholog(s) have DNA-binding transcription factor activity, RNA polymerase II-specific activity and role in negative regulation of single-species biofilm formation, negative regulation of transcription by RNA polymerase II
An01g06420	12.4125	38.4357	-1.63069	0.00706473		Ortholog of A. nidulans FGSC A4 : AN10070, A. fumigatus Af293 : Afu1g01790, A. oryzae RIB40 : AO090005000908, Aspergillus wentii : Aspwe1_0049751 and Aspergillus sydowii : Aspsy1_0144393
An01g06440	3.72376	21.6217	-2.53765	0.00669683		Ortholog of A. nidulans FGSC A4 : AN0378, A. oryzae RIB40 : AO090005001321, Aspergillus versicolor : Aspve1_0085305, Aspve1_0120457 and Aspergillus niger ATCC 1015 : 36035-mRNA
An01g06450	6.20637	32.4356	-2.38574	0.00083076		Ortholog of Aspergillus acidus : Aspfo1_0056018 and Aspergillus niger ATCC 1015 : 36034-mRNA
An01g06460	91.4398	227.633	-1.31582	1.6079e-09		Protein of unknown function
An01g06470	12.4127	38.4401	-1.63079	0.00611682		Has domain(s) with predicted peptidyl-prolyl cis-trans isomerase activity and role in protein folding, protein peptidyl-prolyl isomerization
An01g06690	7.8614	25.8283	-1.71607	0.0264732		Ortholog(s) have low-affinity zinc ion transmembrane transporter activity, zinc ion transmembrane transporter activity
An01g06920	3.72376	48.6521	-3.70764	8.52345e-08		Has domain(s) with predicted ATP binding, ATPase activity, ATPase-coupled transmembrane transporter activity, nucleoside-triphosphatase activity, nucleotide binding activity and role in transmembrane transport
An01g07000	21.1016	48.0519	-1.18723	0.0197522		C14 sterol reductase; predicted role in ergosterol synthesis; expression repressed by tunicamycin and DTT; induced by fenpropimorph
An01g07140	1.65502	47.449	-4.84145	1.05284e-07		Has domain(s) with predicted DNA binding, DNA-binding transcription factor activity, RNA polymerase II-specific, zinc ion binding activity and role in regulation of transcription, DNA-templated, transcription, DNA-templated
An01g07230	12.8265	56.4607	-2.13811	1.69926e-05		Ortholog of A. fumigatus Af293 : Afu4g11940, A. oryzae RIB40 : AO090102000214, AO090003001021, Aspergillus wentii : Aspwe1_0166602 and Aspergillus sydowii : Aspsy1_0046673
An01g07260	86.0613	243.257	-1.49904	2.45447e-12		Anthranilate phosphoribosyl transferase
An01g07430	38.893	84.0877	-1.11238	0.00255725		Ortholog(s) have structural constituent of ribosome activity, role in mitochondrial translation and mitochondrial large ribosomal subunit, mitochondrial ribosome localization
An01g07440	0.827511	13.212	-3.99696	0.0137007		Protein of unknown function
An01g07445	21.1015	63.0689	-1.57956	0.000370229	NA	NA
An01g07450	31.4454	94.8999	-1.59355	6.99059e-06	NA	NA
An01g07530	8.68883	37.8399	-2.12266	0.00072732		Has domain(s) with predicted role in transmembrane transport and integral component of membrane localization
An01g07660	29.7903	237.844	-2.9971	2.23159e-29		Ortholog(s) have cell surface localization
An01g07670	3.31005	39.0421	-3.56009	3.14149e-06		Protein of unknown function
An01g07860	13.654	64.2684	-2.23478	1.74465e-06		Has domain(s) with predicted sulfate transmembrane transporter activity, role in sulfate transport and integral component of membrane localization
An01g07870	60.4081	371.78	-2.62164	1.74678e-39		Has domain(s) with predicted phospholipid binding activity
An01g07872	56.2712	278.692	-2.30821	3.3045e-25		Protein of unknown function
An01g07890	1276.02	4720.17	-1.88719	1.26192e-201		Conserved uORF present in the 5' region of the cpcA/An01g07900 gene; uORFs are capable of mediating translational repression of their downstream ORF
An01g07900	580.086	2061.34	-1.82925	1.97855e-154	cpcA	bZIP transcription factor; expression enhanced by maltose; the conserved upstream ORF (uORF), An01g07890, was identified in the 5' region of this gene
An01g08220	47.9957	153.764	-1.67973	1.6773e-09		Ortholog(s) have glycerol-1-phosphatase activity, glycerol-3-phosphatase activity, ribitol-5-phosphatase activity, sorbitol-6-phosphatase activity and role in alditol phosphate metabolic process
An01g08300	38.4792	96.704	-1.32948	0.000121283		Ortholog of A. nidulans FGSC A4 : AN3599, A. fumigatus Af293 : Afu4g12780, Aspergillus wentii : Aspwe1_0033856, Aspergillus sydowii : Aspsy1_0133560 and Aspergillus terreus NIH2624 : ATET_03160
An01g08410	30.6178	156.161	-2.35059	4.62844e-15		Ortholog(s) have methylthioribulose 1-phosphate dehydratase activity and role in L-methionine salvage from methylthioadenosine
An01g08420	130.333	837.275	-2.6835	4.18527e-98	clxA	Putative calnexin, integral membrane ER chaperone; expression enhanced by maltose; expression induced by tunicamycin and DTT
An01g08500	38.0655	82.2827	-1.11212	0.00297407		Ortholog(s) have role in ubiquinone biosynthetic process and mitochondrion localization
An01g08550	4.13756	70.8748	-4.09842	1.89804e-11		Has domain(s) with predicted role in transmembrane transport and integral component of membrane localization
An01g08560	6.2063	28.8301	-2.21576	0.00319063		Ortholog of A. nidulans FGSC A4 : AN3582, A. fumigatus Af293 : Afu4g12980, Aspergillus wentii : Aspwe1_0047266, Aspergillus sydowii : Aspsy1_0032701 and Aspergillus terreus NIH2624 : ATET_03180
An01g08570	367.829	2186.85	-2.57175	2.59525e-251	trxB	Thioredoxin reductase; induced by growth on starch and lactate
An01g08600	24.4116	64.2675	-1.39652	0.0012392		Has domain(s) with predicted nucleic acid binding, zinc ion binding activity
An01g08670	2.48253	198.207	-6.31905	3.19488e-22		Protein of unknown function
An01g08880	10.3439	29.4311	-1.50855	0.0310634		Ortholog of A. nidulans FGSC A4 : AN1940, A. fumigatus Af293 : Afu4g13200, A. oryzae RIB40 : AO090009000261, Aspergillus wentii : Aspwe1_0166484 and Aspergillus terreus NIH2624 : ATET_03203
An01g08890	115.852	1149.65	-3.31082	1.63347e-160		Protein of unknown function
An01g09030	7.8614	43.8453	-2.47957	3.5117e-05		Ortholog(s) have role in DNA methylation and cell septum localization
An01g09080	22.7565	60.0635	-1.4002	0.00187657		Protein of unknown function
An01g09090	134.471	372.386	-1.46951	4.63153e-18		Ortholog of A. nidulans FGSC A4 : AN1952, A. fumigatus Af293 : Afu4g13380, Aspergillus wentii : Aspwe1_0022581, Aspergillus sydowii : Aspsy1_0142528 and Aspergillus terreus NIH2624 : ATET_03221
An01g09190	42.2032	91.8945	-1.12263	0.00142827		Ortholog of A. nidulans FGSC A4 : AN5642, A. fumigatus Af293 : Afu4g13470, A. oryzae RIB40 : AO090009000225, Aspergillus wentii : Aspwe1_0206891 and Aspergillus sydowii : Aspsy1_0030327
An01g09250	19.0329	46.2478	-1.2809	0.0143434		Acetolactate synthase
An01g09460	109.645	318.927	-1.54039	1.28185e-16		Ortholog(s) have role in activation of MAPK activity involved in cell wall organization or biogenesis, asexual sporulation resulting in formation of a cellular spore and cellular response to drug, more
An01g09480	175.433	580.224	-1.72568	1.60131e-35		Ortholog(s) have CDP-diacylglycerol-serine O-phosphatidyltransferase activity
An01g09540	1.6551	45.0483	-4.76653	2.37196e-07		Has domain(s) with predicted oxidoreductase activity and role in metabolic process
An01g09610	37.2382	1585.03	-5.41159	4.9335e-226		Ortholog(s) have glutathione binding activity and extracellular region, intracellular localization
An01g09730	24.4116	53.4553	-1.13077	0.0176729		Ortholog of Aspergillus tubingensis : Asptu1_0039500, Aspergillus brasiliensis : Aspbr1_0039715, Aspergillus kawachii : Aspka1_0172259 and Aspergillus acidus : Aspfo1_0039428
An01g09850	9.51649	51.051	-2.42346	9.53254e-06		Ortholog of A. nidulans FGSC A4 : AN0631, A. fumigatus Af293 : Afu1g17000, A. oryzae RIB40 : AO090005000975, Aspergillus wentii : Aspwe1_0068188 and Aspergillus sydowii : Aspsy1_0041402
An01g09860	19.8603	54.0546	-1.44455	0.00257248		Has domain(s) with predicted role in RNA splicing and spliceosomal complex localization
An01g10030	151.021	323.734	-1.10006	4.17473e-10		Sphinganine hydroxylase; induced by fenpropimorph
An01g10100	11.9989	90.6933	-2.9181	9.66416e-12		Has domain(s) with predicted catalytic activity, pyridoxal phosphate binding, transaminase activity
An01g10380	33.5142	176.579	-2.39748	3.03742e-17		Ortholog of A. nidulans FGSC A4 : AN0979, A. fumigatus Af293 : Afu1g16680, A. oryzae RIB40 : AO090005001032, Aspergillus wentii : Aspwe1_0109980 and Aspergillus sydowii : Aspsy1_0140609
An01g10390	7.86147	43.2442	-2.45965	4.82081e-05		Protein of unknown function
An01g10570	22.3429	55.2576	-1.30636	0.00541086		Protein of unknown function
An01g10580	22.7565	57.0617	-1.32622	0.00410979		Putative RNase T2
An01g10620	1.65502	72.0725	-5.44453	1.80197e-10		Ortholog of A. nidulans FGSC A4 : AN0964, A. fumigatus Af293 : Afu1g16640, A. oryzae RIB40 : AO090005001050, Aspergillus wentii : Aspwe1_0039876 and Aspergillus sydowii : Aspsy1_0138532
An01g10640	7.8614	754.394	-6.58439	4.7385e-77		Has domain(s) with predicted catalytic activity, ferric iron binding, iron ion binding, oxidoreductase activity, acting on single donors with incorporation of molecular oxygen, incorporation of two atoms of oxygen activity
An01g10920	14.8953	39.0412	-1.39014	0.0167381	ladA	Putative L-arabitol dehydrogenase; D-sorbitol dehydrogenase; induced on l-arabinose but not on galactitol or d-galactose
An01g10930	20.6878	342.361	-4.04866	3.58897e-51	agdB	Putative alpha-glucosidase; AmyR dependant induction on maltose
An01g11070	9.10263	38.4392	-2.07823	0.000787992		Ortholog of A. nidulans FGSC A4 : AN8354, AN9181, AN8970, A. fumigatus Af293 : Afu1g12440, Afu1g12460, Afu6g00230 and A. niger CBS 513.88 : An12g03270, An10g01010, An11g04060, An16g00990
An01g11270	8.68891	123.73	-3.83188	7.42255e-19		Protein with similarity to 2,3-dihydroxybenzoic acid decarboxylase
An01g11320	0	48.6512	-8.32022	3.2882e-07		Ortholog of Aspergillus tubingensis : Asptu1_0117580, Aspergillus brasiliensis : Aspbr1_0027471, Aspergillus flavus NRRL 3357 : AFL2T_11536 and Aspergillus kawachii : Aspka1_0177555
An01g11330	0	9.60825	-5.98014	0.00609673		Ortholog of A. nidulans FGSC A4 : AN0021, A. fumigatus Af293 : Afu3g00630, A. niger CBS 513.88 : An01g07950, An14g07300, An06g02140 and A. oryzae RIB40 : AO090010000178, AO090026000311, AO090003000892
An01g11380	11.5852	379.009	-5.03187	2.00015e-54		Ortholog of A. nidulans FGSC A4 : AN9322, A. fumigatus Af293 : Afu4g03450, A. niger CBS 513.88 : An14g02560, A. oryzae RIB40 : AO090011000213 and Aspergillus wentii : Aspwe1_0115377
An01g11520	2.06882	35.4383	-4.09844	5.63523e-06	pgaI	Polygalacturonase, one of two in A. niger
An01g11640	9.93021	48.051	-2.27467	4.03386e-05		Has domain(s) with predicted ammonium transmembrane transporter activity, role in ammonium transmembrane transport, ammonium transport and membrane localization
An01g11660	2.48253	64.8703	-4.70766	2.07083e-10	cbhB	Putative cellobiohydrolase B; XlnR regulated
An01g11830	134.884	334.536	-1.31046	2.48211e-13		Ortholog of Aspergillus tubingensis : Asptu1_0041211, Aspergillus brasiliensis : Aspbr1_0039523, Aspergillus kawachii : Aspka1_0177512 and Aspergillus acidus : Aspfo1_0043006
An01g11940	14.0677	76.2782	-2.43889	2.42905e-08		Ortholog of A. nidulans FGSC A4 : AN0751, A. fumigatus Af293 : Afu1g14080, A. oryzae RIB40 : AO090012000449, Aspergillus wentii : Aspwe1_0490157 and Aspergillus sydowii : Aspsy1_0142944
An01g12220	22.7566	59.4616	-1.38568	0.00215482		UDP-glucose 4-epimerase
An01g12530	724.071	3291.24	-2.18443	6.15398e-70	sodB	Manganese superoxide dismutase
An01g12550	21.929	180.791	-3.0434	6.21833e-23	msdS	Mannosyl-oligosaccharide 1,2-alpha-mannosidase
An01g13000	51.3058	106.91	-1.05921	0.00107137		Has domain(s) with predicted amidase activity, carbon-nitrogen ligase activity, with glutamine as amido-N-donor activity
An01g13060	858.957	4504.71	-2.39078	0		Ortholog of Aspergillus acidus : Aspfo1_0128974
An01g13080	4.96507	33.6369	-2.76014	0.000163083		Has domain(s) with predicted DNA-binding transcription factor activity, RNA polymerase II-specific, zinc ion binding activity, role in regulation of transcription, DNA-templated and nucleus localization
An01g13350	273.492	2625.93	-3.26326	0		Ortholog(s) have ATPase activity, misfolded protein binding activity, role in cellular heat acclimation, cellular response to misfolded protein, protein refolding, protein unfolding and cytoplasm, nucleus localization
An01g13390	52.1332	116.521	-1.16031	0.000178376	atg27	Type I membrane protein; predicted role in autophagy
An01g13410	49.6507	141.144	-1.50729	1.45465e-07		Has domain(s) with predicted DNA binding, zinc ion binding activity, role in transcription, DNA-templated and nucleus localization
An01g13470	13.2403	45.6485	-1.78563	0.00100212		Protein of unknown function
An01g13550	94.3363	215.616	-1.19259	1.01704e-07		Has domain(s) with predicted oxidoreductase activity and role in oxidation-reduction process
An01g13590	84.8201	256.467	-1.5963	3.15844e-14		Saccharopine dehydrogenase (NADP+, L-glutamate forming)
An01g13680	78.6134	199.408	-1.34287	1.0197e-08		Ortholog(s) have role in cellular response to oxidative stress, transcription by RNA polymerase II and cytoplasm, nucleus localization
An01g13710	1.24123	15.6163	-3.65317	0.0073328		Has domain(s) with predicted ATP binding, DNA binding, helicase activity, nucleic acid binding activity
An01g13720	3.72376	67.2728	-4.17516	6.70674e-11		Protein of unknown function
An01g13790	76.5449	216.228	-1.49817	4.99035e-11		Has domain(s) with predicted DNA binding, DNA-binding transcription factor activity, sequence-specific DNA binding activity and role in regulation of transcription, DNA-templated
An01g13960	68.6836	391.611	-2.51138	8.17232e-40		Has domain(s) with predicted carbon-sulfur lyase activity and role in metabolic process
An01g14010	2.48253	20.4204	-3.04014	0.003393	mcoA	Laccase-like multicopper oxidase
An01g14200	103.025	725.563	-2.8161	5.86524e-87		Sphingolipid alpha-hydroxylase; induced by fenpropimorph
An01g14210	37.6517	117.124	-1.63725	2.99816e-07		Has domain(s) with predicted catalytic activity, orotidine-5'-phosphate decarboxylase activity and role in 'de novo' pyrimidine nucleobase biosynthetic process, metabolic process
An01g14680	2.89625	20.4222	-2.81785	0.0051547		Ortholog(s) have alpha-ketoglutarate-dependent xanthine dioxygenase activity, dioxygenase activity and role in urate biosynthetic process, xanthine catabolic process, xanthine oxidation
An01g14730	71.1662	169.975	-1.25607	7.96676e-07		Putative muconate cycloisomerase; expression repressed by tunicamycin and DTT
An01g14840	0	6.60733	-5.43987	0.0307706		Ortholog of A. nidulans FGSC A4 : AN2942, AN10320, AN7130 and A. fumigatus Af293 : Afu3g15110, Afu4g08715
An01g14940	11.9989	63.0653	-2.39395	6.63192e-07		Nonhemolytic phospholipase C
An02g00080	5.79251	59.4598	-3.35965	6.95924e-09		Formaldehyde dehydrogenase (glutathione)
An02g00270	3.31005	22.8211	-2.78548	0.00299398		Protein of unknown function
An02g00500	5.37879	86.4982	-4.00728	1.70889e-13		Protein of unknown function
An02g00550	1.24123	33.0367	-4.73416	1.48707e-05		Has domain(s) with predicted 2-oxoglutarate-dependent dioxygenase activity and role in oxidation-reduction process
An02g00590	7.8614	105.111	-3.74098	4.79741e-16		Ortholog(s) have role in cellular response to glucose stimulus and cytoplasm localization
An02g00620	1.24123	19.2209	-3.95278	0.00181236		Protein of unknown function
An02g00630	0	12.6136	-6.37272	0.00143497		Protein of unknown function
An02g00810	6.62009	57.06	-3.10755	4.0574e-08		Has domain(s) with predicted O-methyltransferase activity, methyltransferase activity
An02g00840	42.6168	174.784	-2.03607	6.02436e-14		Protein similar to nonribosomal peptide synthases (NRPS-like), encoded in a predicted secondary metabolite gene cluster
An02g01020	97.6464	459.482	-2.23437	2.147e-40		Protein of unknown function
An02g01022	76.1313	360.379	-2.24295	1.09446e-31		Protein of unknown function
An02g01025	93.0957	448.701	-2.26895	1.0028e-35		Protein of unknown function
An02g01410	5.79258	21.6234	-1.9003	0.0304617		Ortholog of Aspergillus brasiliensis : Aspbr1_0039085
An02g01500	2.48253	14.4159	-2.53775	0.0376212		Ortholog of A. nidulans FGSC A4 : AN6275, A. fumigatus Af293 : Afu2g12570, A. oryzae RIB40 : AO090026000362, Aspergillus wentii : Aspwe1_0116943 and Aspergillus sydowii : Aspsy1_0151369
An02g01760	243.287	587.414	-1.27171	4.10338e-23		Ortholog(s) have role in calcium ion homeostasis, calcium-mediated signaling, cellular response to calcium ion and cytoplasm localization
An02g01830	1470.49	3014.57	-1.03565	3.22605e-74		Ortholog(s) have electron transfer activity and role in mitochondrial ATP synthesis coupled electron transport, mitochondrial electron transport, cytochrome c to oxygen, mitochondrial electron transport, ubiquinol to cytochrome c
An02g01860	22.7566	58.2585	-1.3562	0.00300795		Ortholog of A. nidulans FGSC A4 : AN6245, A. fumigatus Af293 : Afu2g13120, A. oryzae RIB40 : AO090026000269, Aspergillus wentii : Aspwe1_0031335 and Aspergillus sydowii : Aspsy1_0150794
An02g01890	33.1005	77.4795	-1.22697	0.00151934		Ortholog of A. nidulans FGSC A4 : AN6241, A. fumigatus Af293 : Afu2g13160, A. oryzae RIB40 : AO090026000276, Aspergillus wentii : Aspwe1_0663843 and Aspergillus sydowii : Aspsy1_0151393
An02g01950	12.8264	33.6351	-1.39085	0.029383		Ortholog(s) have role in Hulle cell development, ascospore formation, cellular response to light stimulus, conidiophore development, conidium formation and hyphal growth, more
An02g02080	8.68883	47.4508	-2.44918	1.75461e-05		Protein of unknown function
An02g02170	238.324	562.786	-1.23966	1.94407e-21		Tryptophan synthetase
An02g02180	86.4749	314.124	-1.86098	1.36111e-21		Has domain(s) with predicted zinc ion binding activity
An02g02190	117.507	337.549	-1.52236	2.67475e-17		Ortholog(s) have role in chronological cell aging, hyphal growth, mitochondrial fission, peroxisome fission, peroxisome organization and mitochondrial outer membrane, peroxisome localization
An02g02340	42.6169	140.547	-1.72155	4.10318e-09	chsL	Putative chitin synthase
An02g02360	24.4116	89.4947	-1.87423	6.00671e-07	chsM	Putative chitin synthase
An02g02380	43.4445	112.92	-1.37805	1.63224e-05		Ortholog(s) have nucleotidase activity and role in pyrimidine nucleobase metabolic process
An02g02750	4.55128	25.8274	-2.50454	0.00264039		Glutathione peroxidase
An02g02830	129.92	452.263	-1.79955	6.04103e-29		Protein with a predicted role in retention of ER membrane proteins; expression enhanced by maltose
An02g02930	186.191	484.1	-1.37853	4.03025e-21	rpiB	Ribose-5-phosphate isomerase; repressed by growth on starch and lactate
An02g02940	9.93021	149.557	-3.91273	1.19057e-22		Has domain(s) with predicted ubiquitin-protein transferase activity, role in protein ubiquitination and ubiquitin ligase complex localization
An02g03100	8.27511	383.792	-5.53541	3.36106e-51	MT-II	Putative methyltransferase
An02g03380	153.917	422.845	-1.45797	4.01489e-20		Ortholog of A. nidulans FGSC A4 : AN1127, AN7386, A. fumigatus Af293 : Afu1g11740, A. niger CBS 513.88 : An08g03700 and A. oryzae RIB40 : AO090026000507
An02g03450	25.6529	109.313	-2.09128	1.63254e-09		Ortholog of A. nidulans FGSC A4 : AN10752, A. fumigatus Af293 : Afu2g11470, Neosartorya fischeri NRRL 181 : NFIA_086710, Aspergillus wentii : Aspwe1_0044288 and Aspergillus versicolor : Aspve1_0040617
An02g03760	43.8581	92.4974	-1.07656	0.00209737		Ortholog(s) have ATP-dependent peptidase activity and role in chaperone-mediated protein complex assembly, mitochondrial protein catabolic process, protein quality control for misfolded or incompletely synthesized proteins
An02g03770	43.4444	139.349	-1.68145	1.00947e-08		Ortholog(s) have mitochondrion localization
An02g04590	0	7.20841	-5.56547	0.0219716		Has domain(s) with predicted role in transmembrane transport and integral component of membrane localization
An02g04800	44.6858	135.742	-1.60298	5.56244e-08		Ortholog(s) have protein binding, bridging, ubiquitin binding activity
An02g04850	28.549	63.6637	-1.15705	0.00744995		Ortholog(s) have role in N-acetylglucosamine metabolic process and cytoplasm localization
An02g04920	26.0666	236.043	-3.17878	8.21744e-31		Protein of unknown function
An02g04960	9.51642	39.0421	-2.03653	0.000862435		Ortholog of A. nidulans FGSC A4 : AN6371, A. fumigatus Af293 : Afu2g14000, A. oryzae RIB40 : AO090026000160, Aspergillus wentii : Aspwe1_0072469 and Aspergillus sydowii : Aspsy1_0150852
An02g05100	81.0958	316.517	-1.9646	6.80945e-23		Ortholog of A. fumigatus Af293 : Afu2g13940, A. oryzae RIB40 : AO090026000178, Neosartorya fischeri NRRL 181 : NFIA_089100 and Aspergillus wentii : Aspwe1_0045503
An02g05120	17.7917	145.958	-3.03627	1.69094e-18		Ortholog of A. nidulans FGSC A4 : AN6380, A. fumigatus Af293 : Afu2g13930, A. oryzae RIB40 : AO090026000179, Neosartorya fischeri NRRL 181 : NFIA_089090 and Aspergillus versicolor : Aspve1_0052622
An02g05150	38.8931	85.2836	-1.13278	0.00217984		Has domain(s) with predicted cholestenol delta-isomerase activity, role in sterol metabolic process and endoplasmic reticulum, integral component of membrane localization
An02g05190	79.4412	383.803	-2.27241	1.66224e-34		Has domain(s) with predicted nucleic acid binding, zinc ion binding activity
An02g05210	277.63	1896.77	-2.77231	1.34665e-244		Has domain(s) with predicted calcium ion binding, calcium-dependent phospholipid binding activity
An02g05330	15.3089	38.4401	-1.32824	0.0231891		Protein of unknown function
An02g05630	3.31005	22.8256	-2.7857	0.00289401		Ortholog(s) have potassium ion transmembrane transporter activity
An02g05640	10.7577	28.8301	-1.4222	0.0443866		Ortholog of A. nidulans FGSC A4 : AN6335, A. fumigatus Af293 : Afu2g13580, Aspergillus wentii : Aspwe1_0045453, Aspergillus sydowii : Aspsy1_0089786 and Aspergillus terreus NIH2624 : ATET_01338
An02g05760	18.2053	96.6995	-2.40916	3.70651e-10		Ortholog of A. fumigatus Af293 : Afu2g13500, A. oryzae RIB40 : AO090026000263, Neosartorya fischeri NRRL 181 : NFIA_088700, Aspergillus wentii : Aspwe1_0045445 and Aspergillus versicolor : Aspve1_0130095
An02g05780	6.62017	26.4258	-1.99704	0.0105966		Protein of unknown function
An02g05790	21.9289	78.6807	-1.84318	4.42815e-06		Has domain(s) with predicted plasma membrane localization
An02g05830	400.515	2790.5	-2.80059	0	mpdA	Mannitol 1-phosphate dehydrogenase (MPD); the first enzyme in the mannitol biosynthesis pathway; expression increased in sporulating mycelium suggesting mannitol biosynthesis may be developmentally regulated; expressed in vegetative hyphae
An02g06030	178.329	1110.55	-2.63866	5.62296e-134	uaZ	Urate oxidase
An02g06230	96.405	381.406	-1.98414	2.04962e-28		Ortholog(s) have RNA polymerase II general transcription initiation factor activity and role in RNA polymerase II preinitiation complex assembly, transcription initiation from RNA polymerase II promoter
An02g06340	10.3439	100.906	-3.28616	2.65145e-14		Ortholog of A. nidulans FGSC A4 : AN4921, A. fumigatus Af293 : Afu3g10680, A. oryzae RIB40 : AO090003000613, Aspergillus wentii : Aspwe1_0360214 and Aspergillus sydowii : Aspsy1_0056501
An02g06560	105.921	409.625	-1.95131	4.84854e-30		Ortholog(s) have glutathione peroxidase activity, glutathione transferase activity
An02g06610	25.2391	65.4669	-1.37512	0.00130165		Ortholog of A. nidulans FGSC A4 : AN4895, A. fumigatus Af293 : Afu3g10980, A. oryzae RIB40 : AO090003000652, Aspergillus wentii : Aspwe1_0106129 and Aspergillus sydowii : Aspsy1_0043033
An02g06630	28.9629	67.2728	-1.2158	0.00374441		Ortholog(s) have protein tyrosine phosphatase activity and role in invasive growth in response to glucose limitation, protein dephosphorylation, pseudohyphal growth, regulation of spore germination
An02g06640	23.584	51.0555	-1.11423	0.0233839		Protein of unknown function
An02g06660	394.309	1255.91	-1.67133	3.35686e-86		Ortholog(s) have role in asexual sporulation resulting in formation of a cellular spore, cellular response to heat and cell septum, cell surface localization
An02g06680	90.199	252.861	-1.48717	1.27616e-12		Has domain(s) with predicted peroxisome localization
An02g06820	348.382	1322.61	-1.92464	8.32076e-107	pdcA	Pyruvate decarboxylase; protein levels influenced by presence of starch
An02g06910	21.1016	57.06	-1.43512	0.00196456		Ortholog of S. cerevisiae : YIL108W, A. nidulans FGSC A4 : AN4880, A. fumigatus Af293 : Afu3g11160, A. oryzae RIB40 : AO090003000672 and Aspergillus wentii : Aspwe1_0105166
An02g07020	113.783	582.029	-2.35479	2.52101e-53	cfcA	Putative endochitinase, class V
An02g07080	51.3057	123.729	-1.26999	2.49536e-05		Ortholog(s) have role in purine nucleobase catabolic process
An02g07130	69.0969	261.261	-1.91881	2.71092e-18		Has domain(s) with predicted structural constituent of ribosome activity, role in translation and ribosome localization
An02g07330	48.4095	291.313	-2.5892	1.90056e-30		Ortholog of Aspergillus tubingensis : Asptu1_0028933, Aspergillus flavus NRRL 3357 : AFL2T_02306, Aspergillus kawachii : Aspka1_0179093 and Aspergillus carbonarius ITEM 5010 : Acar5010_203655
An02g07440	14.0677	37.8364	-1.42742	0.0167894		Ortholog of A. nidulans FGSC A4 : AN4122, AN2881, AN10123, AN0867, A. fumigatus Af293 : Afu1g13860, Afu1g15180, Afu3g11650 and A. niger CBS 513.88 : An08g07010, An01g13480
An02g07450	9.10255	36.6404	-2.00906	0.00158888		Protein of unknown function
An02g07480	14.4814	74.4786	-2.36262	7.10066e-08		Ortholog of Aspergillus tubingensis : Asptu1_0119896 and Aspergillus kawachii : Aspka1_0179109
An02g07490	26.4804	61.2639	-1.21011	0.00607639		Ortholog(s) have mitochondrial outer membrane localization
An02g07530	71.1658	146.543	-1.04209	0.000172303		Protein of unknown function
An02g07920	11.5852	216.226	-4.22219	8.8896e-33		Ortholog of Aspergillus tubingensis : Asptu1_0028992, Aspergillus brasiliensis : Aspbr1_0038395, Neosartorya fischeri NRRL 181 : NFIA_047710 and Aspergillus acidus : Aspfo1_0030390, Aspfo1_0030393
An02g08220	79.8546	294.302	-1.88185	1.91546e-20		Ortholog(s) have role in F-9775A biosynthetic process, F-9775B biosynthetic process
An02g08610	14.0676	38.4392	-1.45021	0.0137821		Ortholog of A. nidulans FGSC A4 : AN3107, A. fumigatus Af293 : Afu3g12650, A. oryzae RIB40 : AO090005000705, Aspergillus wentii : Aspwe1_0105375 and Aspergillus sydowii : Aspsy1_0087216
An02g09060	3.31005	96.1011	-4.85962	7.20478e-15		Has domain(s) with predicted ATP binding, protein kinase activity and role in protein phosphorylation
An02g09230	7.03381	31.8328	-2.17813	0.00196096		Has domain(s) with predicted phosphatidylinositol N-acetylglucosaminyltransferase activity
An02g09310	135.298	547.181	-2.01587	6.6835e-42		Ortholog(s) have role in cellular response to oxidative stress and fungal-type vacuole lumen, plasma membrane localization
An02g09500	6.62009	28.2308	-2.09233	0.00543588		Ortholog of A. nidulans FGSC A4 : AN10357, A. fumigatus Af293 : Afu3g13810, A. oryzae RIB40 : AO090012000774, Neosartorya fischeri NRRL 181 : NFIA_063450 and Aspergillus wentii : Aspwe1_0170040
An02g09610	47.1682	144.15	-1.61169	1.6897e-08		Ortholog(s) have role in fungal-type cell wall organization, mating, positive regulation of sexual sporulation resulting in formation of a cellular spore
An02g09690	7.03388	22.8247	-1.69819	0.0424197		Ortholog(s) have role in fatty acid catabolic process
An02g09700	4.13756	20.4222	-2.30327	0.0149182		Protein of unknown function
An02g09710	2.48253	31.2308	-3.6531	3.85481e-05		Ortholog of A. nidulans FGSC A4 : AN3151, A. fumigatus Af293 : Afu3g13890, Aspergillus wentii : Aspwe1_0049991, Aspergillus sydowii : Aspsy1_0146493 and Aspergillus carbonarius ITEM 5010 : Acar5010_512578
An02g09720	52.9609	187.402	-1.82312	1.14745e-12		Ortholog(s) have glutamate-cysteine ligase activity and role in cellular detoxification of cadmium ion, cellular response to cadmium ion, glutathione biosynthetic process, phytochelatin biosynthetic process
An02g10090	6.2063	23.4258	-1.91626	0.0219716		Ortholog of A. niger CBS 513.88 : An01g00310, An15g02540, An13g03420, An08g08360, An15g04200, An12g09890, An18g01500 and A. oryzae RIB40 : AO090003001172, AO090010000569
An02g10480	21.5153	72.0761	-1.74415	2.76595e-05		Has domain(s) with predicted peroxidase activity
An02g10760	10.7576	29.4303	-1.45194	0.0374714		Ortholog(s) have ATPase activity, DNA/DNA annealing activity, double-stranded DNA binding, single-stranded DNA binding activity, role in mitotic chromosome condensation and cytoplasm, nuclear condensin complex, nucleus localization
An02g10780	6.2063	42.0447	-2.76011	1.59402e-05		Has domain(s) with predicted exonuclease activity, nucleic acid binding, nucleotide binding, zinc ion binding activity and intracellular localization
An02g11150	8.27511	66.6709	-3.0102	4.07585e-09	aglB	Putative alpha-galactosidase variant B; expression is induced on xylan; XlnR regulated
An02g11180	11.1714	99.1065	-3.14916	1.43839e-13		Ortholog(s) have fibrinogen binding activity
An02g11760	12.8264	37.8399	-1.56079	0.00896827		Ortholog of A. nidulans FGSC A4 : AN2937, A. fumigatus Af293 : Afu3g08210, Aspergillus wentii : Aspwe1_0029179, Aspergillus sydowii : Aspsy1_0042633 and Aspergillus carbonarius ITEM 5010 : Acar5010_204047
An02g12270	280.94	1175.44	-2.06486	1.00372e-106	grrbp2	Glycine-rich RNA-binding protein
An02g12330	2.89633	190.394	-6.03864	5.23886e-23		Ortholog of A. nidulans FGSC A4 : AN2993, A. fumigatus Af293 : Afu3g08610, A. oryzae RIB40 : AO090005001411, Aspergillus wentii : Aspwe1_0550058 and Aspergillus sydowii : Aspsy1_0042547
An02g12340	1.6551	16.8184	-3.34508	0.00704495		Protein of unknown function
An02g12390	610.704	1466.15	-1.26348	1.19554e-63	mbfA	Ortholog(s) have transcription coactivator activity and role in pathogenesis, positive regulation of transcription by RNA polymerase II
An02g12510	486.163	1379.63	-1.50477	1.39825e-80		Has domain(s) with predicted ATPase-coupled cation transmembrane transporter activity, metal ion binding, nucleotide binding activity, role in cation transport and integral component of membrane localization
An02g12650	74.476	154.361	-1.05146	7.01999e-05		Protein of unknown function
An02g12770	299.146	664.296	-1.15098	2.08625e-23		Succinate dehydrogenase (ubiquinone)
An02g12930	0	18.0179	-6.8872	0.000185057		Has domain(s) with predicted role in transmembrane transport and integral component of membrane localization
An02g12940	2.48253	105.71	-5.41215	4.44337e-15		Ortholog of A. oryzae RIB40 : AO090011000065, Aspergillus clavatus NRRL 1 : ACLA_006700, Aspergillus niger ATCC 1015 : 52445-mRNA and Aspergillus carbonarius ITEM 5010 : Acar5010_516919
An02g13080	2.06874	13.8157	-2.73944	0.0337608		Has domain(s) with predicted catalytic activity and role in metabolic process
An02g13190	2.89633	15.6163	-2.43076	0.0336946		Ortholog of A. nidulans FGSC A4 : AN10603, A. fumigatus Af293 : Afu3g07510, A. oryzae RIB40 : AO090020000145, Neosartorya fischeri NRRL 181 : NFIA_069680 and Aspergillus wentii : Aspwe1_0029255
An02g13220	48.4095	153.159	-1.66167	2.34244e-09	lplB	Putative lysophospholipase phospholipase B; induced by caspofungin
An02g13240	0.827511	23.4249	-4.8231	0.00041444	agdC	Putative alpha-glucosidase
An02g13400	22.3427	84.0859	-1.91206	9.50165e-07		Ortholog of A. nidulans FGSC A4 : AN12127, A. fumigatus Af293 : Afu3g07310, A. oryzae RIB40 : AO090020000191, Aspergillus wentii : Aspwe1_0173528 and Aspergillus sydowii : Aspsy1_0043134, Aspsy1_0833750
An02g13460	7.44753	64.8677	-3.12265	3.78146e-09		Ortholog(s) have vitamin transmembrane transporter activity, role in vitamin transport and plasma membrane localization
An02g13470	7.03388	39.6422	-2.49464	9.34645e-05		Ortholog of A. nidulans FGSC A4 : AN6924, AN5943, AN8512, AN8548, AN0857, AN8661, AN4642 and A. fumigatus Af293 : Afu1g15290, Afu3g00850, Afu4g08850, Afu7g00920
An02g13640	0.827511	14.4141	-4.12257	0.00853461		Ortholog of A. nidulans FGSC A4 : AN4815, A. fumigatus Af293 : Afu6g00670, Neosartorya fischeri NRRL 181 : NFIA_047830 and Aspergillus versicolor : Aspve1_0082131
An02g13720	14.4815	88.8954	-2.61789	2.58447e-10		Ortholog of Aspergillus tubingensis : Asptu1_0055414
An02g13730	6.62017	38.4357	-2.53756	0.000127677		Protein of unknown function
An02g13740	24.8254	70.272	-1.50114	0.000290257		Putative Gly-X carboxypeptidase precursor
An02g13810	6.2063	84.6932	-3.77041	4.25656e-13		Ortholog of A. nidulans FGSC A4 : AN4806, A. fumigatus Af293 : Afu3g07000, Aspergillus wentii : Aspwe1_0042056, Aspergillus sydowii : Aspsy1_0043180 and Aspergillus terreus NIH2624 : ATET_08722
An02g13860	53.3745	114.718	-1.10388	0.000396124		Ortholog of A. nidulans FGSC A4 : AN7496, A. fumigatus Af293 : Afu2g05520, A. oryzae RIB40 : AO090001000663, Aspergillus wentii : Aspwe1_0121457 and Aspergillus sydowii : Aspsy1_0058467
An02g14070	52.961	107.519	-1.02156	0.00180356		Ortholog of A. fumigatus Af293 : Afu2g05640, Neosartorya fischeri NRRL 181 : NFIA_082370, Aspergillus niger ATCC 1015 : 52472-mRNA and Aspergillus zonatus : Aspzo1_1187186
An02g14130	1.6551	15.017	-3.18162	0.0148992		Protein of unknown function
An02g14270	39.3067	162.16	-2.04459	7.78687e-13		Ortholog of A. nidulans FGSC A4 : AN7453, A. fumigatus Af293 : Afu2g05990, Aspergillus wentii : Aspwe1_0032863, Aspergillus sydowii : Aspsy1_0090031 and Aspergillus terreus NIH2624 : ATET_06789
An02g14280	80.6823	353.168	-2.13003	3.2159e-29		Ortholog of S. cerevisiae : TDA6, A. nidulans FGSC A4 : AN7454, A. fumigatus Af293 : Afu2g05980, A. oryzae RIB40 : AO090001000716 and Aspergillus wentii : Aspwe1_0055229
An02g14380	175.846	505.133	-1.52234	6.47811e-26	hxkA	Hexokinase
An02g14500	45.9267	262.456	-2.51469	1.00476e-25		Putative GPI-anchored cell wall protein; expression induced by tunicamycin and DTT; induced by caspofungin
An03g00240	63.7183	141.752	-1.15358	3.67775e-05		Ortholog of A. nidulans FGSC A4 : AN11036, A. fumigatus Af293 : Afu1g02450, Afu4g04140 and A. oryzae RIB40 : AO090003000331, AO090023000392
An03g00330	69.925	153.759	-1.13679	2.06295e-05		Protein of unknown function
An03g00680	0	37.839	-7.95763	1.73118e-06		Has domain(s) with predicted role in transmembrane transport and integral component of membrane localization
An03g00690	0	10.8104	-6.15019	0.003278		Ortholog of Aspergillus tubingensis : Asptu1_0040704
An03g00790	35.5833	124.337	-1.80497	1.7337e-08		Has domain(s) with predicted RNA binding, ribonuclease III activity and role in RNA processing
An03g00910	54.6157	192.803	-1.81974	4.27267e-13		Has domain(s) with predicted FMN binding, catalytic activity, oxidoreductase activity and role in oxidation-reduction process
An03g01410	2.48253	16.2174	-2.70764	0.0186491		Protein of unknown function
An03g01460	9.93021	94.2979	-3.24734	2.62306e-13		Ortholog(s) have role in TOR signaling, endocrocin biosynthetic process, negative regulation of L-proline import across plasma membrane, positive regulation of L-arginine import across plasma membrane
An03g01490	4.13756	20.4213	-2.30322	0.0148616		Has domain(s) with predicted oxidoreductase activity and role in oxidation-reduction process
An03g01500	3.31005	18.619	-2.49186	0.0150428		Protein of unknown function
An03g01560	7.86132	61.865	-2.97627	1.96409e-08		Has domain(s) with predicted FAD binding, oxidoreductase activity and role in metabolic process
An03g02430	373.208	842.089	-1.17399	6.34559e-32		Ortholog(s) have mannitol 2-dehydrogenase activity, mannitol dehydrogenase activity and extracellular region localization
An03g02480	33.5143	81.6816	-1.28525	0.000687938		Has domain(s) with predicted oxidoreductase activity and role in metabolic process
An03g02800	12.8265	87.0939	-2.76344	1.06235e-10		Ortholog of A. nidulans FGSC A4 : AN3606, A. fumigatus Af293 : Afu4g12700, A. oryzae RIB40 : AO090009000298, Aspergillus wentii : Aspwe1_0047287 and Aspergillus sydowii : Aspsy1_0090817
An03g02980	72.8212	276.892	-1.92689	5.27275e-20		Putative thioredoxin
An03g03040	19.0326	124.334	-2.70765	2.34634e-14		Has domain(s) with predicted DNA binding, nucleic acid binding activity
An03g03310	11.5852	46.8497	-2.01575	0.00021955		Ortholog of A. niger CBS 513.88 : An11g09180, A. oryzae RIB40 : AO090138000135, AO090011000558, Aspergillus wentii : Aspwe1_0172166 and Aspergillus niger ATCC 1015 : 39372-mRNA, 55218-mRNA-54678-mRNA
An03g03320	19.4468	150.158	-2.94889	1.79383e-18		Protein of unknown function
An03g03420	4.96507	43.8479	-3.1426	2.15489e-06		Ortholog(s) have extracellular region localization
An03g03740	14.0677	61.865	-2.13673	5.84935e-06	bgl4	Beta-glucosidase
An03g03800	104.68	239.645	-1.19492	1.24023e-08		Ortholog of A. nidulans FGSC A4 : AN7749, A. fumigatus Af293 : Afu5g07800, A. oryzae RIB40 : AO090701000914, Aspergillus wentii : Aspwe1_0101068 and Aspergillus sydowii : Aspsy1_0058767
An03g03960	0.827511	12.6127	-3.92996	0.0167537		Ortholog of A. nidulans FGSC A4 : AN7727, A. fumigatus Af293 : Afu5g07980, Afu5g14920, A. oryzae RIB40 : AO090701000712, Aspergillus wentii : Aspwe1_0271934 and Aspergillus sydowii : Aspsy1_0032303
An03g04190	20.274	66.6664	-1.71735	7.83489e-05		Ortholog(s) have spore wall localization
An03g04280	594.154	1780.3	-1.5832	9.96949e-105		Protein with similarity to pyridoxine synthesis component pyroA of Aspergillus nidulans
An03g04400	22.7567	171.185	-2.91119	1.11896e-20		Ortholog of A. nidulans FGSC A4 : AN11006, A. fumigatus Af293 : Afu5g08200, A. oryzae RIB40 : AO090701000738, Aspergillus wentii : Aspwe1_0048123 and Aspergillus sydowii : Aspsy1_0046266
An03g04430	28.1353	85.8909	-1.61011	1.73244e-05		Ortholog of A. nidulans FGSC A4 : AN7714, A. fumigatus Af293 : Afu5g08220, A. oryzae RIB40 : AO090701000741, Aspergillus wentii : Aspwe1_0100095 and Aspergillus sydowii : Aspsy1_0046256
An03g04530	124.954	694.952	-2.4755	3.43795e-69		Beta-phosphoglucomutase beta-PGM
An03g04550	21.9289	67.873	-1.62998	0.00013738		Ortholog(s) have transferase activity, transferring pentosyl groups activity and role in charged-tRNA amino acid modification
An03g04590	18.2053	195.807	-3.427	2.9199e-27		Ortholog of A. nidulans FGSC A4 : AN7705, A. fumigatus Af293 : Afu5g08320, A. oryzae RIB40 : AO090701000755, Aspergillus wentii : Aspwe1_0167600 and Aspergillus sydowii : Aspsy1_0090398
An03g04600	44.6856	360.978	-3.01403	9.79555e-45	doaA	ERAD factor
An03g04690	94.7502	204.811	-1.1121	9.61062e-07		Ortholog(s) have MAP-kinase scaffold activity, osmosensor activity
An03g04820	11.5852	32.4329	-1.48519	0.0240475		Ortholog of A. fumigatus Af293 : Afu2g01620, A. oryzae RIB40 : AO090701000786, Neosartorya fischeri NRRL 181 : NFIA_033930 and Aspergillus wentii : Aspwe1_0041654
An03g04840	61.2359	169.979	-1.4729	1.22026e-08		Ortholog of A. nidulans FGSC A4 : AN7690, A. fumigatus Af293 : Afu2g01610, A. oryzae RIB40 : AO090701000787, Aspergillus wentii : Aspwe1_0112969 and Aspergillus sydowii : Aspsy1_0058707
An03g05030	48.8226	201.211	-2.04308	2.13081e-15		Protein of unknown function
An03g05060	3.31005	16.8167	-2.34498	0.0297801		Ortholog of A. fumigatus Af293 : Afu2g01370, A. oryzae RIB40 : AO090701000423, Aspergillus wentii : Aspwe1_0543025 and Aspergillus sydowii : Aspsy1_0077314
An03g05090	54.202	243.854	-2.1696	8.40584e-21		NAD kinase
An03g05190	4.13756	18.0188	-2.12265	0.0353521		D-sorbitol dehydrogenase
An03g05200	15.3089	49.8498	-1.70323	0.00088379	protF	Carboxypeptidase Y family secreted protease; expression repressed by tunicamycin and DTT
An03g05210	5.37886	22.2227	-2.04667	0.0191536		Has domain(s) with predicted FAD binding, UDP-N-acetylmuramate dehydrogenase activity, flavin adenine dinucleotide binding, oxidoreductase activity, oxidoreductase activity, acting on CH-OH group of donors activity
An03g05560	100.129	347.751	-1.7962	4.01135e-22		Spherulin 4-like cell surface protein
An03g05610	0.827511	14.4141	-4.12257	0.00853461		Ortholog(s) have intracellular localization
An03g05670	0	6.00626	-5.30228	0.044007		Ortholog(s) have role in conidiophore development, oxidation-reduction process and intracellular localization
An03g05770	4.55135	18.6181	-2.03237	0.038495		Has domain(s) with predicted channel activity, role in transmembrane transport and membrane localization
An03g05960	11.999	56.4615	-2.23434	9.12547e-06		Has domain(s) with predicted catalytic activity
An03g06140	27.7217	61.8659	-1.15812	0.00820796		Protein of unknown function
An03g06270	30.2041	288.903	-3.25776	2.19307e-38		Putative isoamyl alcohol oxidase
An03g06280	65.3733	193.398	-1.56481	1.3876e-10		Ortholog of A. nidulans FGSC A4 : AN6413, AN6419, AN6946, AN5312, AN5664, AN8328, AN3241, AN10369, AN1930, AN2386, AN1738, AN11159, AN8984, AN8951, AN1540, AN8971, AN9387, AN9266, AN9306, AN1317, AN10886, AN7232, AN7774, AN12202
An03g06400	33.1005	99.7058	-1.59082	4.15993e-06		Has domain(s) with predicted DNA binding, nucleic acid binding, zinc ion binding activity, role in transcription, DNA-templated and nucleus localization
An03g06410	627.668	6928.95	-3.46456	0	erg25	Putative C-4 methyl sterol oxidase; induced by fenpropimorph
An03g06420	11.1714	52.2532	-2.22572	2.18728e-05		Has domain(s) with predicted N-acetyltransferase activity
An03g06440	17.7914	217.427	-3.61127	3.75979e-31		Ortholog of A. nidulans FGSC A4 : AN8906, A. fumigatus Af293 : Afu8g02420, A. oryzae RIB40 : AO090010000669, Aspergillus wentii : Aspwe1_0122188 and Aspergillus sydowii : Aspsy1_0072834, Aspsy1_0208307
An03g06510	5.37879	33.6369	-2.64466	0.000243181		Has domain(s) with predicted DNA-binding transcription factor activity, RNA polymerase II-specific, zinc ion binding activity, role in regulation of transcription, DNA-templated and nucleus localization
An03g06550	432.789	64016.6	-7.20864	9.54843e-80	glaA	1,4-alpha-D-glucan glucohydrolase; secreted glucoamylase; most highly expressed at the periphery of colonies; repressed by xylose and induced by maltose; AmyR dependant induction on maltose
An03g06560	49.6507	679.323	-3.7742	1.36575e-99		Triacylglycerol lipase
An03g06620	11.1713	103.906	-3.21741	2.1585e-14		Has domain(s) with predicted FMN binding, oxidoreductase activity, riboflavin reductase (NADPH) activity and role in oxidation-reduction process
An03g06730	165.502	12026.1	-6.18318	0		Ortholog of A. nidulans FGSC A4 : AN10344, A. fumigatus Af293 : Afu8g02620, A. oryzae RIB40 : AO090010000752, Neosartorya fischeri NRRL 181 : NFIA_096330 and Aspergillus wentii : Aspwe1_0033226
An03g06740	0	13.814	-6.50389	0.000870478	pgxB	Putative exopolygalacturonase B; predicted signal peptide secretion sequence
An03g06860	346.313	693.134	-1.00105	1.71882e-19		Ortholog(s) have L-ornithine transmembrane transporter activity, role in arginine biosynthetic process, mitochondrial L-ornithine transmembrane transport and mitochondrial envelope localization
An03g06915	221.774	482.916	-1.12267	3.35238e-15		Ortholog of Aspergillus tubingensis : Asptu1_0050261, Aspergillus brasiliensis : Aspbr1_0164326, Aspergillus glaucus : Aspgl1_1014607 and Aspergillus acidus : Aspfo1_0050903
An04g00120	44.272	98.5054	-1.1538	0.000696472		Ortholog(s) have thioredoxin peroxidase activity, role in cell redox homeostasis, cellular response to oxidative stress and nucleus localization
An04g00130	116.679	321.354	-1.46159	8.75761e-15		Ortholog(s) have role in cardiolipin metabolic process, cell-abiotic substrate adhesion, cristae formation, negative regulation of phosphatidylcholine biosynthetic process, phosphatidylethanolamine metabolic process, phospholipid transport
An04g00220	69.5109	191.599	-1.46278	1.54949e-09		Ortholog(s) have role in N-terminal peptidyl-methionine acetylation, cellular response to drug
An04g00270	72.4071	241.454	-1.73754	3.50654e-15		Ortholog of A. nidulans FGSC A4 : AN4312, A. fumigatus Af293 : Afu4g06040, A. oryzae RIB40 : AO090023000991, Aspergillus wentii : Aspwe1_0101375 and Aspergillus sydowii : Aspsy1_0036593
An04g00280	11.1714	34.8337	-1.6407	0.00992856		Ortholog of Aspergillus brasiliensis : Aspbr1_0056067
An04g00500	9.93029	77.4821	-2.96396	3.06812e-10		Has domain(s) with predicted DNA binding, protein kinase regulator activity, zinc ion binding activity, role in transcription, DNA-templated and nucleus, protein kinase CK2 complex localization
An04g00510	19.0328	46.8497	-1.29955	0.0120326		Ortholog of A. nidulans FGSC A4 : AN10542, A. fumigatus Af293 : Afu4g06210, A. oryzae RIB40 : AO090023000969, Aspergillus sydowii : Aspsy1_0094879 and Aspergillus terreus NIH2624 : ATET_05601
An04g00520	39.7206	209.602	-2.39972	1.69372e-19		Protein of unknown function
An04g00650	77.7866	178.379	-1.19737	1.81914e-06		Ortholog of A. nidulans FGSC A4 : AN4340, A. fumigatus Af293 : Afu4g06320, Neosartorya fischeri NRRL 181 : NFIA_109830 and Aspergillus versicolor : Aspve1_0085213
An04g00930	18.2053	63.6646	-1.80614	5.73285e-05		Ortholog of A. nidulans FGSC A4 : AN2913, AN4375, A. fumigatus Af293 : Afu3g07740, Afu4g06610, A. oryzae RIB40 : AO090023000927, AO090020000420 and Aspergillus wentii : Aspwe1_0041960, Aspwe1_0076983
An04g00990	694.282	2470.98	-1.83149	1.14435e-177	gdhA	NADP-dependent glutamate dehydrogenase; induced by growth on starch and lactate; expression repressed by tunicamycin and DTT
An04g01320	48.8232	251.651	-2.3658	1.58565e-23		Ortholog(s) have sphingolipid delta-4 desaturase activity and role in cellular response to glucose starvation, hyphal growth, response to heat, sphingolipid biosynthetic process, sphingosine biosynthetic process
An04g01530	57.0983	122.532	-1.10163	0.000264916	tvdA	Ortholog(s) have SNAP receptor activity
An04g02420	202.327	949.007	-2.22972	4.91773e-91		Ortholog(s) have ornithine decarboxylase activity and role in DNA biosynthetic process, nuclear division, putrescine biosynthetic process, spermidine biosynthetic process, spore germination
An04g02430	68.2697	203	-1.57219	7.04559e-11		Protein of unknown function
An04g02440	5.37879	33.636	-2.64463	0.00023871		Ortholog of Aspergillus tubingensis : Asptu1_0046747, Aspergillus brasiliensis : Aspbr1_0044185, Aspergillus kawachii : Aspka1_0172943 and Aspergillus acidus : Aspfo1_0044902
An04g02480	98.4738	300.913	-1.61154	7.37007e-17		Ortholog(s) have phosphatidylinositol-3,5-bisphosphate 5-phosphatase activity, phosphatidylinositol-3-phosphatase activity, phosphatidylinositol-4-phosphate phosphatase activity
An04g02520	90.6122	242.642	-1.42107	4.34476e-11		Ortholog of A. oryzae RIB40 : AO090023000136, Aspergillus niger ATCC 1015 : 50513-mRNA, Aspergillus terreus NIH2624 : ATET_08825 and Aspergillus carbonarius ITEM 5010 : Acar5010_006841, Acar5010_208666
An04g02850	4.13756	23.4231	-2.5011	0.00477089	protC	Putative protease
An04g02970	0	10.2111	-6.06788	0.00436466		Ortholog of A. nidulans FGSC A4 : AN9242, Aspergillus versicolor : Aspve1_0188167, Aspergillus niger ATCC 1015 : 54568-mRNA and Aspergillus sydowii : Aspsy1_0173138
An04g03180	10.344	103.309	-3.3201	1.1296e-14		Ortholog of A. nidulans FGSC A4 : AN1719, A. fumigatus Af293 : Afu4g08370, A. oryzae RIB40 : AO090701000366, Aspergillus wentii : Aspwe1_0102057, Aspwe1_0436878 and Aspergillus sydowii : Aspsy1_0074793
An04g03190	6.20637	77.4839	-3.64207	6.40475e-12		Ortholog of A. nidulans FGSC A4 : AN1718, AN1714, A. fumigatus Af293 : Afu4g08380, Afu4g08420, A. niger CBS 513.88 : An04g03210 and A. oryzae RIB40 : AO090023000718
An04g03195	1.2413	18.0179	-3.85954	0.00287986		Protein of unknown function
An04g03360	485.335	1404.26	-1.53276	2.57325e-84	prx1	Putative mitochondrial peroxiredoxin; induced by growth on starch and lactate
An04g03420	10.3439	34.2353	-1.7267	0.007305		Ortholog of S. cerevisiae : YBR053C, A. nidulans FGSC A4 : AN1688, A. fumigatus Af293 : Afu4g08610, A. oryzae RIB40 : AO090023000696 and Aspergillus wentii : Aspwe1_0034438
An04g03530	134.057	298.51	-1.15493	4.12805e-10		Putative NAD-dependent D-arabinitol dehydrogenase
An04g03570	7.44768	27.6279	-1.89128	0.0117265		Ortholog(s) have extracellular region localization
An04g03580	18.2053	113.521	-2.64052	5.61097e-13		Has domain(s) with predicted 2-oxoglutarate-dependent dioxygenase activity, L-ascorbic acid binding, iron ion binding, oxidoreductase activity, acting on paired donors, with incorporation or reduction of molecular oxygen activity
An04g03780	23.9978	132.739	-2.46761	7.55022e-14		Has domain(s) with predicted ATP binding, protein kinase activity, protein serine/threonine kinase activity, transferase activity, transferring phosphorus-containing groups activity and role in protein phosphorylation
An04g03810	16.9639	43.8462	-1.36997	0.011184		Ortholog(s) have cyclin-dependent protein serine/threonine kinase activator activity and role in nucleotide-excision repair, phosphorylation of RNA polymerase II C-terminal domain, transcription by RNA polymerase II
An04g03880	6.20637	25.8283	-2.05711	0.00959454		Ortholog of A. nidulans FGSC A4 : AN1633, A. fumigatus Af293 : Afu4g08980, A. oryzae RIB40 : AO090023000634, Aspergillus wentii : Aspwe1_0166944 and Aspergillus sydowii : Aspsy1_0144993
An04g03950	97.6463	352.575	-1.85229	6.71193e-24	atg1	Autophagy-related serine/threonine kinase; essential for autophagy
An04g03980	21.929	165.167	-2.91302	3.94464e-20		Ortholog(s) have role in cellular response to calcium ion, cellular response to heat, cellular response to oxidative stress, positive regulation of cellular response to oxidative stress and cytosol, nucleus localization
An04g03990	6.2063	97.9043	-3.97955	2.40492e-15		Protein of unknown function
An04g04060	135.712	1043.9	-2.94336	2.90642e-138	ccp1	Cytochrome-c peroxidase precursor
An04g04110	43.4444	111.717	-1.3626	2.03475e-05		Ortholog(s) have dolichyl-phosphate-mannose-glycolipid alpha-mannosyltransferase activity, glutathione binding activity and role in GPI anchor biosynthetic process
An04g04210	103.439	473.891	-2.19578	1.11421e-40	erg6	Glucose oxidase
An04g04220	55.8573	209.03	-1.90387	1.39577e-14		Protein of unknown function
An04g04390	97.6466	420.454	-2.10629	2.5043e-33		Has domain(s) with predicted catalytic activity and role in metabolic process
An04g04480	20.274	294.91	-3.86257	1.85509e-43		Has domain(s) with predicted oxidoreductase activity, zinc ion binding activity and role in oxidation-reduction process
An04g04490	14.8951	107.513	-2.85159	2.24887e-13		Has domain(s) with predicted DNA binding, DNA-binding transcription factor activity, RNA polymerase II-specific, zinc ion binding activity and role in regulation of transcription, DNA-templated, transcription, DNA-templated
An04g04570	4.55128	69.6736	-3.93625	3.70632e-11		Ortholog of A. niger CBS 513.88 : An12g02770, A. oryzae RIB40 : AO090011000181, AO090701000404, Aspergillus tubingensis : Asptu1_0058499 and Aspergillus flavus NRRL 3357 : AFL2T_02185, AFL2T_04964
An04g04620	23.1703	46.848	-1.01572	0.0494747		Ortholog of A. niger CBS 513.88 : An11g07600, An14g05440, Aspergillus wentii : Aspwe1_0061976, Aspergillus versicolor : Aspve1_0055774 and Aspergillus clavatus NRRL 1 : ACLA_091440
An04g04630	56.2709	119.522	-1.08683	0.00036549		Ortholog of A. niger CBS 513.88 : An18g00730, A. oryzae RIB40 : AO090011000122, Aspergillus wentii : Aspwe1_0121345 and Aspergillus niger ATCC 1015 : 190360-mRNA, 54079-mRNA
An04g04640	0	9.61091	-5.98047	0.00592135		Farnesyl diphosphate synthetase (FPP synthetase)
An04g04650	0	12.0134	-6.30238	0.00189117		Protein of unknown function
An04g04710	66.2012	509.305	-2.94362	6.77387e-59		Has domain(s) with predicted FMN binding, oxidoreductase activity and role in oxidation-reduction process
An04g04740	19.8603	42.6449	-1.10248	0.0436966		Ortholog of A. nidulans FGSC A4 : AN5572, A. fumigatus Af293 : Afu4g11640, Aspergillus wentii : Aspwe1_0047362, Aspergillus sydowii : Aspsy1_0057118 and Aspergillus terreus NIH2624 : ATET_03912
An04g04750	241.633	759.185	-1.65164	3.32254e-47		Putative oxoglutarate dehydrogenase; induced by growth on starch and lactate
An04g04980	17.7915	40.8426	-1.19889	0.032727		Ortholog of A. nidulans FGSC A4 : AN5587, A. fumigatus Af293 : Afu4g11520, Aspergillus wentii : Aspwe1_0100770, Aspergillus sydowii : Aspsy1_0030385 and Aspergillus terreus NIH2624 : ATET_03930
An04g04990	156.4	467.296	-1.57909	4.94556e-25		Mannose-1-phosphate guanylyltransferase
An04g05060	23.1702	246.253	-3.4098	6.92045e-34		Ortholog(s) have role in cellular potassium ion homeostasis
An04g05230	24.4117	61.865	-1.34155	0.00236554		Ortholog of A. nidulans FGSC A4 : AN5598, A. fumigatus Af293 : Afu4g11380, Aspergillus wentii : Aspwe1_0145445, Aspergillus sydowii : Aspsy1_0057096 and Aspergillus terreus NIH2624 : ATET_03942
An04g05270	46.7546	167.574	-1.84162	1.12215e-11		Ortholog(s) have ATPase activator activity, chaperone binding activity, role in cellular response to heat, protein folding and cytoplasm localization
An04g05280	7.03381	28.8301	-2.03519	0.0057915		Ortholog of A. nidulans FGSC A4 : AN3743, AN5603, A. fumigatus Af293 : Afu4g11320, Afu7g04400, A. niger CBS 513.88 : An13g00980 and A. oryzae RIB40 : AO090005000127
An04g05330	13.2402	36.6395	-1.46846	0.0155617		Ortholog(s) have dolichyl-phosphate-mannose-glycolipid alpha-mannosyltransferase activity, mannosyltransferase activity and role in GPI anchor biosynthetic process
An04g05350	24.8255	151.352	-2.60803	2.13672e-16		Protein of unknown function
An04g05360	136.126	629.468	-2.20919	1.78967e-55		Ortholog of A. nidulans FGSC A4 : AN9473, A. fumigatus Af293 : Afu4g11270, A. oryzae RIB40 : AO090003001094, Aspergillus wentii : Aspwe1_0102365 and Aspergillus sydowii : Aspsy1_0148568
An04g05370	61.6506	233.657	-1.92219	3.87808e-15		Protein of unknown function
An04g05680	41.7893	149.562	-1.83952	1.85368e-10		Ortholog(s) have inorganic cation transmembrane transporter activity, solute:proton symporter activity
An04g06020	309.903	923.142	-1.57475	1.33626e-54		Ortholog(s) have 2 iron, 2 sulfur cluster binding, iron-sulfur cluster binding, iron-sulfur transferase activity, role in protein maturation by iron-sulfur cluster transfer and mitochondrion localization
An04g06380	255.701	1099.17	-2.10388	2.1923e-99		Mitochondrial aspartate aminotransferase
An04g06400	4.55135	19.2192	-2.0782	0.0310634		Ortholog of A. nidulans FGSC A4 : AN1995, A. fumigatus Af293 : Afu4g10400, A. oryzae RIB40 : AO090003001177, Aspergillus wentii : Aspwe1_0022851 and Aspergillus sydowii : Aspsy1_0053931
An04g06510	2039.4	4567.88	-1.16337	9.10447e-89		Ortholog of A. nidulans FGSC A4 : AN2000/ubi4, A. fumigatus Af293 : Afu4g10350/ubiD, A. oryzae RIB40 : AO090003001182/ubiB, Aspergillus wentii : Aspwe1_0047475 and Aspergillus sydowii : Aspsy1_0053937
An04g06640	26.8941	120.124	-2.15917	9.2065e-11		Ortholog of A. nidulans FGSC A4 : AN2001, A. fumigatus Af293 : Afu4g10340, A. oryzae RIB40 : AO090003001186, Aspergillus wentii : Aspwe1_0100896 and Aspergillus sydowii : Aspsy1_0053938
An04g06690	43.0306	154.963	-1.84848	5.72891e-11		Ortholog(s) have role in conidiophore development, conidium formation, hyphal growth
An04g06700	20.2739	67.2675	-1.7303	6.55771e-05		Protein of unknown function
An04g06750	12.4128	37.2371	-1.58493	0.0092593		Ortholog of A. niger CBS 513.88 : An18g00370, Aspergillus niger ATCC 1015 : 54072-mRNA, Aspergillus zonatus : Aspzo1_0027193 and Aspergillus carbonarius ITEM 5010 : Acar5010_206414
An04g06800	12.4127	99.7058	-3.00585	4.04618e-13		Ortholog of Aspergillus tubingensis : Asptu1_0796199
An04g06870	149.78	427.047	-1.51155	1.47605e-21		Ortholog(s) have extracellular region localization
An04g06910	16.1364	78.6816	-2.2857	5.85884e-08	amyR	Transcriptional regulator of starch degradation; activity is induced by the presence of maltose; thought to be a regulated by maltose although evidence also suggests regulation by D-glucose
An04g06920	105.922	1043.3	-3.30008	1.5376e-151	agdA	Extracellular alpha-glucosidase pro-protein; the mature form of the enzyme is a heterosubunit protein; AmyR dependant induction on maltose
An04g06930	11.999	85.2907	-2.82947	8.96858e-11	amyC	Alpha-amylase
An04g07050	37.2379	337.558	-3.18028	1.16088e-43		Ortholog(s) have heat shock protein binding activity, role in protein folding and cytoplasm, nucleus localization
An04g07090	169.64	794.626	-2.2278	1.98642e-74		Ortholog of A. nidulans FGSC A4 : AN2055, A. fumigatus Af293 : Afu4g09960, A. oryzae RIB40 : AO090003001238, Aspergillus wentii : Aspwe1_0102496 and Aspergillus sydowii : Aspsy1_0326546
An04g07120	62.8909	171.187	-1.44463	2.65135e-08		Ortholog(s) have extracellular region, intracellular localization
An04g07130	17.7915	40.8435	-1.19891	0.0327995		Has domain(s) with predicted ATP binding, inositol pentakisphosphate 2-kinase activity
An04g07230	27.7217	84.0877	-1.60088	2.35556e-05		Ortholog(s) have role in L-cysteine catabolic process to pyruvate, using cysteine dioxygenase
An04g07250	49.2368	100.905	-1.03519	0.00193125		Ortholog(s) have role in DNA repair, chromatin remodeling, chromatin silencing at telomere, histone exchange and NuA4 histone acetyltransferase complex, Swr1 complex localization
An04g07320	10.7576	35.4374	-1.7199	0.00627495		Ortholog(s) have role in regulation of asexual sporulation resulting in formation of a cellular spore, regulation of sexual sporulation resulting in formation of a cellular spore
An04g07400	0	14.415	-6.56533	0.000682098		Putative C6 zinc finger transcription factor
An04g07430	7.8614	151.356	-4.26703	2.43286e-23		Ortholog of A. nidulans FGSC A4 : AN5172, A. fumigatus Af293 : Afu4g09700, Afu6g07000, A. oryzae RIB40 : AO090012000946, AO090003001270 and Aspergillus wentii : Aspwe1_0166832
An04g07460	20.274	51.6539	-1.34924	0.00578246		Ortholog(s) have role in cellular response to biotic stimulus, cellular response to pH, entry into host, filamentous growth and filamentous growth of a population of unicellular organisms, more
An04g07595	1.6551	33.6377	-4.34511	1.10104e-05		Protein of unknown function
An04g08060	0	26.4267	-7.43976	1.74439e-05		Protein of unknown function
An04g08300	3.72376	30.0313	-3.01162	0.000213501		Ortholog(s) have spermine transmembrane transporter activity, role in cellular response to drug, spermine transport and fungal-type vacuole membrane, plasma membrane localization
An04g08430	126.609	560.981	-2.14757	3.32631e-47		Ortholog of A. nidulans FGSC A4 : AN1817, Neosartorya fischeri NRRL 181 : NFIA_033170, Aspergillus wentii : Aspwe1_0178646 and Aspergillus versicolor : Aspve1_0037631, Aspve1_0037735
An04g08440	1.65502	12.6127	-2.92996	0.0360533		Has domain(s) with predicted electron transfer activity, heme binding, iron ion binding, oxidoreductase activity, acting on paired donors, with incorporation or reduction of molecular oxygen activity and role in oxidation-reduction process
An04g08460	19.0328	81.0806	-2.09089	2.80878e-07		Ortholog of A. nidulans FGSC A4 : AN7052, A. fumigatus Af293 : Afu4g09510, Afu4g03945, A. niger CBS 513.88 : An14g00940, An07g04990 and A. oryzae RIB40 : AO090023000583, AO090011000324, AO090005000036
An04g08650	3.72376	27.0277	-2.8596	0.000756422		Ortholog of A. nidulans FGSC A4 : AN6727, AN5371, AN0386, A. fumigatus Af293 : Afu1g01610, Afu4g01060, Afu6g03180, Afu7g05880 and A. niger CBS 513.88 : An07g02000
An04g09160	11.9989	178.385	-3.89402	9.95999e-27		Protein of unknown function
An04g09170	273.492	1221.07	-2.15858	1.69616e-118		Ortholog(s) have ATPase activity, protein binding, bridging, protein phosphatase regulator activity, ubiquitin binding activity
An04g09470	0.827511	12.6136	-3.93004	0.0167537		Protein of unknown function
An04g09480	1.65502	27.6306	-4.06132	9.05728e-05		Has domain(s) with predicted oxidoreductase activity and role in oxidation-reduction process
An04g09690	1.24123	16.8193	-3.76021	0.00470443		Pectin methylesterase
An04g10110	15.3091	57.6628	-1.91324	6.99626e-05		Protein of unknown function
An04g10140	0.827511	22.2236	-4.74716	0.000603595		Ortholog of A. nidulans FGSC A4 : AN3520, Aspergillus brasiliensis : Aspbr1_0153268, Aspergillus kawachii : Aspka1_0181306, Aspergillus acidus : Aspfo1_0032523 and Aspergillus niger ATCC 1015 : 55208-mRNA
An05g00200	33.9279	93.6995	-1.46556	3.42668e-05		Ortholog(s) have G-protein beta/gamma-subunit complex binding, palmitoyltransferase activity
An05g00270	6.62009	22.2218	-1.74708	0.0408508		Ortholog of Aspergillus niger ATCC 1015 : 42540-mRNA
An05g00440	35.9967	148.956	-2.04895	3.67045e-12		Has domain(s) with predicted magnesium ion transmembrane transporter activity, role in lipid metabolic process, magnesium ion transport, metabolic process and integral component of membrane localization
An05g00480	44.6857	129.132	-1.53097	3.56774e-07	stuA	Putative transcription factor similar to A. nidulans stuA; predicted role in conidiophore development; expressed in germinating conidia
An05g00490	3.72376	23.4249	-2.65319	0.00327894		Has domain(s) with predicted transmembrane transporter activity, role in phosphatidylinositol phosphorylation, transmembrane transport and integral component of membrane, membrane localization
An05g00500	4.13763	18.6199	-2.16997	0.0293558		Has domain(s) with predicted electron transfer activity, heme binding, iron ion binding, oxidoreductase activity, acting on paired donors, with incorporation or reduction of molecular oxygen activity and role in oxidation-reduction process
An05g00625	7.03381	33.6351	-2.25758	0.000997359	NA	NA
An05g00630	4.55135	28.8292	-2.66318	0.000796703	NA	NA
An05g00635	12.8265	51.6539	-2.00975	9.49906e-05	NA	NA
An05g00690	31.4454	184.393	-2.55186	1.88205e-19		Ortholog of A. fumigatus Af293 : Afu2g08090, A. oryzae RIB40 : AO090011000892, Aspergillus wentii : Aspwe1_0118151, Aspwe1_0118432 and Aspergillus sydowii : Aspsy1_0057763
An05g00780	45.5132	105.115	-1.20759	0.000250012		Has domain(s) with predicted role in regulation of transcription by RNA polymerase II and elongin complex, integral component of membrane localization
An05g00790	6.20637	36.6387	-2.56154	0.000149406		Ortholog(s) have role in establishment or maintenance of cell polarity, membrane raft organization and plasma membrane localization
An05g00800	7.86132	47.4482	-2.59351	8.25469e-06		Protein of unknown function
An05g01070	6.20637	65.4669	-3.39896	8.03953e-10		Ortholog(s) have role in regulation of phospholipid translocation and plasma membrane localization
An05g01280	2.89625	33.0358	-3.51174	2.6691e-05		Protein of unknown function
An05g01320	6.62002	33.636	-2.34508	0.000734149	man5A	Acidophilic endo-1,4-beta-D-mannanase involved in mannan degradation
An05g01330	3.72384	22.2227	-2.57719	0.00530973		Ortholog of Aspergillus tubingensis : Asptu1_0919704, Aspergillus flavus NRRL 3357 : AFL2T_02995, Aspergillus kawachii : Aspka1_0179347 and Aspergillus acidus : Aspfo1_0380888
An05g01340	1.65502	25.2263	-3.93	0.000222376		Has domain(s) with predicted DNA-binding transcription factor activity, RNA polymerase II-specific, zinc ion binding activity, role in regulation of transcription, DNA-templated and nucleus localization
An05g01350	86.0609	290.093	-1.7531	4.58971e-18		Ortholog of A. nidulans FGSC A4 : AN10327, A. oryzae RIB40 : AO090010000120, Aspergillus wentii : Aspwe1_0167953, Aspergillus niger ATCC 1015 : 39005-mRNA and Aspergillus zonatus : Aspzo1_0064042
An05g01810	13.2402	37.8399	-1.51498	0.0110136		Predicted 2-nitropropane dioxygenase; induced by growth on starch and lactate
An05g01850	4.13756	18.6199	-2.16998	0.0287212		Has domain(s) with predicted role in transmembrane transport and integral component of membrane localization
An05g01880	2.06882	87.695	-5.40562	1.20077e-12		Has domain(s) with predicted peroxidase activity
An05g02100	407.963	3587.59	-3.1365	0		Alpha-amylase (1, 4-alpha-D-glucan 4-glucanohydrolase), hydrolyzes the alpha-1,4-glucosidic bonds in glycogen or starch; identical to An12g06930; AmyR-regulated
An05g02110	7.03381	24.6279	-1.80788	0.0248364		Ortholog of A. fumigatus Af293 : Afu1g00550, Afu1g00910, A. niger CBS 513.88 : An13g03520, An12g06940, A. oryzae RIB40 : AO090120000200 and Aspergillus wentii : Aspwe1_0177887
An05g02220	20.2741	45.6494	-1.17094	0.025843		Has domain(s) with predicted hydrolase activity, acting on acid halide bonds, in C-halide compounds activity
An05g02250	74.8899	182.579	-1.2857	2.54414e-07		Ortholog of A. nidulans FGSC A4 : AN3258, A. fumigatus Af293 : Afu8g07090, A. oryzae RIB40 : AO090001000070, Neosartorya fischeri NRRL 181 : NFIA_099870 and Aspergillus clavatus NRRL 1 : ACLA_017870
An06g00130	0	6.00626	-5.30228	0.044007		Ortholog(s) have role in NADH oxidation, positive regulation of apoptotic process, regulation of reactive oxygen species metabolic process and mitochondrion, nucleus localization
An06g00530	3.31005	24.0251	-2.85961	0.00172778		Ortholog of Aspergillus acidus : Aspfo1_0703635 and Aspergillus niger ATCC 1015 : 37764-mRNA
An06g00600	14.4815	58.8614	-2.02311	2.35786e-05		Has domain(s) with predicted oxidoreductase activity and role in metabolic process
An06g00630	13.654	135.745	-3.3135	8.70277e-19		Has domain(s) with predicted electron transfer activity, heme binding, iron ion binding, oxidoreductase activity, acting on paired donors, with incorporation or reduction of molecular oxygen activity and role in oxidation-reduction process
An06g00640	19.0327	48.6512	-1.35399	0.00753556		Ortholog(s) have DNA-binding transcription activator activity, RNA polymerase II-specific, RNA polymerase II proximal promoter sequence-specific DNA binding activity
An06g00705	3.72376	20.4204	-2.45518	0.0107976		Protein of unknown function
An06g00720	177.501	544.14	-1.61617	5.26983e-29		Has domain(s) with predicted peroxidase activity
An06g00770	9.10263	133.942	-3.87917	2.19448e-20		Ortholog(s) have role in asperfuranone biosynthetic process
An06g00830	2.89633	24.0259	-3.05229	0.00116981		Has domain(s) with predicted DNA-binding transcription factor activity, RNA polymerase II-specific, zinc ion binding activity, role in regulation of transcription, DNA-templated and nucleus localization
An06g00840	1.24123	198.212	-7.31907	4.17611e-16		Has domain(s) with predicted NAD binding, oxidoreductase activity, acting on the aldehyde or oxo group of donors, NAD or NADP as acceptor activity and role in cellular amino acid metabolic process, oxidation-reduction process
An06g00850	14.0677	125.532	-3.1576	6.38957e-17		Has domain(s) with predicted hydrolase activity
An06g00920	3.72376	24.6279	-2.72542	0.00211688		Ortholog of A. niger CBS 513.88 : An08g11120, An02g10030, A. oryzae RIB40 : AO090701000867, Aspergillus niger ATCC 1015 : 37733-mRNA, 52530-mRNA and Aspergillus zonatus : Aspzo1_0076808
An06g00990	0.827511	82.8829	-6.64616	6.73892e-09		Putative fumarate reductase
An06g01000	221.773	937.577	-2.07985	1.62566e-83		Protein related to chitinases; expression repressed by tunicamycin and DTT; highly expressed in germinating conidia
An06g01030	118.335	316.523	-1.41945	1.73276e-14		Protein of unknown function
An06g01040	165.089	404.826	-1.29405	8.54908e-16		Ortholog(s) have role in negative regulation of chromatin silencing at silent mating-type cassette, negative regulation of chromatin silencing at telomere
An06g01360	127.023	275.68	-1.11792	7.47295e-09		Ortholog(s) have role in metal ion transport, protein targeting to vacuole, ubiquitin-dependent protein catabolic process and endoplasmic reticulum, fungal-type vacuole, fungal-type vacuole membrane localization
An06g01440	136.539	294.3	-1.10798	2.75335e-09		Ortholog(s) have role in positive regulation of mitotic cell cycle and intracellular, nucleus localization
An06g01950	27.7217	157.969	-2.51054	1.95951e-16		Protein of unknown function
An06g02080	2.48253	14.4159	-2.53775	0.0376212		Has domain(s) with predicted oxidoreductase activity, zinc ion binding activity and role in oxidation-reduction process
An06g02110	0	6.60733	-5.43987	0.0307706		Ortholog of Aspergillus tubingensis : Asptu1_0098046, Asptu1_0200176, Aspergillus flavus NRRL 3357 : AFL2T_04492, Aspergillus kawachii : Aspka1_0178357 and Aspergillus acidus : Aspfo1_0043040, Aspfo1_0173381
An06g02730	0	7.80859	-5.68087	0.0154532		Has domain(s) with predicted zinc ion binding activity
An07g00130	20.6879	75.6745	-1.87105	6.2609e-06		Has domain(s) with predicted N-acetyltransferase activity
An07g00150	0.827511	10.8113	-3.7076	0.0335129		Has domain(s) with predicted role in transmembrane transport and integral component of membrane localization
An07g00550	1.65502	24.0259	-3.85965	0.000357452		Salicylate hydroxylase with a predicted role in salicylic acid degradation
An07g00560	0	6.00626	-5.30228	0.044007		Protein of unknown function
An07g00570	0.827511	24.0259	-4.85965	0.000347599		Similar to membrane protein Pth11 of Magnaporthe grisea; expression repressed by tunicamycin and DTT
An07g00780	0.413793	13.8157	-5.06133	0.0121159		Ortholog(s) have role in cellular response to drug, secondary metabolite biosynthetic process
An07g00820	146.883	1369.42	-3.22082	8.38581e-202		Ortholog(s) have intracellular localization
An07g01160	4.13748	29.4311	-2.83049	0.000427104	crhC	Putative GPI-anchored glucanosyltransferase; induced by caspofungin; secreted protein
An07g01170	1.65502	18.619	-3.49185	0.0031438		Protein of unknown function
An07g01270	1.2413	22.8247	-4.20068	0.000462827		Ortholog of A. fumigatus Af293 : Afu1g03370, A. niger CBS 513.88 : An08g07440, An06g00780, A. oryzae RIB40 : AO090120000190 and Neosartorya fischeri NRRL 181 : NFIA_021280, NFIA_024060, NFIA_049510
An07g01290	2.48253	35.4374	-3.83538	6.89627e-06	sdhA	Sorbitol dehydrogenase; enzyme of the last step of the oxido-reductive d-galactose pathway, oxidizes d-sorbitol to d-fructose; essential enzyme for growth on d-sorbitol as a sole carbon source; strongly upregulated on d-sorbitol
An07g01480	32.273	81.0797	-1.32904	0.000501975		Protein of unknown function
An07g01780	5.37886	22.2227	-2.04667	0.0191536		Has domain(s) with predicted transferase activity, transferring hexosyl groups activity and integral component of membrane localization
An07g01990	3.31005	16.8167	-2.34498	0.0297801		Has domain(s) with predicted ATP binding, DNA binding, DNA-dependent ATPase activity and role in DNA repair
An07g02000	1.2413	12.0134	-3.27472	0.0314616		Ortholog of A. nidulans FGSC A4 : AN6727, AN5371, AN0386, A. fumigatus Af293 : Afu1g01610, Afu4g01060, Afu6g03180, Afu7g05880 and A. niger CBS 513.88 : An04g08650
An07g02150	64.9597	267.277	-2.04072	5.89591e-21		Has domain(s) with predicted ATP binding, nucleoside-triphosphatase activity, nucleotide binding activity
An07g02310	24.4116	555.597	-4.50839	8.30684e-83		Ortholog(s) have glutathione peroxidase activity, glutathione transferase activity and cytoplasm, intracellular, nucleus localization
An07g02833	92.6814	224.62	-1.27716	1.09025e-08		Ortholog of Aspergillus brasiliensis : Aspbr1_0537798
An07g02840	89.785	210.817	-1.23145	4.67183e-08		Ortholog(s) have role in conidiophore development, cytokinesis, hyphal growth, mitotic cytokinesis
An07g02850	6.20645	222.82	-5.166	1.4862e-31		Protein of unknown function
An07g02870	25.6529	61.2648	-1.25593	0.00445353		Ortholog(s) have role in bipolar cellular bud site selection, cellular bud site selection, hyphal growth and cell surface, cellular bud neck, cellular bud scar, hyphal tip, plasma membrane localization
An07g02930	10.3439	64.2648	-2.63526	9.28679e-08		Ortholog of A. nidulans FGSC A4 : AN6680/gprM, A. fumigatus Af293 : Afu7g05300/gprM, A. oryzae RIB40 : AO090005000262/gprM, Aspergillus wentii : Aspwe1_0035399 and Aspergillus sydowii : Aspsy1_0158985
An07g03030	39.3069	2659.55	-6.08026	0		Ortholog of A. nidulans FGSC A4 : AN8781, Neosartorya fischeri NRRL 181 : NFIA_026420, Aspergillus wentii : Aspwe1_0285981 and Aspergillus versicolor : Aspve1_0141259
An07g03120	14.8952	63.0653	-2.082	7.06985e-06		Ortholog of Aspergillus tubingensis : Asptu1_0126914, Aspergillus brasiliensis : Aspbr1_0175492, Aspergillus kawachii : Aspka1_0176383 and Aspergillus acidus : Aspfo1_0125369
An07g03130	98.0599	225.237	-1.1997	3.16572e-08		Ortholog(s) have role in cellular iron ion homeostasis and mitochondrion localization
An07g03250	42.2031	86.4911	-1.0352	0.00434164		Ortholog of A. nidulans FGSC A4 : AN8798, A. fumigatus Af293 : Afu5g09630, A. oryzae RIB40 : AO090020000592, Aspergillus wentii : Aspwe1_0023820 and Aspergillus sydowii : Aspsy1_0159494
An07g03270	4.55135	20.4213	-2.16571	0.020338		Ortholog of A. nidulans FGSC A4 : AN1305, A. niger CBS 513.88 : An11g07290, A. oryzae RIB40 : AO090005000196, Aspergillus wentii : Aspwe1_0033496 and Aspergillus niger ATCC 1015 : 178166-mRNA, 40057-mRNA
An07g03570	185.363	402.431	-1.11838	1.53347e-12		Putative to sorbitol utilization protein
An07g03880	837.855	2036.73	-1.28148	4.35679e-87	pepC	Putative vacuolar serine proteinase; putative signal sequence for transport into the endoplasmic reticulum; secreted protein
An07g03890	220.946	521.947	-1.24021	1.16005e-19		Ortholog(s) have ubiquitin protein ligase activity, ubiquitin-protein transferase activity
An07g03980	13.6539	318.939	-4.54589	7.1242e-48		Ortholog(s) have role in carbon utilization, cellular hyperosmotic response, cellular response to drug, cellular response to heat, cellular response to osmotic stress and cellular response to oxidative stress, more
An07g03990	4.96507	108.114	-4.44459	5.08354e-17		Ortholog(s) have role in chromatin silencing at centromere, chromatin silencing by small RNA and RNA-directed RNA polymerase complex, nuclear RNA-directed RNA polymerase complex, nucleus localization
An07g04060	23.9978	61.2666	-1.35218	0.0023589		Protein of unknown function
An07g04070	45.5134	148.956	-1.71053	1.86911e-09		Ortholog(s) have role in activation of MAPK activity involved in cell wall organization or biogenesis, asexual sporulation resulting in formation of a cellular spore and cellular response to drug, more
An07g04120	16.964	64.8668	-1.93501	1.66699e-05		Ortholog of A. nidulans FGSC A4 : AN4676, A. fumigatus Af293 : Afu5g09010, A. oryzae RIB40 : AO090020000473, Aspergillus sydowii : Aspsy1_0059438 and Aspergillus terreus NIH2624 : ATET_06565
An07g04130	7.86132	32.4347	-2.04468	0.00287962		Ortholog(s) have peptidyl-lysine acetyltransferase activity
An07g04320	47.5819	508.138	-3.41673	1.18718e-69		Ortholog(s) have L-arabinitol 2-dehydrogenase activity and role in D-arabinose catabolic process, D-arabitol catabolic process to xylulose 5-phosphate
An07g04430	5.37886	30.0313	-2.4811	0.00102734		Has domain(s) with predicted transmembrane transporter activity, role in transmembrane transport and integral component of membrane, membrane localization
An07g04500	20.2741	66.0707	-1.70436	9.14613e-05		Ortholog of A. fumigatus Af293 : Afu5g08880, A. oryzae RIB40 : AO090020000458, Aspergillus wentii : Aspwe1_0023721, Aspergillus sydowii : Aspsy1_0091333 and Aspergillus terreus NIH2624 : ATET_06578
An07g04570	115.852	1078.13	-3.21818	5.87763e-155	hexA	Putative woronin body protein
An07g04620	1.65502	192.2	-6.85961	2.65929e-18		Ortholog(s) have role in conidiophore development, hyphal growth, regulation of MAP kinase activity, response to cold, response to heat, sporocarp development involved in sexual reproduction, syncytium formation by plasma membrane fusion
An07g04660	64.5458	202.41	-1.64888	6.17112e-12		Ortholog of A. nidulans FGSC A4 : AN4699, A. oryzae RIB40 : AO090020000435, Aspergillus wentii : Aspwe1_0278331, Aspergillus versicolor : Aspve1_0053730 and Aspergillus clavatus NRRL 1 : ACLA_011760
An07g04695	0.413719	40.2415	-6.60375	9.62509e-05		Protein of unknown function
An07g04700	17.3778	184.389	-3.40744	1.3426e-25		Ortholog(s) have cell septum localization
An07g04710	7.4476	126.132	-4.08202	1.44875e-19		Protein of unknown function
An07g04720	15.7228	286.495	-4.18759	4.05616e-43		Ortholog of Aspergillus tubingensis : Asptu1_0126320
An07g04740	14.0677	61.8641	-2.13672	5.84935e-06		Protein of unknown function
An07g04850	1.65502	25.8283	-3.96401	0.000178743		Ortholog of A. oryzae RIB40 : AO090011000170, Aspergillus versicolor : Aspve1_0046405, Aspergillus niger ATCC 1015 : 53274-mRNA and Aspergillus sydowii : Aspsy1_0159387
An07g04860	11.1714	45.6485	-2.03075	0.00025189		Has domain(s) with predicted transmembrane transporter activity, role in transmembrane transport and integral component of membrane localization
An07g04870	2.06874	13.2147	-2.67527	0.0424286		Has domain(s) with predicted ATP binding, protein kinase activity, protein serine/threonine kinase activity, transferase activity, transferring phosphorus-containing groups activity and role in protein phosphorylation
An07g04880	16.5502	122.53	-2.88821	3.04414e-15		Has domain(s) with predicted ATP binding, protein kinase activity, transferase activity, transferring phosphorus-containing groups activity and role in protein phosphorylation
An07g04890	4.55135	22.8274	-2.32635	0.00926003		Protein of unknown function
An07g04900	231.29	963.4	-2.05844	6.15626e-85		Ortholog of A. nidulans FGSC A4 : AN10581, A. fumigatus Af293 : Afu5g08640, Neosartorya fischeri NRRL 181 : NFIA_078640 and Aspergillus versicolor : Aspve1_0042746
An07g04910	38.4795	130.942	-1.76675	9.06569e-09		Protein of unknown function
An07g04920	11.5851	30.0304	-1.37416	0.0458357		Ortholog of S. cerevisiae : YIL067C, A. nidulans FGSC A4 : AN10589, A. fumigatus Af293 : Afu5g08630, A. oryzae RIB40 : AO090020000423 and Aspergillus wentii : Aspwe1_0101781
An07g05260	262.321	541.174	-1.04475	1.14883e-15		Ortholog of A. nidulans FGSC A4 : AN4654, A. fumigatus Af293 : Afu2g01720, Aspergillus sydowii : Aspsy1_0155851 and Aspergillus carbonarius ITEM 5010 : Acar5010_208321
An07g05360	29.3766	111.109	-1.91926	1.6897e-08		Protein of unknown function
An07g05660	0	13.814	-6.50389	0.000870478		Ortholog of Aspergillus tubingensis : Asptu1_0750518, Aspergillus brasiliensis : Aspbr1_0042357, Aspergillus kawachii : Aspka1_0175471 and Aspergillus acidus : Aspfo1_0041009
An07g05770	276.802	827.659	-1.58018	3.21763e-49		Protein of unknown function
An07g05870	1.24123	12.6127	-3.34501	0.0247673		Has domain(s) with predicted role in transport and intracellular localization
An07g05910	0	6.60733	-5.43987	0.0307706		Protein of unknown function
An07g05920	45.5128	426.453	-3.22803	1.62001e-55	cypD	Estrogen receptor-binding cyclophilin
An07g06420	44.272	108.115	-1.28809	7.18697e-05		Ortholog of A. nidulans FGSC A4 : AN4622, A. fumigatus Af293 : Afu2g02380, A. oryzae RIB40 : AO090011000518, Aspergillus wentii : Aspwe1_0168908 and Aspergillus sydowii : Aspsy1_0155773
An07g06610	52.5469	111.117	-1.0804	0.000655701	atg26	UDP-glucose:sterol glucosyltransferase; predicted role autophagy
An07g06820	0.827511	18.619	-4.49185	0.00193878		Has domain(s) with predicted oxidoreductase activity and role in metabolic process
An07g07000	64.9597	227.64	-1.80913	3.368e-15		Ortholog(s) have ATP binding, ATPase activity, metallopeptidase activity and role in cellular protein-containing complex assembly, proteolysis, signal peptide processing
An07g07040	29.3763	70.2702	-1.25827	0.00259876		Ortholog of Aspergillus brasiliensis : Aspbr1_0074658
An07g07050	93.509	261.874	-1.4857	4.75088e-13		Ortholog(s) have role in positive regulation of transcription from RNA polymerase II promoter involved in cellular response to chemical stimulus
An07g07060	72.4072	268.473	-1.89058	7.66002e-19		Ortholog of A. nidulans FGSC A4 : AN4542, A. fumigatus Af293 : Afu2g02730, A. oryzae RIB40 : AO090026000848, Aspergillus wentii : Aspwe1_0168873 and Aspergillus sydowii : Aspsy1_0091100
An07g07080	0.413793	19.2209	-5.53772	0.0031391		Protein of unknown function
An07g07090	4.55128	41.4419	-3.18675	3.88427e-06		Ortholog of A. nidulans FGSC A4 : AN4541, A. fumigatus Af293 : Afu1g17750, A. oryzae RIB40 : AO090026000620, Aspergillus wentii : Aspwe1_0049093 and Aspergillus sydowii : Aspsy1_0032953
An07g07370	14.8951	142.948	-3.26258	1.77713e-19		Has domain(s) with predicted DNA binding, chromatin binding activity
An07g07400	13.2401	110.514	-3.06124	1.17338e-14		Protein of unknown function
An07g07580	25.2392	58.2603	-1.20685	0.00787943		Ortholog of A. nidulans FGSC A4 : AN4512, A. fumigatus Af293 : Afu2g03155, A. oryzae RIB40 : AO090120000271, Aspergillus wentii : Aspwe1_0155259 and Aspergillus sydowii : Aspsy1_0036813
An07g07590	12.4127	35.4374	-1.51345	0.014856		Ortholog of A. nidulans FGSC A4 : AN4511, A. fumigatus Af293 : Afu2g03160, A. oryzae RIB40 : AO090120000270, Aspergillus wentii : Aspwe1_0111310 and Aspergillus sydowii : Aspsy1_0163279
An07g07660	36.4106	475.725	-3.70768	7.2003e-66		Ortholog(s) have role in DNA recombination, positive regulation of transcription by RNA polymerase II, regulation of cell aging, telomere maintenance, telomere maintenance via recombination and EKC/KEOPS complex localization
An07g07670	313.213	2795.95	-3.15812	0		Ortholog of A. nidulans FGSC A4 : AN4508/bxiA, A. fumigatus Af293 : Afu2g03220, A. oryzae RIB40 : AO090120000264, Aspergillus wentii : Aspwe1_0172263 and Aspergillus sydowii : Aspsy1_0213187
An07g07700	17.7916	42.0447	-1.24072	0.0249741		Putative alpha-1,6-mannanase
An07g08380	31.859	69.6691	-1.12884	0.00622623		Ortholog(s) have NAD-dependent histone deacetylase activity, NAD-independent histone deacetylase activity, histone deacetylase activity, histone deacetylase activity (H4-K16 specific), tubulin deacetylase activity
An07g08400	59.5809	152.564	-1.35648	6.17358e-07		Protein with strong similarity to allergen rAsp f 4 of A. fumigatus; expression repressed by tunicamycin and DTT
An07g08510	23.9979	127.938	-2.41446	5.87695e-13		Protein of unknown function
An07g08533	15.3091	59.4616	-1.95757	3.85481e-05		Ortholog of Aspergillus tubingensis : Asptu1_0057986 and Aspergillus brasiliensis : Aspbr1_0054665
An07g08650	17.3777	60.0635	-1.78924	0.000109044		Ortholog of A. nidulans FGSC A4 : AN3791, A. fumigatus Af293 : Afu2g03990, A. oryzae RIB40 : AO090005001527, Aspergillus wentii : Aspwe1_0183621 and Aspergillus sydowii : Aspsy1_0150415
An07g08710	59.5809	1187.46	-4.31688	5.02377e-189	tpsB	Putative alpha, alpha-trehalose-phosphate synthase; several copies of C4T stress-responsive element in 5' region; transcription induced by heat shock; appears not to be involved in glucose sensing
An07g08720	82.7511	1493.18	-4.17346	1.86886e-243	tppC	Putative alpha,alpha-trehalose phosphate synthase; highly expressed in dormant conidia
An07g08760	11.1714	191.601	-4.10022	4.71892e-29		Ortholog(s) have NADPH dehydrogenase activity, hormone binding, steroid binding activity and role in ergot alkaloid biosynthetic process, steroid metabolic process
An07g08800	0.413793	20.4204	-5.62508	0.00242349		Protein of unknown function
An07g08810	40.5482	270.279	-2.73675	2.3369e-30		G-protein coupled receptor; highly expressed in dormant conidia
An07g09005	244.944	586.215	-1.25898	6.3952e-23		Ortholog of S. cerevisiae : YIL156W-B, A. nidulans FGSC A4 : AN10651, Aspergillus wentii : Aspwe1_0051611, Aspergillus versicolor : Aspve1_0055935 and Aspergillus niger ATCC 1015 : 209366-mRNA
An07g09040	22.7565	51.6548	-1.18261	0.0151425		Ortholog of A. nidulans FGSC A4 : AN5205, A. fumigatus Af293 : Afu6g07380, A. oryzae RIB40 : AO090005001563, Neosartorya fischeri NRRL 181 : NFIA_053060 and Aspergillus clavatus NRRL 1 : ACLA_081550
An07g09050	163.433	873.199	-2.41762	2.09479e-18		Ortholog of A. nidulans FGSC A4 : AN6760, AN8527, A. fumigatus Af293 : Afu4g01400, Afu5g02670, Afu5g14240, A. niger CBS 513.88 : An08g09630 and Aspergillus wentii : Aspwe1_0069899, Aspwe1_0185315, Aspwe1_0186212
An07g09060	6.62009	51.051	-2.94703	5.39674e-07		Ortholog of A. nidulans FGSC A4 : AN5204, A. fumigatus Af293 : Afu6g07370, A. oryzae RIB40 : AO090005001564, Aspergillus wentii : Aspwe1_0040832 and Aspergillus sydowii : Aspsy1_0156764
An07g09390	23.584	73.8766	-1.64731	5.33967e-05		Ortholog(s) have role in fungal-type cell wall organization, nuclear migration along microtubule and spindle pole body localization
An07g09400	41.3756	90.094	-1.12265	0.00158111		Protein of unknown function
An07g09470	30.618	74.4786	-1.28244	0.00121613	NA	NA
An07g09480	25.2391	54.6574	-1.11475	0.0178113	NA	NA
An07g09660	11.5852	30.0278	-1.37406	0.0485247		Protein of unknown function
An07g09790	19.0328	40.8426	-1.10159	0.0497815		Ortholog of Aspergillus tubingensis : Asptu1_0045872, Aspergillus brasiliensis : Aspbr1_0151691, Aspergillus kawachii : Aspka1_0175800 and Aspergillus acidus : Aspfo1_0050251
An07g09830	10.3439	116.522	-3.49375	5.08211e-17		Ortholog of A. nidulans FGSC A4 : AN5141, A. fumigatus Af293 : Afu1g07280, A. oryzae RIB40 : AO090012000982, Aspergillus wentii : Aspwe1_0172497 and Aspergillus sydowii : Aspsy1_0033440
An07g09990	1105.14	7141.97	-2.69209	0		Hsp70 protein; induced by growth on starch and lactate
An07g10020	635.116	1370.68	-1.10978	4.61858e-45	atg8	Putative autophagy-related ubiquitin modifier; autophagosomal membrane protein; essential for autophagy
An07g10040	72.4072	401.82	-2.47234	3.58903e-40	hemF	Coproporphyrinogen III oxidase (coproporphyrinogenase)
An07g10320	41.7892	104.509	-1.32242	6.35524e-05		Ortholog(s) have role in macroautophagy and Golgi apparatus, phagophore assembly site localization
An07g10340	51.7196	107.513	-1.05572	0.00107083		Has domain(s) with predicted GTP binding, GTPase activity and role in protein transport, small GTPase mediated signal transduction
An07g10430	213.085	494.929	-1.21578	9.50926e-18		Ortholog of S. cerevisiae : FUN19, A. nidulans FGSC A4 : AN5099, A. fumigatus Af293 : Afu1g07750, A. oryzae RIB40 : AO090012001027 and Aspergillus wentii : Aspwe1_0121489
An08g00030	27.7218	63.6664	-1.19951	0.00560851	NA	NA
An08g00370	152.676	390.407	-1.35451	1.02745e-16		Ortholog(s) have copper chaperone activity and role in cellular copper ion homeostasis, cellular iron ion homeostasis, cellular response to oxidative stress, copper ion transport, regulation of iron ion transmembrane transport
An08g00640	17.7915	57.06	-1.68128	0.000361608		Ortholog(s) have intracellular, plasma membrane localization
An08g00810	2.06874	18.619	-3.16994	0.00479921		Ortholog of A. nidulans FGSC A4 : AN6344, AN11031, A. fumigatus Af293 : Afu2g14230, Afu5g07760, Afu5g12740, Afu8g02460 and A. niger CBS 513.88 : An15g02680, An16g00780, An15g07600
An08g00830	73.2351	393.409	-2.42543	3.75503e-38		Ortholog(s) have protein serine/threonine phosphatase activity
An08g00860	34.7555	229.441	-2.72281	8.83854e-26		Has domain(s) with predicted integral component of membrane localization
An08g00910	14.4815	81.6861	-2.49588	4.26504e-09		Ortholog of A. nidulans FGSC A4 : AN1351, A. fumigatus Af293 : Afu1g09370, Aspergillus wentii : Aspwe1_0048832, Aspergillus sydowii : Aspsy1_0053020 and Aspergillus terreus NIH2624 : ATET_08561
An08g00920	25.2391	194.005	-2.94236	9.92928e-24		Ortholog(s) have U2-type spliceosomal complex, post-mRNA release spliceosomal complex, spliceosomal complex localization
An08g01000	81.9237	372.983	-2.18676	7.73046e-32		Ortholog(s) have alanine-glyoxylate transaminase activity, role in glycine biosynthetic process, by transamination of glyoxylate and fungal biofilm matrix, mitochondrion localization
An08g01010	2.89633	18.6208	-2.6846	0.0107416		Ortholog of Aspergillus acidus : Aspfo1_0079546
An08g01180	270.182	587.422	-1.12046	3.23128e-19		Has domain(s) with predicted phosphoric diester hydrolase activity and role in lipid metabolic process
An08g01380	160.124	485.313	-1.59972	1.4851e-26		Has domain(s) with predicted protein dimerization activity
An08g01390	4.55135	37.8355	-3.05542	2.0679e-05		Protein of unknown function
An08g01392	19.0328	341.766	-4.16644	4.11449e-51		Protein of unknown function
An08g01810	14.0677	36.0376	-1.35712	0.0261102		Protein of unknown function
An08g01860	53.3745	351.972	-2.72123	3.07694e-39		Ortholog(s) have role in cellular zinc ion homeostasis, positive regulation of transcription, DNA-templated
An08g01950	15.7226	123.125	-2.96922	1.07586e-15		Ortholog(s) have extracellular region localization
An08g02290	14.8952	216.825	-3.86361	3.72365e-32		Has domain(s) with predicted role in transmembrane transport and integral component of membrane localization
An08g02300	5.79258	218.015	-5.2341	1.0833e-30		Protein of unknown function
An08g02580	25.2392	51.0519	-1.01631	0.0386288		Has domain(s) with predicted DNA binding, DNA-binding transcription factor activity, sequence-specific DNA binding activity and role in regulation of transcription, DNA-templated
An08g03200	0	31.2326	-7.6808	6.0138e-06		Ortholog(s) have ammonium transmembrane transporter activity, high-affinity secondary active ammonium transmembrane transporter activity
An08g03320	24.8253	68.4714	-1.46369	0.000472511		Ortholog of A. nidulans FGSC A4 : AN1173, A. fumigatus Af293 : Afu1g11060, Aspergillus wentii : Aspwe1_0024838, Aspergillus sydowii : Aspsy1_0038077 and Aspergillus terreus NIH2624 : ATET_00305
An08g03390	57.512	384.977	-2.74286	3.48408e-41		Ortholog of A. nidulans FGSC A4 : AN1169, A. fumigatus Af293 : Afu1g11100, A. oryzae RIB40 : AO090038000299, Neosartorya fischeri NRRL 181 : NFIA_014530 and Aspergillus wentii : Aspwe1_0172243
An08g03480	16.9639	657.092	-5.27554	4.93896e-92		Has domain(s) with predicted ATP binding, nucleoside-triphosphatase activity, nucleotide binding activity
An08g03490	396.792	1112.34	-1.48715	1.21613e-62	ef1	Elongation factor 1 beta
An08g03493	47.5817	113.515	-1.25442	7.66967e-05		Ortholog of A. nidulans FGSC A4 : AN1161, Neosartorya fischeri NRRL 181 : NFIA_014430, Aspergillus wentii : Aspwe1_0051469 and Aspergillus versicolor : Aspve1_0049419
An08g03510	213.912	1335.72	-2.64255	4.08013e-144		Protein of unknown function
An08g03560	12.4127	2448.07	-7.6237	3.78385e-172		Ortholog of A. nidulans FGSC A4 : AN8776, A. oryzae RIB40 : AO090038000281, Aspergillus wentii : Aspwe1_0508022, Aspergillus sydowii : Aspsy1_0035009 and Aspergillus terreus NIH2624 : ATET_00334
An08g03600	48.4097	176.587	-1.86701	2.03902e-12		Ortholog(s) have extracellular region localization
An08g03610	53.3745	284.703	-2.41523	1.36272e-27		Ortholog(s) have endopolyphosphatase activity, exopolyphosphatase activity, role in polyphosphate catabolic process, polyphosphate metabolic process and cytosol, fungal-type vacuole membrane, nucleus localization
An08g03640	0.827511	121.321	-7.19584	1.33122e-10		Has domain(s) with predicted role in transmembrane transport and integral component of membrane localization
An08g03660	42.203	239.645	-2.50549	2.22326e-24		Ortholog of A. fumigatus Af293 : Afu1g11540, A. oryzae RIB40 : AO090038000270, Aspergillus wentii : Aspwe1_0040553 and Aspergillus sydowii : Aspsy1_0025614
An08g03680	31.8593	200.615	-2.65464	7.48214e-22		Ortholog(s) have extracellular region localization
An08g03830	0.413719	16.2174	-5.2926	0.00634859		Has domain(s) with predicted catalytic activity, coenzyme binding activity and role in cellular metabolic process
An08g03980	17.7916	43.2451	-1.28134	0.0185064		Purine nucleoside hydrolase
An08g04000	58.3397	230.637	-1.98308	2.12221e-17		Has domain(s) with predicted protein dimerization activity
An08g04015	14.4816	72.6771	-2.32728	1.71314e-07		Ortholog of A. nidulans FGSC A4 : AN1112, Aspergillus wentii : Aspwe1_0740153, Aspergillus versicolor : Aspve1_0121244 and Aspergillus clavatus NRRL 1 : ACLA_023820
An08g04080	94.75	196.404	-1.05163	5.49294e-06		Ortholog(s) have ADP binding, peptidase activity, role in protein targeting to mitochondrion and mitochondrial matrix, mitochondrial processing peptidase complex, mitochondrion localization
An08g04110	156.399	851.074	-2.44405	1.53546e-89		Ortholog of A. nidulans FGSC A4 : AN10166, A. fumigatus Af293 : Afu1g11900/gprG, A. oryzae RIB40 : AO090001000374/gprG and Aspergillus wentii : Aspwe1_0027952
An08g04120	58.7534	506.931	-3.10905	1.31739e-64		Has domain(s) with predicted outer membrane localization
An08g04140	154.331	378.4	-1.29388	4.62844e-15		Ortholog(s) have role in proteolysis and cytoplasm localization
An08g04210	0	6.00626	-5.30228	0.044007		Protein of unknown function
An08g04220	0.827511	10.8113	-3.7076	0.0335129		Protein of unknown function
An08g04235	7.03381	36.6369	-2.38093	0.000311776		Protein of unknown function
An08g04280	26.0666	64.263	-1.30181	0.00266701		Ortholog(s) have mRNA binding, poly(U) RNA binding activity and role in nuclear-transcribed mRNA catabolic process, nonsense-mediated decay, regulation of mRNA stability, stress granule assembly
An08g04300	155.986	369.99	-1.24607	6.45813e-14		Ortholog(s) have ubiquitin protein ligase binding activity, role in endocytosis, positive regulation of ubiquitin-dependent endocytosis, regulation of intracellular transport and early endosome, late endosome localization
An08g04690	0.827511	36.0367	-5.44454	1.48707e-05		Ortholog(s) have role in secondary metabolite biosynthetic process
An08g04870	14.4814	45.6467	-1.65631	0.00201656		Ortholog of A. niger CBS 513.88 : An11g10280, A. oryzae RIB40 : AO090103000142, Aspergillus wentii : Aspwe1_0041573 and Aspergillus versicolor : Aspve1_0086390
An08g04880	424.927	2425.95	-2.51326	1.64945e-269		Ortholog(s) have role in mitochondrial respiratory chain complex IV assembly and integral component of mitochondrial inner membrane, mitochondrial membrane, mitochondrial respirasome, plasma membrane localization
An08g05100	36.4104	114.717	-1.65567	3.04257e-07		Ortholog(s) have role in ascospore formation, asexual sporulation resulting in formation of a cellular spore, carotenoid biosynthetic process and cellular response to blue light, more
An08g05300	251.564	1432.49	-2.50953	3.04767e-168		Ortholog(s) have ATP binding, heat shock protein binding activity
An08g05310	2.06882	24.6252	-3.57328	0.000399261		Ortholog of A. nidulans FGSC A4 : AN6315, AN9346, A. niger CBS 513.88 : An13g01700, A. oryzae RIB40 : AO090020000178 and Aspergillus sydowii : Aspsy1_0072048, Aspsy1_0132512, Aspsy1_1153861
An08g05320	0	8.40877	-5.78771	0.0111011		Has domain(s) with predicted oxidoreductase activity and role in metabolic process
An08g05390	12.8265	453.435	-5.14373	4.65323e-62		Ortholog(s) have double-stranded DNA binding, metallopeptidase activity, proteasome binding, single-stranded DNA binding, transition metal ion binding activity and role in DNA repair
An08g05610	7.4476	61.2639	-3.04019	1.62101e-08	niaD	Nitrate reductase
An08g05640	16.1365	165.174	-3.35558	7.34339e-23	niiA	Putative nitrite reductase
An08g05670	3.72384	33.6351	-3.17511	4.60224e-05	crnA	Putative nitrate transporter
An08g05750	8.27504	28.2281	-1.77031	0.0157814		Protein of unknown function
An08g05760	52.9607	172.98	-1.70761	7.40216e-11		Ortholog of A. nidulans FGSC A4 : AN10140, A. fumigatus Af293 : Afu1g12900, A. oryzae RIB40 : AO090012000610, Aspergillus wentii : Aspwe1_0499968 and Aspergillus sydowii : Aspsy1_1154488
An08g05770	19.4465	55.8596	-1.52228	0.00125991		Protein of unknown function
An08g05790	106.749	360.98	-1.75769	8.21598e-23		Ortholog(s) have glycogen phosphorylase activity, role in glycogen catabolic process, response to heat and cell surface, cytoplasm, hyphal cell wall localization
An08g06040	55.4432	128.535	-1.21307	3.80035e-05		Protein of unknown function
An08g06370	7.44753	82.2836	-3.46577	2.93008e-12		Ortholog(s) have cyclohydrolase activity and role in riboflavin biosynthetic process, riboflavin metabolic process
An08g06420	96.4051	193.402	-1.00442	1.60684e-05		Has domain(s) with predicted integral component of membrane localization
An08g06485	610.29	2207.3	-1.85472	1.10123e-166		Protein of unknown function
An08g06850	801.031	3267.37	-2.0282	1.8504e-243		Has domain(s) with predicted zinc ion binding activity
An08g07350	20.6879	150.758	-2.86538	2.85159e-18		Putative 1,3-beta-glucanosyltransferase; predicted signal peptide secretion sequence
An08g07460	37.2379	178.386	-2.26016	2.86116e-16	trp2	Ca2+-permeable channel
An08g07465	23.584	87.0913	-1.88471	7.66151e-07		Ortholog of A. nidulans FGSC A4 : AN0572, A. fumigatus Af293 : Afu6g11290, Aspergillus wentii : Aspwe1_0027109, Aspergillus sydowii : Aspsy1_0086207 and Aspergillus carbonarius ITEM 5010 : Acar5010_158945
An08g07810	27.7214	97.2962	-1.8114	5.13164e-07		Putative FAD synthase; expression enhanced by maltose
An08g07860	0	6.00538	-5.3021	0.0445106		Protein of unknown function
An08g08280	16.5502	61.263	-1.88817	4.34918e-05		Ortholog of A. nidulans FGSC A4 : AN5372, AN7785, A. fumigatus Af293 : Afu5g07450, Afu6g14060, A. niger CBS 513.88 : An15g02880, An12g10360 and A. oryzae RIB40 : AO090103000388, AO090701000652, AO090010000610
An08g08350	1.65502	27.6288	-4.06125	8.84278e-05		Ortholog of A. fumigatus Af293 : Afu1g00220, A. oryzae RIB40 : AO090138000179, AO090701000817, Neosartorya fischeri NRRL 181 : NFIA_004230 and Aspergillus wentii : Aspwe1_0050022
An08g08480	7.4476	25.8292	-1.79412	0.0213955		Has domain(s) with predicted oxidoreductase activity and role in metabolic process
An08g08490	3.72384	25.2272	-2.76011	0.00159666		Putative phospholipase
An08g08560	132.402	567.591	-2.09993	1.35931e-46		Has domain(s) with predicted role in transmembrane transport and integral component of membrane localization
An08g08600	152.676	458.879	-1.58764	5.99219e-25		Protein of unknown function; expression repressed by tunicamycin and DTT
An08g08670	29.3766	64.2675	-1.12942	0.0083494		Has domain(s) with predicted serine-type endopeptidase activity and role in proteolysis
An08g08840	41.7894	184.999	-2.1463	1.30413e-15		Glutamate decarboxylase
An08g08930	14.8951	123.719	-3.05418	7.69796e-16		Has domain(s) with predicted catalytic activity, molybdenum ion binding, pyridoxal phosphate binding activity
An08g08950	26.0666	77.4821	-1.57165	6.79499e-05		Choline sulphatase
An08g09000	73.2347	375.996	-2.36011	1.83077e-35	dsk2	Putative ubiquitin like protein; expression induced by tunicamycin and DTT
An08g09040	189.914	1123.16	-2.56415	5.88242e-132		Ortholog of A. nidulans FGSC A4 : AN5453/artG, A. fumigatus Af293 : Afu6g13380, A. oryzae RIB40 : AO090003000465, Aspergillus wentii : Aspwe1_0047105 and Aspergillus sydowii : Aspsy1_0044061
An08g09050	9.1027	55.2559	-2.60178	1.12565e-06		Protein of unknown function
An08g09420	76.9585	177.79	-1.20801	1.0639e-06		Ortholog(s) have extracellular region localization
An08g09490	3.31005	27.0286	-3.02956	0.000491554		Has domain(s) with predicted DNA binding, zinc ion binding activity, role in transcription, DNA-templated and nucleus localization
An08g09500	1.65502	12.6136	-2.93004	0.0360533		Has domain(s) with predicted ADP binding, catalytic activity and role in defense response, nucleoside metabolic process
An08g09610	25.2393	79.2854	-1.65137	2.82604e-05	agnD	Alpha-1,3-glucanase
An08g09860	19.4466	47.449	-1.28687	0.0123253		Protein of unknown function; expression induced by tunicamycin and DTT
An08g10010	2.06874	28.831	-3.80076	7.30877e-05		Ortholog(s) have role in syncytium formation by plasma membrane fusion
An08g10340	138.608	394.602	-1.5094	9.94093e-20		Has domain(s) with predicted 3,4-dihydroxy-2-butanone-4-phosphate synthase activity and role in riboflavin biosynthetic process
An08g10600	23.584	93.0949	-1.9809	1.04638e-07		Ortholog(s) have ATPase-coupled transmembrane transporter activity, role in iron import into the mitochondrion, iron-sulfur cluster assembly and mitochondrial inner membrane, mitochondrion localization
An08g10670	45.9268	96.7022	-1.0742	0.00167135		Ortholog(s) have MAP kinase activity
An08g10750	16.1364	89.4929	-2.47145	9.21924e-10		Protein of unknown function
An08g11040	135.712	375.996	-1.47016	3.11141e-18		Has domain(s) with predicted zinc ion binding activity
An08g11060	26.8942	109.31	-2.02307	4.89878e-09		Ortholog of A. oryzae RIB40 : AO090003000581, Aspergillus niger ATCC 1015 : 37730-mRNA, Aspergillus brasiliensis : Aspbr1_0135071 and Aspergillus tubingensis : Asptu1_0027007
An08g11130	31.8594	82.8829	-1.37938	0.000262918		Ortholog of Aspergillus tubingensis : Asptu1_0313449, Aspergillus brasiliensis : Aspbr1_0135001, Aspergillus kawachii : Aspka1_0178320 and Aspergillus acidus : Aspfo1_0391417
An08g11180	4.13756	23.4258	-2.50122	0.00477089		Has domain(s) with predicted catalytic activity and role in nucleoside metabolic process
An08g11190	31.8592	165.175	-2.37421	4.479e-16	ank1	Ankyrin
An08g11230	221.773	619.854	-1.48284	1.59067e-31		Protein of unknown function
An08g11340	7.03381	51.6548	-2.87651	6.20139e-07		Protein of unknown function
An08g11480	2.48253	15.0152	-2.59655	0.029765		Ortholog of Aspergillus acidus : Aspfo1_0065968, Aspfo1_0714066 and Aspergillus wentii : Aspwe1_0177536
An08g11610	0	7.20752	-5.56532	0.0217577		Has domain(s) with predicted ADP binding, catalytic activity, microtubule motor activity, nucleoside-triphosphatase activity, nucleotide binding activity, role in nucleoside metabolic process and kinesin complex localization
An08g11620	2.06882	19.2209	-3.2158	0.00375866		Has domain(s) with predicted DNA binding, nucleic acid binding activity
An08g11660	0	12.6118	-6.37255	0.00145737		Protein of unknown function
An08g12080	14.4814	42.0439	-1.53769	0.00590966		Ortholog of Aspergillus kawachii : Aspka1_0183308 and Aspergillus acidus : Aspfo1_0066033
An08g12110	59.5808	128.536	-1.10925	0.000156263		Has domain(s) with predicted ATP binding, protein kinase activity, transferase activity, transferring phosphorus-containing groups activity and role in protein phosphorylation
An08g12200	8.27511	31.2335	-1.91623	0.00572349		Has domain(s) with predicted catalytic activity and role in nucleoside metabolic process
An09g00170	0	9.00984	-5.88731	0.00799673		Alpha-isopropylmalate synthase
An09g00500	19.0327	51.6539	-1.44039	0.00337378		Has domain(s) with predicted DNA-binding transcription factor activity, RNA polymerase II-specific, zinc ion binding activity, role in regulation of transcription, DNA-templated and nucleus localization
An09g00580	24.4116	75.6807	-1.63235	4.83506e-05		Has domain(s) with predicted DNA binding, DNA-binding transcription factor activity, RNA polymerase II-specific, zinc ion binding activity and role in regulation of transcription, DNA-templated, transcription, DNA-templated
An09g00630	27.7214	70.8721	-1.35422	0.001018	cipC	Ortholog of A. nidulans FGSC A4 : AN7937/cipC, A. oryzae RIB40 : AO090113000132, Neosartorya fischeri NRRL 181 : NFIA_028040 and Aspergillus wentii : Aspwe1_0033535, Aspwe1_0132880
An09g00950	16.1365	66.0707	-2.03367	6.21643e-06		Putative aminopeptidase; acid protease; expression induced by tunicamycin and DTT
An09g00960	52.1332	174.776	-1.74524	3.49543e-11		Ortholog of A. oryzae RIB40 : AO090026000151
An09g01050	0	10.8122	-6.15038	0.00327777		Protein involved in the 19749177removal of oxidized membrane phospholipids
An09g01100	29.3766	631.842	-4.42683	7.10879e-95		Ortholog(s) have intracellular localization
An09g01120	3.72376	16.8175	-2.17512	0.0405672		Ortholog of A. oryzae RIB40 : AO090166000054, Aspergillus wentii : Aspwe1_0118499, Aspergillus niger ATCC 1015 : 189001-mRNA and Aspergillus carbonarius ITEM 5010 : Acar5010_171555, Acar5010_208684
An09g01220	12.4127	64.8677	-2.38568	4.70699e-07		Ortholog of A. nidulans FGSC A4 : AN2326, A. fumigatus Af293 : Afu3g14650, Neosartorya fischeri NRRL 181 : NFIA_062630 and Aspergillus versicolor : Aspve1_0050509
An09g01550	2.89633	25.2272	-3.12268	0.00070942	AO-I	Copper/quinone-containing amine oxidase
An09g01640	6.62017	91.297	-3.78563	3.97447e-14		Ortholog of Aspergillus tubingensis : Asptu1_0061820 and Aspergillus acidus : Aspfo1_0063344
An09g01650	25.6529	73.2764	-1.51423	0.000185276		Has domain(s) with predicted role in transmembrane transport and integral component of membrane localization
An09g01710	27.308	130.935	-2.26146	2.72301e-12		Ortholog of A. nidulans FGSC A4 : AN0788 and A. niger CBS 513.88 : An09g02430, An03g05960, An09g00710, An09g00820
An09g02310	6.2063	39.0394	-2.65313	5.60841e-05		Protein of unknown function
An09g02320	1.24123	25.8265	-4.37897	0.000157211		Ortholog of A. niger CBS 513.88 : An11g06430, A. oryzae RIB40 : AO090001000002, Aspergillus niger ATCC 1015 : 43417-mRNA, 52994-mRNA and Aspergillus carbonarius ITEM 5010 : Acar5010_060362
An09g02330	0	6.60645	-5.43971	0.0307706		Protein of unknown function
An09g02760	19.0328	42.6449	-1.16388	0.033125		Protein of unknown function
An09g02800	26.4804	120.127	-2.18156	6.77082e-11		Serine transacetylase/serine O-acetyltransferase
An09g02920	2.48253	163.371	-6.04019	7.03403e-20		Has domain(s) with predicted NADP binding, coenzyme binding, oxidoreductase activity, acting on the CH-OH group of donors, NAD or NADP as acceptor, phosphogluconate dehydrogenase (decarboxylating) activity
An09g02940	0	11.4106	-6.22815	0.00250722		Protein of unknown function
An09g02943	7.8614	126.13	-4.00399	1.82421e-19		Ortholog of Aspergillus tubingensis : Asptu1_0136466 and Aspergillus acidus : Aspfo1_0092981
An09g02945	13.2402	308.125	-4.54052	2.35762e-46		Protein of unknown function
An09g03100	27.3079	76.8811	-1.49331	0.000149796	agtA	GPI-anchored alpha-glucanosyltransferase; alpha-glucan transferase; induced by caspofungin
An09g03150	11.1712	43.8426	-1.97256	0.000579048		Protein of unknown function
An09g03160	43.0307	167.576	-1.96138	9.41325e-13		Has domain(s) with predicted ATP binding, ATPase-coupled cation transmembrane transporter activity, ATPase-coupled intramembrane lipid transporter activity, magnesium ion binding, metal ion binding, nucleotide binding activity
An09g03210	0	8.40966	-5.78784	0.0111869		Has domain(s) with predicted electron transfer activity, heme binding, iron ion binding, oxidoreductase activity, acting on paired donors, with incorporation or reduction of molecular oxygen activity and role in oxidation-reduction process
An09g03230	0	24.6261	-7.33794	2.69738e-05		Ortholog of A. nidulans FGSC A4 : AN6413, AN6419, AN6946, AN5312, AN5664, AN8328, AN3241, AN10369, AN1930, AN2386, AN1738, AN11159, AN8984, AN8951, AN1540, AN8971, AN9387, AN9266, AN9306, AN1317, AN10886, AN7232, AN7774, AN12202
An09g03265	13.6538	63.0662	-2.20756	3.15628e-06		Protein of unknown function
An09g03270	10.3439	51.6539	-2.32009	1.38414e-05		Has domain(s) with predicted role in response to stress and integral component of membrane localization
An09g03330	4.55128	44.4464	-3.28771	1.05369e-06		Ortholog of A. nidulans FGSC A4 : AN7780, A. fumigatus Af293 : Afu3g15060, A. oryzae RIB40 : AO090701000176, Aspergillus wentii : Aspwe1_0042707 and Aspergillus sydowii : Aspsy1_0090477
An09g03340	0	7.20841	-5.56547	0.0219716		Ortholog(s) have basic amino acid transmembrane transporter activity
An09g03370	340.106	1317.72	-1.954	3.09961e-100		Protein of unknown function
An09g03380	5.37879	115.918	-4.42968	3.84413e-18		Ortholog of A. nidulans FGSC A4 : AN7583, A. fumigatus Af293 : Afu2g15170, Aspergillus wentii : Aspwe1_0117969, Aspergillus sydowii : Aspsy1_0152812 and Aspergillus terreus NIH2624 : ATET_07870
An09g03470	19.8603	115.32	-2.53769	1.29346e-12		Has domain(s) with predicted methyltransferase activity and role in metabolic process
An09g03540	21.9291	109.323	-2.31765	1.56821e-10		Protein of unknown function
An09g03550	33.1005	264.89	-3.00045	5.23822e-32		Ortholog of Aspergillus tubingensis : Asptu1_0089381
An09g04060	16.5503	42.6431	-1.36547	0.0130841		Has domain(s) with predicted DNA-binding transcription factor activity, RNA polymerase II-specific, zinc ion binding activity, role in regulation of transcription, DNA-templated and nucleus localization
An09g04080	34.7556	111.717	-1.68454	2.91099e-07		Ortholog of A. nidulans FGSC A4 : AN2514, A. fumigatus Af293 : Afu3g14280, A. oryzae RIB40 : AO090020000623, Aspergillus wentii : Aspwe1_0049956 and Aspergillus sydowii : Aspsy1_0736673
An09g04300	235.841	686.519	-1.54148	6.93267e-38		Ortholog(s) have calmodulin binding, cytoskeletal protein binding, lipid binding activity
An09g04440	35.9966	121.329	-1.75298	3.34985e-08		Ortholog(s) have role in asexual sporulation resulting in formation of a cellular spore, cleistothecium development, sexual sporulation resulting in formation of a cellular spore
An09g04470	185.362	511.125	-1.46333	1.18142e-24		Ortholog(s) have calcium-dependent cysteine-type endopeptidase activity, cysteine-type endopeptidase activity
An09g04540	15.7226	49.8516	-1.66479	0.00109191		Protein of unknown function
An09g04620	126.609	406.029	-1.68119	5.93672e-24		Ortholog of A. nidulans FGSC A4 : AN2492, A. fumigatus Af293 : Afu3g14020, A. oryzae RIB40 : AO090012000726, Aspergillus wentii : Aspwe1_0108589 and Aspergillus sydowii : Aspsy1_0148218
An09g04660	65.3736	135.745	-1.05411	0.000218009		Ortholog(s) have RNA polymerase II CTD heptapeptide repeat kinase activity, cyclin-dependent protein serine/threonine kinase activity
An09g04690	1.65502	25.8274	-3.96397	0.000176584		Ortholog of A. fumigatus Af293 : Afu1g17280, A. niger CBS 513.88 : An04g08290, An09g01490, A. oryzae RIB40 : AO090701000484, AO090009000441 and Neosartorya fischeri NRRL 181 : NFIA_008090
An09g04790	41.7891	86.4893	-1.0494	0.00401623		Ortholog of A. nidulans FGSC A4 : AN3145, A. fumigatus Af293 : Afu3g13930, A. oryzae RIB40 : AO090012000761, Aspergillus wentii : Aspwe1_0409946 and Aspergillus sydowii : Aspsy1_0742106
An09g04800	9.51642	28.8301	-1.59908	0.0249664		Protein of unknown function
An09g04810	4.13756	30.0313	-2.85961	0.000316781		High-affinity glucose transporter
An09g04830	3.31005	37.2397	-3.49191	6.65914e-06		Ortholog of A. nidulans FGSC A4 : AN2683, AN5069, A. fumigatus Af293 : Afu5g02860, Afu5g14320, A. niger CBS 513.88 : An14g05730 and A. oryzae RIB40 : AO090102000482, AO090001000197
An09g04910	19.0328	130.936	-2.7823	1.28413e-15		Ortholog(s) have NAD+ binding, sequence-specific DNA binding activity
An09g04920	2.06874	37.8399	-4.19306	2.2533e-06		Protein of unknown function
An09g04940	16.5502	69.0725	-2.06126	2.79335e-06		Has domain(s) with predicted DNA binding, nucleic acid binding, zinc ion binding activity
An09g04960	1.65502	85.2863	-5.6874	1.08073e-11		Has domain(s) with predicted ATP binding, protein kinase activity, transferase activity, transferring phosphorus-containing groups activity and role in protein phosphorylation
An09g04970	55.4433	4753.35	-6.42179	0		Ortholog of A. nidulans FGSC A4 : AN6420, A. fumigatus Af293 : Afu2g01100, A. oryzae RIB40 : AO090005001149, Aspergillus wentii : Aspwe1_0033340 and Aspergillus sydowii : Aspsy1_0178541
An09g05010	17.3777	175.985	-3.34014	3.46632e-24		Ortholog(s) have (R)-carnitine transmembrane transporter activity, choline transmembrane transporter activity, ethanolamine transmembrane transporter activity
An09g05020	14.8951	161.57	-3.43924	1.09854e-22		Protein of unknown function
An09g05200	0.827511	12.6127	-3.92996	0.0167537		Has domain(s) with predicted DNA binding, zinc ion binding activity, role in transcription, DNA-templated and nucleus localization
An09g05240	50.8921	182.593	-1.84311	1.18124e-12		Ortholog of A. nidulans FGSC A4 : AN8181, A. fumigatus Af293 : Afu5g03060, A. oryzae RIB40 : AO090102000509, Aspergillus wentii : Aspwe1_0053030 and Aspergillus sydowii : Aspsy1_0050627
An09g05440	23.9979	48.0519	-1.00167	0.0497815		Protein of unknown function
An09g05460	61.6499	132.739	-1.10642	0.000129223		Ortholog(s) have protein kinase activity, pyruvate dehydrogenase (acetyl-transferring) kinase activity and role in carbon utilization, negative regulation of pyruvate dehydrogenase activity, peptidyl-serine phosphorylation
An09g05600	4.96507	90.6977	-4.19117	2.02944e-14		Ortholog of A. nidulans FGSC A4 : AN10386, AN5039, A. niger CBS 513.88 : An13g01270 and A. oryzae RIB40 : AO090026000484, AO090005000917, AO090103000243, AO090005001067
An09g05625	222.187	3678.72	-4.04937	0		Ortholog of A. nidulans FGSC A4 : AN11597, A. fumigatus Af293 : Afu5g03300, Neosartorya fischeri NRRL 181 : NFIA_038810, Aspergillus wentii : Aspwe1_0114897 and Aspergillus versicolor : Aspve1_0203178
An09g05655	73.6487	568.781	-2.94915	1.03515e-68		Ortholog of A. nidulans FGSC A4 : AN8202, A. fumigatus Af293 : Afu5g03340, A. oryzae RIB40 : AO090102000539, Aspergillus wentii : Aspwe1_0115517 and Aspergillus sydowii : Aspsy1_0161584
An09g05840	7.03388	24.6261	-1.80779	0.0241341		Uridylate kinase
An09g05940	26.0667	60.6655	-1.21865	0.00617398	sox	Sulphydryl oxidase
An09g06000	10.7576	31.2335	-1.53772	0.0227096		Ortholog of A. nidulans FGSC A4 : AN8227, A. fumigatus Af293 : Afu5g03590, A. oryzae RIB40 : AO090102000569, Aspergillus wentii : Aspwe1_0093098 and Aspergillus sydowii : Aspsy1_0509058
An09g06010	44.6855	183.188	-2.03545	1.56616e-14		Ortholog(s) have 4 iron, 4 sulfur cluster binding, ATPase activity, role in iron-sulfur cluster assembly, tRNA wobble uridine modification and Nbp35-Cfd1 ATPase complex, cytoplasm localization
An09g06180	34.7556	91.2952	-1.3933	9.40962e-05		Has domain(s) with predicted endoribonuclease activity and role in cleavage involved in rRNA processing, ribosomal small subunit biogenesis
An09g06200	4.55128	96.7022	-4.40919	2.4549e-15		Ortholog of A. nidulans FGSC A4 : AN6413, AN6419, AN6946, AN5312, AN5664, AN8328, AN3241, AN10369, AN1930, AN2386, AN1738, AN11159, AN8984, AN8951, AN1540, AN8971, AN9387, AN9266, AN9306, AN1317, AN10886, AN7232, AN7774, AN12202
An09g06275	3.30997	15.6172	-2.2382	0.0474932		Protein of unknown function
An09g06280	73.6484	167.574	-1.18608	3.22563e-06		Ortholog(s) have transcription coactivator activity, transcription regulatory region DNA binding activity
An09g06410	65.3734	384.99	-2.55806	1.19402e-39		Ortholog of A. nidulans FGSC A4 : AN9521, AN0790, A. fumigatus Af293 : Afu5g03750, A. oryzae RIB40 : AO090102000585 and Aspergillus wentii : Aspwe1_0174463
An09g06450	4.13756	25.8265	-2.642	0.00181236		Ortholog of A. nidulans FGSC A4 : AN8235, A. fumigatus Af293 : Afu5g03710, A. oryzae RIB40 : AO090102000581, Aspergillus wentii : Aspwe1_0043078 and Aspergillus sydowii : Aspsy1_0161939
An09g06460	95.9909	465.481	-2.27775	1.65999e-41		Has domain(s) with predicted protein phosphatase inhibitor activity and role in regulation of phosphoprotein phosphatase activity, regulation of signal transduction
An09g06500	9.10263	30.6297	-1.75061	0.0118113		Ortholog(s) have role in cellular response to drug, filamentous growth of a population of unicellular organisms
An09g06580	18.619	45.0465	-1.27464	0.0160439		Has domain(s) with predicted nucleic acid binding, nucleotide binding activity, role in transport and intracellular localization
An09g06590	225.497	2988.05	-3.72803	0	sspB	Hsp90 chaperone
An09g06680	716.626	1965.24	-1.45542	7.58568e-104	citA	Putative citrate synthase; predicted N-terminal mitochondrial import signal and a C-terminal peroxisomal target sequence (AKL)
An09g06760	368.655	1092.56	-1.56735	1.44996e-65		Ortholog of A. nidulans FGSC A4 : AN8281, A. fumigatus Af293 : Afu5g04290, A. oryzae RIB40 : AO090102000635, Aspergillus wentii : Aspwe1_0043150 and Aspergillus sydowii : Aspsy1_0094483
An10g00010	4.55128	30.6324	-2.7507	0.000373082		Putative alcohol dehydrogenase (catalyzed by glycerol dehydrogenase II (NADP+)
An10g00020	3.31012	42.6458	-3.68746	7.50929e-07		Has domain(s) with predicted channel activity, role in cation transport, hemolysis in other organism involved in symbiotic interaction, pore complex assembly and pore complex localization
An10g00110	0	26.4276	-7.4398	1.73992e-05		Has domain(s) with predicted electron transfer activity, heme binding, iron ion binding, oxidoreductase activity, acting on paired donors, with incorporation or reduction of molecular oxygen activity and role in oxidation-reduction process
An10g00120	0	198.209	-10.3467	1.79945e-11		Has domain(s) with predicted catalytic activity and role in metabolic process
An10g00130	0	24.627	-7.33798	2.71044e-05		Has domain(s) with predicted prenyltransferase activity and integral component of membrane localization
An10g00140	0	8.40877	-5.78771	0.0111011		Putative polyketide synthase (PKS), encoded in a predicted secondary metabolite gene cluster
An10g00150	6.2063	789.251	-6.99059	3.55321e-70		Has domain(s) with predicted electron transfer activity, heme binding, iron ion binding, oxidoreductase activity, acting on paired donors, with incorporation or reduction of molecular oxygen activity and role in oxidation-reduction process
An10g00160	2.48253	165.171	-6.056	5.25061e-20		Protein of unknown function
An10g00170	189.086	1583.27	-3.06578	5.29265e-225		Has domain(s) with predicted oxidoreductase activity and role in metabolic process
An10g00180	54.202	300.316	-2.47006	5.06706e-30		Ortholog of Aspergillus wentii : Aspwe1_0034502, Aspwe1_0036435, Aspergillus clavatus NRRL 1 : ACLA_093650, Aspergillus carbonarius ITEM 5010 : Acar5010_513315 and Aspergillus brasiliensis : Aspbr1_0160415
An10g00190	3.72376	270.284	-6.18155	3.26975e-31		Has domain(s) with predicted FAD binding, UDP-N-acetylmuramate dehydrogenase activity, flavin adenine dinucleotide binding, oxidoreductase activity, acting on CH-OH group of donors activity and role in oxidation-reduction process
An10g00280	0	11.4123	-6.22834	0.00246765		Ortholog of A. fumigatus Af293 : Afu7g08530, Aspergillus tubingensis : Asptu1_0053817, Aspergillus fumigatus A1163 : AFUB_097670, AFUB_098030 and Aspergillus sydowii : Aspsy1_0041373
An10g00320	23.1703	146.556	-2.6611	1.94062e-16		Has domain(s) with predicted N-acetyltransferase activity
An10g00380	7.86125	82.8873	-3.3983	3.58946e-12		Has domain(s) with predicted DNA binding, DNA-binding transcription factor activity, copper ion binding activity, role in regulation of transcription, DNA-templated and nucleus localization
An10g00520	9.10263	36.6324	-2.00883	0.00191283		Protein of unknown function
An10g00670	8.27519	25.2272	-1.60811	0.0392118		Ortholog(s) have trans-aconitate 3-methyltransferase activity and cytosol localization
An10g00830	44.2718	497.922	-3.49146	1.86152e-69		Ortholog of A. oryzae RIB40 : AO090701000317, Neosartorya fischeri NRRL 181 : NFIA_032720, Aspergillus wentii : Aspwe1_0113630 and Aspergillus clavatus NRRL 1 : ACLA_093900
An10g00840	3.31005	16.2156	-2.29248	0.037456		Ortholog(s) have extracellular region localization
An10g01010	0.827511	69.6727	-6.39566	3.65823e-08		Ortholog of A. nidulans FGSC A4 : AN8354, AN9181, AN8970, A. fumigatus Af293 : Afu1g12440, Afu1g12460, Afu6g00230 and A. niger CBS 513.88 : An12g03270, An01g11070, An11g04060, An16g00990
An11g00550	74.476	275.693	-1.88821	2.50305e-19		Ortholog(s) have chaperone binding, unfolded protein binding activity and role in chaperone-mediated protein complex assembly, protein folding, protein import into mitochondrial intermembrane space, protein refolding
An11g00760	14.0676	39.0403	-1.47259	0.011618		3-oxoacyl-[acyl-carrier protein] reductase
An11g00830	4.13756	22.2227	-2.42519	0.00743619		Ortholog of A. nidulans FGSC A4 : AN2456, A. fumigatus Af293 : Afu6g10360, A. oryzae RIB40 : AO090023000231, Aspergillus wentii : Aspwe1_0050777 and Aspergillus sydowii : Aspsy1_0141642
An11g01080	57.9257	233.641	-2.01202	5.02888e-18		Ortholog of A. nidulans FGSC A4 : AN2467, A. fumigatus Af293 : Afu6g10340, A. oryzae RIB40 : AO090023000250, Aspergillus wentii : Aspwe1_0059095 and Aspergillus sydowii : Aspsy1_0125009
An11g01100	25.2391	96.0993	-1.92887	1.15176e-07		Ortholog(s) have role in cellular response to glucose stimulus and cytoplasm localization
An11g01120	61.6494	172.376	-1.4834	8.67194e-09	alr	NADPH-dependent erythrose reductase; slow growth phenotype on l-arabinose
An11g01260	4.96507	181.395	-5.19116	5.29482e-26		Has domain(s) with predicted metal ion transmembrane transporter activity, role in metal ion transport, transmembrane transport and membrane localization
An11g01270	0	13.2138	-6.43979	0.00111159		Has domain(s) with predicted amino acid transmembrane transporter activity, role in amino acid transmembrane transport, amino acid transport, transmembrane transport and integral component of membrane, membrane localization
An11g01500	7.03381	24.0251	-1.77216	0.0291557		Protein of unknown function
An11g01560	2.89625	15.0161	-2.37423	0.0422969		Protein of unknown function
An11g01580	10.3439	43.8453	-2.08365	0.000265401		Protoporphyrinogen oxidase
An11g01790	18.2053	48.051	-1.4002	0.00619183		Has domain(s) with predicted GTP binding activity, role in small GTPase mediated signal transduction and intracellular localization
An11g01990	28.1353	80.4839	-1.51632	8.16488e-05		Ortholog of A. nidulans FGSC A4 : AN3945, A. fumigatus Af293 : Afu6g08130, A. oryzae RIB40 : AO090003000113, Aspergillus wentii : Aspwe1_0032593 and Aspergillus sydowii : Aspsy1_0148533
An11g02570	21.1015	91.8927	-2.12262	2.6532e-08		Protein of unknown function
An11g02600	14.8951	43.8453	-1.55758	0.00433827		Ortholog(s) have glycerophosphodiester transmembrane transporter activity and role in glycerophosphodiester transmembrane transport
An11g02620	57.9259	227.036	-1.97064	4.52212e-17		Alanine transaminase
An11g02760	43.0305	147.758	-1.77979	6.1808e-10		Ortholog(s) have GTPase activity, calcium ion binding activity
An11g02780	63.3046	218.025	-1.78412	2.60901e-14		Ortholog(s) have role in ascospore formation, cellular response to calcium ion, fungal-type cell wall organization or biogenesis and cell cortex, cytoplasm, division septum localization
An11g02980	9.51642	37.839	-1.99139	0.00130316		Putative amidase/acetamidase
An11g03030	9.93029	145.347	-3.87155	7.97813e-22		Ortholog of Aspergillus tubingensis : Asptu1_0056759 and Aspergillus acidus : Aspfo1_0057019
An11g03040	21.929	346.573	-3.98223	3.60163e-51		Ortholog of A. nidulans FGSC A4 : AN1880, A. fumigatus Af293 : Afu2g04350, A. oryzae RIB40 : AO090003000221, Aspergillus wentii : Aspwe1_0098739 and Aspergillus sydowii : Aspsy1_0126133
An11g03170	427.41	1019.25	-1.25382	4.04407e-44		Ortholog of A. nidulans FGSC A4 : AN1873, A. fumigatus Af293 : Afu2g04460, A. oryzae RIB40 : AO090003000241, Aspergillus wentii : Aspwe1_0046130 and Aspergillus sydowii : Aspsy1_0026293
An11g03290	54.202	134.539	-1.31161	5.72278e-06		Ortholog of A. nidulans FGSC A4 : AN1876, A. fumigatus Af293 : Afu2g04430, A. oryzae RIB40 : AO090003000235, Aspergillus wentii : Aspwe1_0046126 and Aspergillus sydowii : Aspsy1_0074932
An11g03340	56.2707	5104.85	-6.50333	0	aamA	Putative acid alpha-amylase; abundantly expressed on d-maltose; most highly expressed at the periphery of colonies; repressed by xylose and induced by maltose; AmyR dependant regulation
An11g03350	11.1714	122.53	-3.45524	1.08662e-17		Has domain(s) with predicted role in transmembrane transport and integral component of membrane localization
An11g03360	1.65488	57.6664	-5.12279	8.88888e-09		Protein of unknown function
An11g03680	0	7.8077	-5.68073	0.0154532		Has domain(s) with predicted oxidoreductase activity, transferase activity, transferring acyl groups other than amino-acyl groups, zinc ion binding activity and role in oxidation-reduction process
An11g03690	4.13756	31.2326	-2.9162	0.000192258		Has domain(s) with predicted DNA binding, DNA-binding transcription factor activity, RNA polymerase II-specific, zinc ion binding activity and role in regulation of transcription, DNA-templated, transcription, DNA-templated
An11g03820	1.2413	93.6968	-6.23811	3.44433e-11		Has domain(s) with predicted FMN binding, oxidoreductase activity, riboflavin reductase (NADPH) activity and role in oxidation-reduction process
An11g04060	0	12.0125	-6.30229	0.00187716		Ortholog of A. nidulans FGSC A4 : AN8354, AN9181, AN8970, A. fumigatus Af293 : Afu1g12440, Afu1g12460, Afu6g00230 and A. niger CBS 513.88 : An12g03270, An10g01010, An01g11070, An16g00990
An11g04180	446.856	1251.1	-1.48532	7.04527e-72	bipA	DnaK-type molecular chaperone; ER chaperone; unfolded protein response (UPR) target gene; expression enhanced by maltose, by heat shock, DTT and by tunicamycin treatment
An11g04190	70.752	192.802	-1.44628	2.17785e-09		Protein of unknown function
An11g04370	378.173	828.872	-1.1321	1.40949e-29		Cytochrome b5
An11g04410	59.5807	153.158	-1.3621	5.07549e-07		Ortholog of A. nidulans FGSC A4 : AN2070, A. fumigatus Af293 : Afu2g04750, A. oryzae RIB40 : AO090003000278, Aspergillus wentii : Aspwe1_0718370 and Aspergillus sydowii : Aspsy1_0142154
An11g04810	1077.01	5442.31	-2.33719	0	aox1	Mitochondria-localized alternative oxidase; functions in a cyanide- and antimycin A-insensitive and salicylhydroxamic acid-sensitive respiratory pathway; constitutively expressed regardless of the glucose concentration
An11g04820	25.6529	184.993	-2.85028	5.31818e-22		Ortholog of A. nidulans FGSC A4 : AN2100, A. fumigatus Af293 : Afu2g05070, Aspergillus wentii : Aspwe1_0120231, Aspergillus sydowii : Aspsy1_0054017 and Aspergillus terreus NIH2624 : ATET_05993
An11g04900	14.8953	74.4759	-2.32193	1.05284e-07		Ortholog of Aspergillus tubingensis : Asptu1_0123883, Aspergillus brasiliensis : Aspbr1_0111991, Aspergillus glaucus : Aspgl1_1284301 and Aspergillus kawachii : Aspka1_0174003
An11g05000	38.4792	114.122	-1.56841	1.11563e-06		Ortholog(s) have molecular function regulator activity, role in sphingolipid metabolic process and extracellular region, fungal-type vacuole membrane localization
An11g05100	2.89625	42.0447	-3.85964	6.59618e-07		Has domain(s) with predicted ATP binding, protein kinase activity, transferase activity, transferring phosphorus-containing groups activity and role in protein phosphorylation
An11g05110	2.48253	18.0188	-2.85961	0.00900344		Has domain(s) with predicted ATP binding, protein kinase activity, transferase activity, transferring phosphorus-containing groups activity and role in protein phosphorylation
An11g05230	75.3034	198.806	-1.40058	3.04752e-09		Has domain(s) with predicted oxidoreductase activity and role in oxidation-reduction process
An11g05280	0.827511	17.4186	-4.39569	0.00291187		Has domain(s) with predicted transmembrane transporter activity, role in transmembrane transport and integral component of membrane, membrane localization
An11g05390	0.827511	20.4213	-4.62514	0.00107083		Ortholog of Aspergillus niger ATCC 1015 : 52980-mRNA and Aspergillus aculeatus ATCC16872 : Aacu16872_029599
An11g05580	1.24123	19.8202	-3.9971	0.00142768		Has domain(s) with predicted flavin adenine dinucleotide binding, oxidoreductase activity, acting on CH-OH group of donors activity and role in oxidation-reduction process
An11g05980	1.2413	26.4285	-4.41218	0.000128557		Ortholog of A. fumigatus Af293 : Afu6g09800, Neosartorya fischeri NRRL 181 : NFIA_069810, NFIA_079610, Aspergillus wentii : Aspwe1_0039571 and Aspergillus versicolor : Aspve1_0656122
An11g06040	5.79258	25.2263	-2.12265	0.0087145		Has domain(s) with predicted kinase activity, transferase activity, transferring phosphorus-containing groups activity and role in glycerophospholipid biosynthetic process
An11g06050	2.06874	30.0322	-3.85965	4.51141e-05		Ortholog of Aspergillus tubingensis : Asptu1_0173738
An11g06080	13.2401	40.2398	-1.60372	0.00562852		Putative beta-glucosidase
An11g06250	13.654	34.2344	-1.32614	0.0355747		Protein of unknown function
An11g06420	0	21.6234	-7.15034	6.0828e-05		Ortholog(s) have role in arginine transport and plasma membrane localization
An11g06870	11.5854	45.0465	-1.95913	0.000492701		Ortholog of Aspergillus tubingensis : Asptu1_0031114, Aspergillus brasiliensis : Aspbr1_0191278, Aspergillus kawachii : Aspka1_0176189 and Aspergillus acidus : Aspfo1_0442569
An11g06890	52.547	150.149	-1.51473	6.39273e-08		Ortholog of A. nidulans FGSC A4 : AN1762, A. fumigatus Af293 : Afu6g09150, Aspergillus wentii : Aspwe1_0120593, Aspergillus sydowii : Aspsy1_0139038 and Aspergillus terreus NIH2624 : ATET_06673
An11g06960	28.9628	94.3006	-1.70305	2.2142e-06		Ortholog(s) have aminopeptidase activity, role in protein processing, protein stabilization and extrinsic component of mitochondrial inner membrane, mitochondrion, nucleus localization
An11g06970	42.203	1144.22	-4.76086	8.34188e-177		Protein of unknown function; expression induced by tunicamycin and DTT
An11g07380	58.7533	184.987	-1.65469	6.01865e-11		Has domain(s) with predicted catalytic activity and role in biosynthetic process
An11g07710	0	9.61002	-5.98036	0.00587102		Ortholog of Aspergillus tubingensis : Asptu1_0057124
An11g07720	0	10.8113	-6.15029	0.00325079		Ortholog of Aspergillus tubingensis : Asptu1_0044504, Aspergillus brasiliensis : Aspbr1_0050878, Aspergillus kawachii : Aspka1_0176134 and Aspergillus acidus : Aspfo1_0068064
An11g07875	109.645	505.13	-2.20381	1.1969e-43		Ortholog of A. nidulans FGSC A4 : AN7530, Aspergillus wentii : Aspwe1_0121053, Aspergillus sydowii : Aspsy1_0031999 and Aspergillus terreus NIH2624 : ATET_06692
An11g07880	47.9956	216.228	-2.17157	1.63688e-18		Protein of unknown function
An11g08070	4.13756	118.322	-4.8378	4.1442e-18		Ortholog of A. nidulans FGSC A4 : AN1314, A. niger CBS 513.88 : An09g03760, Neosartorya fischeri NRRL 181 : NFIA_030520 and Aspergillus versicolor : Aspve1_0031176
An11g08080	37.238	100.906	-1.43816	2.22461e-05		Has domain(s) with predicted O-methyltransferase activity, methyltransferase activity
An11g08190	0	7.20752	-5.56532	0.0217577		Has domain(s) with predicted role in transmembrane transport and integral component of membrane localization
An11g08530	3.31005	22.2245	-2.7472	0.00364427		Has domain(s) with predicted catalytic activity, coenzyme binding activity and role in cellular metabolic process
An11g08760	0	12.6136	-6.37272	0.00143497		Protein of unknown function
An11g08770	0	7.20752	-5.56532	0.0217577		Protein of unknown function
An11g09030	7.03388	50.4535	-2.84256	1.03673e-06		Has domain(s) with predicted transferase activity, transferring hexosyl groups activity and role in metabolic process
An11g09300	14.0678	47.4499	-1.75401	0.000951188		Protein of unknown function
An11g09600	31.0316	81.0859	-1.3857	0.000266224		Has domain(s) with predicted transmembrane transporter activity, role in transmembrane transport and integral component of membrane, membrane localization
An11g09660	15.3089	42.644	-1.47797	0.00737511		Ortholog(s) have diacylglycerol cholinephosphotransferase activity, ethanolaminephosphotransferase activity and role in phosphatidylcholine biosynthetic process, phosphatidylethanolamine biosynthetic process
An11g09770	66.2008	155.561	-1.23256	3.59235e-06		Phosphoserine phosphatase
An11g09970	208.533	782.59	-1.908	6.88945e-58		Ortholog(s) have role in aerobic respiration, development of symbiont in host and mitochondrial intermembrane space localization
An11g10110	33.5143	129.734	-1.95272	4.24901e-10		Protein with similarity to RNA polymerase II mediator complex subunit
An11g10140	56.6845	116.522	-1.03958	0.000761525		Ortholog(s) have role in mitochondrial respiratory chain complex I assembly
An11g10380	127.85	312.328	-1.2886	1.7792e-12		Ortholog(s) have proteasome regulatory particle, lid subcomplex localization
An11g10390	2.89625	22.8247	-2.97831	0.0019282		Ortholog(s) have DASH complex, condensed chromosome, centromeric region, condensed nuclear chromosome kinetochore, mitotic spindle pole body localization
An11g10470	19.4466	127.336	-2.71105	9.071e-15		Ortholog(s) have mitochondrion localization
An11g10480	1.65502	15.0143	-3.18144	0.013943		Protein of unknown function
An11g10490	1516.42	4940.68	-1.70405	9.82323e-199		Ortholog(s) have proteasome binding, protein binding, bridging, ubiquitin binding, ubiquitin conjugating enzyme activity, ubiquitin-protein transferase activity
An11g10500	59.1673	190.395	-1.68613	1.41901e-11		Protein of unknown function
An11g10520	18.2052	145.349	-2.9971	1.97448e-18		Ortholog of A. nidulans FGSC A4 : AN2760, A. fumigatus Af293 : Afu3g06020, A. oryzae RIB40 : AO090020000072, Aspergillus wentii : Aspwe1_0052504 and Aspergillus sydowii : Aspsy1_0056680
An11g10560	11.9989	35.4365	-1.56234	0.0121577		Ortholog(s) have acetyltransferase activity
An11g10960	83.5782	172.376	-1.04436	3.18684e-05		Ortholog of A. nidulans FGSC A4 : AN10411, A. fumigatus Af293 : Afu3g05670, A. oryzae RIB40 : AO090020000037, Neosartorya fischeri NRRL 181 : NFIA_071520 and Aspergillus wentii : Aspwe1_0173697
An11g10990	88.9577	497.923	-2.48473	6.8017e-50	tppA	Trehalose phosphatase
An11g11000	49.237	258.271	-2.39107	7.07389e-25		Ortholog of A. nidulans FGSC A4 : AN3442, A. fumigatus Af293 : Afu3g05640, Aspergillus wentii : Aspwe1_0173703, Aspergillus sydowii : Aspsy1_0030125 and Aspergillus terreus NIH2624 : ATET_08971
An11g11070	61.2358	130.937	-1.09642	0.000156401		Has domain(s) with predicted nucleic acid binding, zinc ion binding activity
An11g11250	37.6517	90.6968	-1.26832	0.000365578		Protein similar to protein kinase inhibitor p58; expression enhanced by maltose; expression induced by tunicamycin and DTT
An11g11280	243.702	527.362	-1.11366	9.9552e-17		Dihydrolipoamide S-succinyl transferase
An12g00040	26.8942	94.899	-1.8191	5.02243e-07		Ortholog(s) have role in regulation of vacuole organization
An12g00140	182.466	641.429	-1.81368	1.45157e-39		Ortholog of A. nidulans FGSC A4 : AN9073, AN1160, A. fumigatus Af293 : Afu1g11220, Afu7g02460, A. oryzae RIB40 : AO090038000286 and Aspergillus wentii : Aspwe1_0173751
An12g00350	7.44768	30.0322	-2.01164	0.0051547		Ortholog of A. fumigatus Af293 : Afu7g02285, Neosartorya fischeri NRRL 181 : NFIA_115010, Aspergillus wentii : Aspwe1_0173765 and Aspergillus clavatus NRRL 1 : ACLA_065240
An12g00360	5.79243	27.627	-2.25384	0.00413723		Ortholog of Aspergillus tubingensis : Asptu1_0061312 and Aspergillus acidus : Aspfo1_0064873
An12g00410	265.631	532.152	-1.00242	1.92758e-14		Ortholog(s) have mRNA binding activity, role in arginine catabolic process, positive regulation of cellular response to oxidative stress, positive regulation of nuclear-transcribed mRNA poly(A) tail shortening and cytosol localization
An12g00530	45.9269	102.707	-1.16112	0.000452766		Ortholog of A. nidulans FGSC A4 : AN11174, A. fumigatus Af293 : Afu7g02120, A. oryzae RIB40 : AO090038000590, Neosartorya fischeri NRRL 181 : NFIA_114850 and Aspergillus wentii : Aspwe1_0042354
An12g00550	41.3755	135.736	-1.71397	1.0295e-08		Protein of unknown function
An12g00560	17.3779	50.4553	-1.53773	0.00232554		Protein of unknown function
An12g00570	93.9225	330.946	-1.81705	5.20958e-22		Has domain(s) with predicted role in chromatin remodeling and Ino80 complex localization
An12g00695	31.0318	288.919	-3.21883	8.54752e-37		Ortholog of Aspergillus brasiliensis : Aspbr1_0059670
An12g00710	21.5153	1786.24	-6.37542	2.69941e-198		Ortholog(s) have role in conidium formation, negative regulation of conidium formation, positive regulation of sexual sporulation resulting in formation of a cellular spore, sexual sporulation resulting in formation of a cellular spore
An12g00780	28.5491	144.153	-2.33607	6.23072e-14		DNA-directed RNA polymerase
An12g00790	67.442	731.567	-3.43927	1.53478e-103	sti1	Stress-induced protein
An12g00870	16.5503	64.8677	-1.97064	1.26511e-05		Putative malate permease
An12g01040	6.62009	24.6252	-1.89522	0.0187262		Has domain(s) with predicted role in transmembrane transport and integral component of membrane localization
An12g01050	4.96507	21.0224	-2.08203	0.0218951		Has domain(s) with predicted DNA-binding transcription factor activity, RNA polymerase II-specific, zinc ion binding activity, role in regulation of transcription, DNA-templated and nucleus localization
An12g01070	15.3089	103.907	-2.76285	1.39433e-12		Ortholog(s) have phosphatidylinositol-3-phosphate binding, ubiquitin protein ligase activity, ubiquitin-protein transferase activity and role in cytoplasm protein quality control by the ubiquitin-proteasome system, protein ubiquitination
An12g01250	12.4126	33.6351	-1.43816	0.0248319		Has domain(s) with predicted role in transmembrane transport and integral component of membrane localization
An12g01270	4.96507	103.908	-4.38735	2.03274e-16		Has domain(s) with predicted ATP binding, alanine-tRNA ligase activity, nucleic acid binding, nucleotide binding activity, role in alanyl-tRNA aminoacylation and cytoplasm localization
An12g01280	1.65502	21.0224	-3.66699	0.00118885		Argininosuccinate synthase
An12g01320	0	7.20752	-5.56532	0.0217577	ppoD	Putative dioxygenase; expressed primarily in the peripheral zone of the colony; mutants show no effect on growth rate or sporulation
An12g01640	0	12.6136	-6.37272	0.00143497		Protein of unknown function
An12g01820	0	10.8113	-6.15029	0.00325079		Predicted ubiquitin carboxyl-terminal hydrolase; predicted role in ubiquitin-dependent protein catabolism
An12g01870	16.5502	97.9034	-2.5645	5.07888e-11		Ortholog(s) have hydrolase activity, hydrolyzing O-glycosyl compounds activity and role in cellulose catabolic process, positive regulation of cellulose catabolic process
An12g01920	18.2053	100.305	-2.46197	9.19037e-11		Ortholog of A. nidulans FGSC A4 : AN3374, A. fumigatus Af293 : Afu7g01260, A. oryzae RIB40 : AO090010000200, Aspergillus sydowii : Aspsy1_0146393 and Aspergillus terreus NIH2624 : ATET_08690
An12g01950	41.7893	345.362	-3.0469	3.15179e-43		Ortholog of A. nidulans FGSC A4 : AN3371, A. fumigatus Af293 : Afu7g01290, A. oryzae RIB40 : AO090010000194, Aspergillus wentii : Aspwe1_0173909 and Aspergillus sydowii : Aspsy1_0147256
An12g02080	0.827511	34.2344	-5.37053	2.26821e-05		Ortholog(s) have versicolorin reductase activity and role in positive regulation of sterigmatocystin biosynthetic process, sterigmatocystin biosynthetic process
An12g02120	287.56	721.336	-1.32682	1.11929e-31		Ortholog of A. nidulans FGSC A4 : AN8062, A. fumigatus Af293 : Afu7g04870, A. oryzae RIB40 : AO090012000050, Neosartorya fischeri NRRL 181 : NFIA_025830 and Aspergillus clavatus NRRL 1 : ACLA_006570
An12g02160	8.68876	188.601	-4.44002	1.14997e-28		Protein of unknown function
An12g02170	6.62024	76.2818	-3.52639	1.84174e-11		Ortholog of Aspergillus versicolor : Aspve1_0066847, Aspergillus niger ATCC 1015 : 46024-mRNA, Aspergillus zonatus : Aspzo1_0895004 and Aspergillus sydowii : Aspsy1_0040312
An12g02175	16.5503	435.461	-4.71761	9.14149e-65		Protein of unknown function
An12g02180	25.2388	591.637	-4.55097	2.53439e-87		Protein of unknown function
An12g02190	0	15.0152	-6.62418	0.000537912		Ortholog of A. nidulans FGSC A4 : AN5487, AN2619, A. niger CBS 513.88 : An11g05410, An12g09960 and Aspergillus wentii : Aspwe1_0167938
An12g02360	2.06882	48.0501	-4.53768	6.11101e-08		Ortholog of A. oryzae RIB40 : AO090012000080, Aspergillus wentii : Aspwe1_0109388, Aspergillus niger ATCC 1015 : 43768-mRNA and Aspergillus carbonarius ITEM 5010 : Acar5010_179611
An12g02410	2.89633	24.6261	-3.0879	0.000908378		Has domain(s) with predicted nutrient reservoir activity
An12g02480	1.65502	21.6234	-3.70765	0.000942045		Ortholog of A. nidulans FGSC A4 : AN6917, AN7927, Aspergillus wentii : Aspwe1_0167675, Aspergillus versicolor : Aspve1_0045429, Aspve1_0208268 and Aspergillus zonatus : Aspzo1_0890329
An12g02800	7.4476	113.52	-3.93002	1.44871e-17		Has domain(s) with predicted role in transmembrane transport and integral component of membrane localization
An12g02820	1.65502	35.4365	-4.42031	5.16564e-06		Has domain(s) with predicted role in transmembrane transport and integral component of membrane localization
An12g02860	0	25.2263	-7.37268	2.31654e-05		Has domain(s) with predicted role in transmembrane transport and integral component of membrane localization
An12g02870	0	13.2147	-6.43987	0.00111724		Protein of unknown function
An12g02880	0	35.4383	-7.86305	2.66497e-06		Has domain(s) with predicted DNA binding, DNA-binding transcription factor activity, RNA polymerase II-specific, zinc ion binding activity and role in regulation of transcription, DNA-templated, transcription, DNA-templated
An12g02900	6.2063	77.4821	-3.64204	5.98013e-12		Ortholog of A. oryzae RIB40 : AO090009000120, Aspergillus tubingensis : Asptu1_0134878, Aspergillus flavus NRRL 3357 : AFL2T_10531 and Aspergillus niger ATCC 1015 : 54493-mRNA
An12g03020	0	12.6127	-6.37264	0.00143497		Ortholog(s) have efflux transmembrane transporter activity, role in ascospore wall assembly, transmembrane transport and plasma membrane localization
An12g03030	10.3439	2060.73	-7.63823	2.14203e-145		Protein of unknown function
An12g03040	1.2413	18.0188	-3.8596	0.00286667		Putative ribonuclease H1
An12g03390	4.55135	21.6234	-2.24822	0.0132324		Protein of unknown function
An12g03460	19.8601	64.8668	-1.7076	0.000108751		Has domain(s) with predicted amino acid transmembrane transporter activity, role in amino acid transmembrane transport, transmembrane transport and membrane localization
An12g03760	0.827511	120.126	-7.18154	1.44935e-10		Ortholog of A. niger CBS 513.88 : An12g03780, An12g03770, Aspergillus wentii : Aspwe1_0168652 and Aspergillus niger ATCC 1015 : 54032-mRNA, 54033-mRNA, 54034-mRNA
An12g03770	0	9.00984	-5.88731	0.00799673		Ortholog of A. niger CBS 513.88 : An12g03780, An12g03760, Aspergillus wentii : Aspwe1_0168652 and Aspergillus niger ATCC 1015 : 54032-mRNA, 54033-mRNA, 54034-mRNA
An12g04070	74.8898	246.866	-1.72087	3.98238e-15		Ortholog(s) have endoplasmic reticulum membrane localization
An12g04450	0.827511	40.2433	-5.60381	5.83162e-06		Ortholog of A. nidulans FGSC A4 : AN6116, A. fumigatus Af293 : Afu2g08820, A. oryzae RIB40 : AO090011000818, Aspergillus wentii : Aspwe1_0044988 and Aspergillus sydowii : Aspsy1_0045203
An12g04600	14.4815	52.2558	-1.85137	0.000237828		Ortholog(s) have role in cellular copper ion homeostasis and plasma membrane localization
An12g04800	25.6528	155.557	-2.60027	7.26724e-17		Adenosine deaminase
An12g04880	37.2378	329.748	-3.14651	3.07236e-42		Ortholog of A. nidulans FGSC A4 : AN6084, A. fumigatus Af293 : Afu2g09220, A. oryzae RIB40 : AO090011000773, Aspergillus wentii : Aspwe1_0678682 and Aspergillus sydowii : Aspsy1_0152386
An12g04890	21.9289	68.4661	-1.64258	0.000131533		Protein of unknown function
An12g04900	6.2063	48.653	-2.9707	9.98138e-07		Protein of unknown function
An12g04940	119.575	747.182	-2.64354	1.78688e-84	hsp60	Mitochondrial heat shock protein
An12g04990	2.06874	21.6217	-3.38564	0.00139854		Has domain(s) with predicted oxidoreductase activity and role in metabolic process
An12g05020	63.7181	207.811	-1.7055	1.17897e-12	hfbE	Putative hydrophobin
An12g05030	48.4095	111.718	-1.2065	0.000144341		Ortholog(s) have enzyme activator activity, role in fungal-type cell wall chitin biosynthetic process and cellular bud neck, incipient cellular bud site localization
An12g05060	2.48253	23.424	-3.2381	0.000976304		Has domain(s) with predicted role in transmembrane transport and integral component of membrane localization
An12g05070	3.30997	18.6199	-2.49192	0.0155617		Has domain(s) with predicted carbon-carbon lyase activity, catalytic activity and role in cellular aromatic compound metabolic process
An12g05110	0	6.00626	-5.30228	0.044007		Ortholog of A. nidulans FGSC A4 : AN4176, A. niger CBS 513.88 : An15g01870, An19g00110, A. oryzae RIB40 : AO090009000510 and Aspergillus wentii : Aspwe1_0033361, Aspwe1_0034402
An12g05170	2.06874	46.8489	-4.50116	9.15077e-08		Ortholog of A. nidulans FGSC A4 : AN9208, AN9311, A. fumigatus Af293 : Afu5g14850, A. niger CBS 513.88 : An03g01320, An12g07240 and A. oryzae RIB40 : AO090023000071, AO090026000100
An12g05950	1.24123	13.814	-3.47626	0.0152038		Ortholog of A. fumigatus Af293 : Afu3g03960, Neosartorya fischeri NRRL 181 : NFIA_006250, Aspergillus clavatus NRRL 1 : ACLA_060780 and Aspergillus niger ATCC 1015 : 42294-mRNA
An12g05960	0	50.4517	-8.37266	2.59443e-07		Protein similar to dipeptidyl peptidase II; expression repressed by tunicamycin and DTT
An12g06130	2.48261	48.0501	-4.27464	5.91676e-08		Protein of unknown function
An12g06140	40.5481	88.2934	-1.12267	0.00178474		Ortholog of Aspergillus tubingensis : Asptu1_0190556 and Aspergillus kawachii : Aspka1_0179515
An12g06770	11.999	130.939	-3.44791	9.17567e-19		Protein of unknown function
An12g06830	11.1715	35.4392	-1.6655	0.0083252		Has domain(s) with predicted transferase activity, transferring phosphorus-containing groups activity
An12g06930	407.963	3587.59	-3.1365	0	amyA	Alpha-amylase (1, 4-alpha-D-glucan 4-glucanohydrolase), hydrolyzes the alpha-1,4-glucosidic bonds in glycogen or starch; identical to An05g02100
An12g06970	23.584	51.0519	-1.11416	0.0231371		Ortholog of A. fumigatus Af293 : Afu6g09500, A. niger CBS 513.88 : An05g02130, Neosartorya fischeri NRRL 181 : NFIA_055150 and Aspergillus fumigatus A1163 : AFUB_075550
An12g06980	7.03381	119.53	-4.0869	1.57993e-18		Ortholog of A. oryzae RIB40 : AO090023000974, AO090023000942, Aspergillus wentii : Aspwe1_0176435 and Aspergillus carbonarius ITEM 5010 : Acar5010_206391
An12g06990	0	9.01073	-5.88743	0.00815733		Putative reverse transcriptase
An12g07020	34.7553	76.2809	-1.13408	0.00364482		Ortholog of A. nidulans FGSC A4 : AN7534, A. fumigatus Af293 : Afu1g01380/och4, A. niger CBS 513.88 : An14g07140, Aspergillus versicolor : Aspve1_0085820 and Aspergillus clavatus NRRL 1 : ACLA_033030
An12g07270	0	6.60645	-5.43971	0.0307706		Ortholog of Aspergillus tubingensis : Asptu1_0047450, Aspergillus brasiliensis : Aspbr1_0045398, Aspergillus kawachii : Aspka1_0177839 and Aspergillus acidus : Aspfo1_0047769
An12g07300	9.1027	48.6467	-2.41801	1.81059e-05		Ortholog of A. oryzae RIB40 : AO090113000143, Aspergillus wentii : Aspwe1_0133365, Aspergillus versicolor : Aspve1_0057826 and Aspergillus niger ATCC 1015 : 186610-mRNA
An12g07450	76.9588	239.653	-1.63879	8.26252e-14	mstA	High affinity sugar/H+ symporter; regulated by extracellular pH
An12g07470	43.4441	156.767	-1.85137	5.40355e-11		Ortholog of A. oryzae RIB40 : AO090026000772, Neosartorya fischeri NRRL 181 : NFIA_049400, Aspergillus wentii : Aspwe1_0168197 and Aspergillus clavatus NRRL 1 : ACLA_097350
An12g07530	13.2401	433.657	-5.03356	1.11917e-62		Has domain(s) with predicted ferrous iron binding, oxidoreductase activity and role in cellular aromatic compound metabolic process
An12g07580	159.71	394.616	-1.30499	6.677e-16		N-Acetyl-gammaglutamyl-phosphate reductase/acetylglutamate kinase
An12g07715	67.8557	141.744	-1.06276	0.00013738		Has domain(s) with predicted oxidoreductase activity, role in oxidation-reduction process and mitochondrion localization
An12g07770	16.5502	37.839	-1.19303	0.0429188		Ortholog of A. nidulans FGSC A4 : AN11117, A. fumigatus Af293 : Afu3g01420, A. oryzae RIB40 : AO090120000171, Aspergillus wentii : Aspwe1_0148352, Aspwe1_0165444 and Aspergillus sydowii : Aspsy1_0092105
An12g08230	16.9639	39.0367	-1.2024	0.0396257		Putative zinc finger protein; expressed in germinating conidia
An12g08510	54.202	440.84	-3.02385	2.29102e-53		Has domain(s) with predicted DNA-binding transcription factor activity, RNA polymerase II-specific, zinc ion binding activity, role in regulation of transcription, DNA-templated and nucleus localization
An12g08520	21.1017	150.153	-2.83102	7.82378e-18		Protein of unknown function
An12g08550	40.5479	197.606	-2.28492	4.00894e-18		Ortholog(s) have mitochondrion localization
An12g08900	242.875	585.018	-1.26826	3.0098e-23		Has domain(s) with predicted protein kinase binding activity and role in regulation of cyclin-dependent protein serine/threonine kinase activity
An12g08930	20.274	78.6834	-1.95642	1.41616e-06		Has domain(s) with predicted catalytic activity
An12g08940	2.48253	13.8149	-2.47632	0.0470012		Has domain(s) with predicted catalytic activity, pyridoxal phosphate binding activity and role in metabolic process
An12g09120	54.6158	207.818	-1.92793	3.08663e-15		Ortholog of A. fumigatus Af293 : Afu6g01950, A. oryzae RIB40 : AO090009000496, Aspergillus wentii : Aspwe1_0103566 and Aspergillus terreus NIH2624 : ATET_07266
An12g09170	7.03388	60.6584	-3.10835	1.71471e-08		Protein of unknown function
An12g09260	0	22.8238	-7.22829	4.33117e-05		Ortholog of A. nidulans FGSC A4 : AN6924, AN5943, AN8512, AN8548, AN0857, AN8661, AN4642 and A. fumigatus Af293 : Afu1g15290, Afu3g00850, Afu4g08850, Afu7g00920
An12g09270	8.68898	70.8748	-3.02802	1.20232e-09	lac12	Putative lactose permease; induced by xylose and repressed by glucose
An12g09520	47.9958	487.722	-3.34507	2.88456e-65		Ortholog of A. nidulans FGSC A4 : AN8958, Neosartorya fischeri NRRL 181 : NFIA_093480, Aspergillus versicolor : Aspve1_0047500 and Aspergillus clavatus NRRL 1 : ACLA_030210
An12g09700	337.625	804.843	-1.25328	1.22384e-33		Has domain(s) with predicted oxidoreductase activity and role in metabolic process
An12g09900	4.55128	25.2263	-2.47058	0.00332309		Has domain(s) with predicted amino acid transmembrane transporter activity, role in amino acid transmembrane transport and membrane localization
An12g09960	0.413719	37.839	-6.51494	0.000131533		Ortholog of A. nidulans FGSC A4 : AN5487, AN2619, A. niger CBS 513.88 : An11g05410, An12g02190 and Aspergillus wentii : Aspwe1_0167938
An12g09970	26.0666	440.264	-4.07809	7.2003e-66		Protein of unknown function
An12g09980	25.6529	56.458	-1.13806	0.0137479		Protein of unknown function
An12g09990	4.55128	33.636	-2.88564	0.000107875		Ortholog of A. fumigatus Af293 : Afu5g14670 and Aspergillus fumigatus A1163 : AFUB_062340
An12g10000	2.48253	67.2693	-4.76006	9.55715e-11	gabA	Putative GABA permease; expression repressed by tunicamycin and DTT
An12g10030	0.413719	53.4553	-7.0134	2.18611e-05		Ortholog of A. nidulans FGSC A4 : AN2922, AN1515, AN7536, A. oryzae RIB40 : AO090701000305, AO090102000038, AO090124000043 and Aspergillus wentii : Aspwe1_0030521
An12g10300	3.31012	46.8489	-3.82308	1.34333e-07		Protein of unknown function
An12g10310	4.55135	57.661	-3.66323	4.25056e-09		Protein of unknown function
An12g10320	4.55128	1847.53	-8.6651	1.8101e-84	zrtA	Putative high-affinity zinc transport protein; expression repressed by tunicamycin and DTT
An12g10330	2.89625	34.2362	-3.56324	1.60876e-05		Ortholog of A. nidulans FGSC A4 : AN11048, AN5410, A. fumigatus Af293 : Afu3g01150, Afu4g01120, A. niger CBS 513.88 : An11g03520, An02g14500 and A. oryzae RIB40 : AO090005000691
An12g10350	52.5464	308.719	-2.55463	5.57797e-31		Ortholog of A. niger CBS 513.88 : An15g07090, Neosartorya fischeri NRRL 181 : NFIA_091810, Aspergillus wentii : Aspwe1_0171052 and Aspergillus versicolor : Aspve1_0080842
An12g10360	159.71	423.451	-1.40673	5.72216e-19		Ortholog of A. nidulans FGSC A4 : AN5372, AN7785, A. fumigatus Af293 : Afu5g07450, Afu6g14060, A. niger CBS 513.88 : An08g08280, An15g02880 and A. oryzae RIB40 : AO090103000388, AO090701000652, AO090010000610
An12g10490	14.8951	421.641	-4.82309	2.48662e-62		Has domain(s) with predicted catalytic activity, coenzyme binding activity and role in cellular metabolic process
An12g10510	3.31005	20.4213	-2.62515	0.00737145		Has domain(s) with predicted hydrolase activity and role in metabolic process
An12g10530	8.27519	36.0376	-2.12264	0.00106181		Ortholog of Aspergillus tubingensis : Asptu1_0120187
An12g10560	8.27519	79.2827	-3.26015	2.21653e-11		Ortholog(s) have RNA polymerase II activating transcription factor binding, kinase inhibitor activity
An12g10830	19.4466	186.794	-3.26387	3.83233e-25		Protein of unknown function
An12g10840	0.827511	18.0206	-4.44468	0.00242427		Ortholog of Aspergillus kawachii : Aspka1_0180043, Aspergillus acidus : Aspfo1_0211322 and Aspergillus niger ATCC 1015 : 55178-mRNA
An13g00140	71.9937	207.217	-1.5252	7.23074e-11		Has domain(s) with predicted RNA binding, nucleic acid binding, nucleotide binding activity
An13g00270	29.3767	78.6816	-1.42136	0.000239788		Ortholog of A. nidulans FGSC A4 : AN4267, A. fumigatus Af293 : Afu7g03840, A. oryzae RIB40 : AO090026000831, Aspergillus wentii : Aspwe1_0026255 and Aspergillus sydowii : Aspsy1_0059243
An13g00300	13.2402	39.6413	-1.58208	0.00643276		Has domain(s) with predicted role in transmembrane transport and integral component of membrane localization
An13g00320	17.7915	216.222	-3.60326	5.86461e-31		Ortholog(s) have role in syncytium formation by plasma membrane fusion
An13g00330	8.68883	103.305	-3.57161	2.09274e-15		Protein of unknown function
An13g00360	26.4802	61.2595	-1.21005	0.00662507		Protein of unknown function
An13g00370	60.8221	171.78	-1.49789	6.12792e-09		Ortholog(s) have role in conidium formation, negative regulation of conidium formation and positive regulation of developmental process, more
An13g00630	11.5852	279.281	-4.59138	9.50607e-42		Protein of unknown function
An13g00740	33.9281	69.6718	-1.0381	0.0113885		Ortholog(s) have methyltransferase activity, role in cellular response to biotic stimulus, filamentous growth, glucosylceramide biosynthetic process, pathogenesis and plasma membrane localization
An13g00840	5.79258	68.4714	-3.56322	1.52069e-10		Ortholog(s) have L-lysine transmembrane transporter activity, L-proline transmembrane transporter activity, amino acid transmembrane transporter activity and arginine transmembrane transporter activity, more
An13g00980	14.8952	72.0743	-2.27464	2.51119e-07		Ortholog of A. nidulans FGSC A4 : AN3743, AN5603, A. fumigatus Af293 : Afu4g11320, Afu7g04400, A. niger CBS 513.88 : An04g05280 and A. oryzae RIB40 : AO090005000127
An13g00990	3.72384	17.4186	-2.22576	0.0327964		Has domain(s) with predicted nucleic acid binding activity
An13g01140	1.24123	16.8167	-3.76003	0.00461196		Has domain(s) with predicted ATP binding, protein kinase activity, transferase activity, transferring phosphorus-containing groups activity and role in protein phosphorylation
An13g01150	45.0994	151.356	-1.74677	6.35114e-10		Has domain(s) with predicted intracellular localization
An13g01180	27.7216	82.2863	-1.56964	3.90375e-05		Has domain(s) with predicted Rho guanyl-nucleotide exchange factor activity, guanyl-nucleotide exchange factor activity and role in intracellular signal transduction, regulation of Rho protein signal transduction
An13g01230	33.1005	72.6771	-1.13464	0.0045893		Ortholog of A. nidulans FGSC A4 : AN3760, A. fumigatus Af293 : Afu7g04700, A. oryzae RIB40 : AO090005000164, Aspergillus wentii : Aspwe1_0170408 and Aspergillus sydowii : Aspsy1_0148937
An13g01240	28.1354	58.8596	-1.06491	0.0183106		Has domain(s) with predicted DNA-binding transcription factor activity, nucleic acid binding, zinc ion binding activity, role in regulation of transcription, DNA-templated and nucleus localization
An13g01370	7.03388	34.2353	-2.2831	0.000792477		Has domain(s) with predicted DNA binding, zinc ion binding activity, role in transcription, DNA-templated and nucleus localization
An13g01860	21.1016	133.934	-2.66611	4.16275e-15		Ortholog of A. nidulans FGSC A4 : AN3304, AN2043, A. fumigatus Af293 : Afu4g01230, Afu4g10090 and A. niger CBS 513.88 : An03g00230, An04g06970, An16g01920, An05g01440
An13g01870	4.13756	26.4285	-2.67523	0.00142348		Protein of unknown function
An13g01910	21.9291	129.136	-2.55797	4.50193e-14		Ortholog of Aspergillus tubingensis : Asptu1_0356856, Aspergillus brasiliensis : Aspbr1_0133839, Aspergillus kawachii : Aspka1_0182154 and Aspergillus acidus : Aspfo1_0063873
An13g02080	0	34.8372	-7.83837	2.96077e-06		Has domain(s) with predicted catalytic activity, hydrolase activity
An13g02090	0	24.0259	-7.30233	3.14945e-05		Has domain(s) with predicted role in transmembrane transport and integral component of membrane localization
An13g02220	24.8253	138.147	-2.47631	2.27209e-14		Ortholog of Aspergillus kawachii : Aspka1_0177110
An13g02230	21.5152	105.707	-2.29665	2.4764e-10		Protein of unknown function
An13g02410	6.62009	53.4562	-3.01343	1.87726e-07		Has domain(s) with predicted metal ion transmembrane transporter activity, role in metal ion transport, transmembrane transport and membrane localization
An13g02480	4.13756	57.06	-3.78562	3.82039e-09		Has domain(s) with predicted oxidoreductase activity and role in oxidation-reduction process
An13g02540	13.2402	63.6646	-2.26558	1.56391e-06		Putative glutathione S-transferase; highly expressed in dormant conidia
An13g03510	1.2413	23.4249	-4.23813	0.000369162		Protein of unknown function
An13g03520	5.37886	49.2514	-3.1948	3.13554e-07		Ortholog of A. fumigatus Af293 : Afu1g00550, Afu1g00910, A. niger CBS 513.88 : An05g02110, An12g06940, A. oryzae RIB40 : AO090120000200 and Aspergillus wentii : Aspwe1_0177887
An13g04030	3.31005	18.619	-2.49186	0.0150428		Protein of unknown function
An13g04040	4.96507	41.4454	-3.06131	6.05472e-06		Ortholog of Aspergillus aculeatus ATCC16872 : Aacu16872_018723
An13g04060	0	46.8506	-8.26581	4.26457e-07		Ortholog of A. nidulans FGSC A4 : AN5225, A. fumigatus Af293 : Afu4g04605, Afu2g04095, A. niger CBS 513.88 : An07g08820 and A. oryzae RIB40 : AO090206000029
An13g04070	0	24.627	-7.33798	2.71044e-05		Ortholog of A. nidulans FGSC A4 : AN10294, AN2597, AN10912, A. fumigatus Af293 : Afu5g00950, Afu5g09890, Afu8g00980 and A. niger CBS 513.88 : An15g05100, An14g07040
An14g00190	17.3777	59.4633	-1.77475	0.000133486		Ortholog of A. nidulans FGSC A4 : AN10872, A. fumigatus Af293 : Afu4g04650, A. oryzae RIB40 : AO090206000024, Aspergillus wentii : Aspwe1_0114521 and Aspergillus sydowii : Aspsy1_0158439
An14g00200	29.7905	264.282	-3.14915	5.4091e-34		Has domain(s) with predicted role in ubiquitin-dependent protein catabolic process
An14g00280	74.0626	166.978	-1.17283	4.87123e-06		Hypoxanthine phosphoribosyltransferase with a role in the salvage pathways for nucleotides
An14g00290	1.65502	25.2272	-3.93004	0.000223599		Has domain(s) with predicted role in transmembrane transport and integral component of membrane localization
An14g00520	4.96507	68.4705	-3.7856	7.60557e-11		Has domain(s) with predicted DNA binding, DNA-binding transcription factor activity, sequence-specific DNA binding activity and role in regulation of transcription, DNA-templated
An14g00530	211.842	508.146	-1.26224	5.53079e-19		Ortholog(s) have role in cellular copper ion homeostasis and yeast-form cell wall localization
An14g00560	14.8952	329.73	-4.46838	3.22609e-49		Ortholog(s) have role in histone H3 deacetylation, histone H4 deacetylation
An14g00600	30.6179	145.354	-2.24712	2.24887e-13		Ortholog of A. nidulans FGSC A4 : AN7026, A. fumigatus Af293 : Afu4g04230, A. oryzae RIB40 : AO090206000070, Aspergillus wentii : Aspwe1_0030288 and Aspergillus sydowii : Aspsy1_0092867
An14g00640	69.511	209.021	-1.58833	1.20424e-11		Ortholog of A. nidulans FGSC A4 : AN7033, A. fumigatus Af293 : Afu4g04190, A. oryzae RIB40 : AO090206000078, Aspergillus wentii : Aspwe1_0174608 and Aspergillus sydowii : Aspsy1_0427823
An14g00940	40.1344	114.112	-1.50756	3.15941e-06		Ortholog of A. nidulans FGSC A4 : AN7052, A. fumigatus Af293 : Afu4g09510, Afu4g03945, A. niger CBS 513.88 : An07g04990, An04g08460 and A. oryzae RIB40 : AO090023000583, AO090011000324, AO090005000036
An14g01140	24.8253	50.4517	-1.0231	0.0384535		Guanine aminohydrolase
An14g01420	10.7576	127.936	-3.57198	8.6933e-19		Has domain(s) with predicted role in transmembrane transport and integral component of membrane localization
An14g01630	7.86132	32.4338	-2.04465	0.00286667		Ortholog(s) have role in nucleobase-containing compound transport, regulation of fungal-type cell wall organization, regulation of phospholipid translocation and plasma membrane localization
An14g01685	234.599	554.36	-1.24064	1.19116e-20		Ortholog of A. nidulans FGSC A4 : AN11171, AN7148, A. fumigatus Af293 : Afu4g03595, A. niger CBS 513.88 : An02g01320, An03g06340 and A. oryzae RIB40 : AO090026000213, AO090026000142, AO090023000130
An14g01730	0.827511	45.0483	-5.76653	2.15489e-06		Has domain(s) with predicted ATP binding, helicase activity, nucleic acid binding activity
An14g01990	302.455	833.664	-1.46275	4.54378e-44		Protein of unknown function; expression induced by tunicamycin and DTT
An14g02090	2.48261	44.4499	-4.16226	2.4716e-07		Ortholog of Aspergillus wentii : Aspwe1_0739269, Aspergillus versicolor : Aspve1_0088438, Aspergillus sydowii : Aspsy1_0071565 and Aspergillus brasiliensis : Aspbr1_0220682
An14g02200	242.461	716.559	-1.56333	3.76306e-40		Ortholog of A. nidulans FGSC A4 : AN7183, A. fumigatus Af293 : Afu4g03170, A. oryzae RIB40 : AO090011000108, Aspergillus wentii : Aspwe1_0097292 and Aspergillus sydowii : Aspsy1_0157838
An14g02250	60.8221	155.564	-1.35484	4.51194e-07		Lactic acid dehydrogenase
An14g02260	45.099	204.214	-2.1789	2.01301e-17		Has domain(s) with predicted GTP binding, GTPase activity and role in intracellular protein transport, nucleocytoplasmic transport, protein transport, signal transduction, small GTPase mediated signal transduction
An14g02290	0.827511	42.0447	-5.66699	3.94382e-06		Has domain(s) with predicted ATPase-coupled cation transmembrane transporter activity, metal ion binding, nucleotide binding activity, role in cation transport and integral component of membrane localization
An14g02300	0.827511	18.6199	-4.4919	0.00193878		Has domain(s) with predicted FAD binding, oxidoreductase activity and role in metabolic process
An14g02410	15.3089	46.2496	-1.59505	0.00262311		Has domain(s) with predicted DNA-binding transcription factor activity, RNA polymerase II-specific, zinc ion binding activity, role in regulation of transcription, DNA-templated and nucleus localization
An14g02420	0.827511	27.0277	-5.02951	0.000146608		Ortholog of Aspergillus tubingensis : Asptu1_0195208, Aspergillus brasiliensis : Aspbr1_0202050, Aspergillus acidus : Aspfo1_0034655 and Aspergillus niger ATCC 1015 : 41662-mRNA
An14g02460	113.783	4409.14	-5.27615	0	fhbA	Flavohemoglobin
An14g02470	16.5501	52.2532	-1.65868	0.000860457		Sedolisin family secreted protease
An14g02530	1.2413	12.6127	-3.34498	0.0247673		Ortholog of Aspergillus flavus NRRL 3357 : AFL2T_04993 and Aspergillus wentii : Aspwe1_0043348
An14g02540	88.5438	5240.31	-5.88712	0		Ortholog(s) have role in cellular response to hypoxia, pathogenesis and nucleus localization
An14g02580	0.413719	25.8274	-5.96396	0.000840761		Protein of unknown function
An14g02590	3.31005	28.2299	-3.09229	0.000295731		Ortholog of A. nidulans FGSC A4 : AN7150, A. fumigatus Af293 : Afu4g03510, A. oryzae RIB40 : AO090011000238, Aspergillus wentii : Aspwe1_0115640 and Aspergillus sydowii : Aspsy1_0034579
An14g02600	0	10.2111	-6.06788	0.00436466		Protein of unknown function
An14g02610	0.827511	41.4437	-5.64622	4.47749e-06		Has domain(s) with predicted ATP binding, ATPase activity, ATPase-coupled transmembrane transporter activity, nucleoside-triphosphatase activity, nucleotide binding activity and role in transmembrane transport
An14g02650	14.0677	43.246	-1.62017	0.00335164		Acid phosphatase
An14g02880	2.06874	19.8211	-3.26018	0.0029148		Ortholog(s) have role in fumiquinazoline C biosynthetic process
An14g03010	111.715	287.705	-1.36477	2.10342e-12		Has domain(s) with predicted DNA-binding transcription factor activity, sequence-specific DNA binding activity and role in regulation of transcription, DNA-templated
An14g03080	470.44	7464	-3.98787	0		Ortholog of A. nidulans FGSC A4 : AN2488, A. fumigatus Af293 : Afu3g00500, Afu4g03010, A. oryzae RIB40 : AO090012000174 and Aspergillus wentii : Aspwe1_0176515, Aspwe1_0622364
An14g03190	29.3768	65.4687	-1.15613	0.00645014		Ortholog of A. nidulans FGSC A4 : AN2483, A. fumigatus Af293 : Afu4g03060, A. oryzae RIB40 : AO090102000247, Aspergillus wentii : Aspwe1_0115250 and Aspergillus sydowii : Aspsy1_0158017
An14g03370	48.823	110.513	-1.17859	0.000225773		Allantoinase
An14g03390	44.6856	147.156	-1.71945	1.83805e-09	fluG	Protein required for synthesis of small extracellular factor; predicted role in conidium formation; expressed in germinating conidia
An14g03580	12.4127	35.4347	-1.51338	0.0151623		Ortholog of A. fumigatus Af293 : Afu2g01740, A. oryzae RIB40 : AO090011000423, Aspergillus wentii : Aspwe1_0112466, Aspergillus sydowii : Aspsy1_0091287 and Aspergillus terreus NIH2624 : ATET_05746
An14g03820	201.913	517.728	-1.35847	3.20964e-22	gal10	UDP-glucose 4-epimerase; Leloir pathway enzyme
An14g04040	394.309	1512.38	-1.93942	4.84673e-128		Ortholog(s) have mitochondrion localization
An14g04050	41.3757	84.0841	-1.02307	0.005778		Putative pyridoxamine-phosphate oxidase; induced by fenpropimorph
An14g04090	22.7565	49.8507	-1.13135	0.0231952		Ortholog of A. nidulans FGSC A4 : AN2313, A. fumigatus Af293 : Afu5g10600, A. oryzae RIB40 : AO090010000476, Aspergillus wentii : Aspwe1_0170596 and Aspergillus sydowii : Aspsy1_0084827
An14g04395	196.948	403.609	-1.03515	4.5345e-11		Succinate dehydrogenase (ubiquinone)
An14g04510	7.4476	52.8551	-2.82719	5.59551e-07		Ortholog of Aspergillus niger ATCC 1015 : 53846-mRNA
An14g04640	1.2413	13.2138	-3.41214	0.0193483		Ortholog of A. nidulans FGSC A4 : AN6885, A. fumigatus Af293 : Afu5g13250, A. oryzae RIB40 : AO090120000468, Aspergillus sydowii : Aspsy1_0054799 and Aspergillus terreus NIH2624 : ATET_06186
An14g04890	7.86132	24.0242	-1.61165	0.0450848		Has domain(s) with predicted ATP binding, protein kinase activity, protein tyrosine kinase activity, transferase activity, transferring phosphorus-containing groups activity and role in protein phosphorylation
An14g04910	46.3406	348.96	-2.91272	8.54086e-42		Ortholog of A. nidulans FGSC A4 : AN6899, A. oryzae RIB40 : AO090120000492, Aspergillus wentii : Aspwe1_0170883, Aspergillus sydowii : Aspsy1_0040365 and Aspergillus terreus NIH2624 : ATET_06164
An14g05050	35.5829	72.6727	-1.03025	0.0102781		Has domain(s) with predicted zinc ion binding activity
An14g05160	31.0314	117.123	-1.91621	6.48297e-09		Has domain(s) with predicted calcium ion binding activity
An14g05170	23.5841	223.422	-3.2439	2.66466e-29		Has domain(s) with predicted role in cell redox homeostasis
An14g05290	7.4476	28.229	-1.92233	0.00933531		Has domain(s) with predicted role in transmembrane transport
An14g05300	223.014	469.692	-1.07458	4.5154e-14		Ortholog(s) have ATP-dependent RNA helicase inhibitor activity, RNA binding activity
An14g05320	244.116	1422.27	-2.54256	2.40909e-168	wos2	Putative cell cycle regulator p21 protein
An14g05410	4.96507	30.0313	-2.59658	0.000703446		Ortholog(s) have role in conidiophore development, hyphal growth, sporocarp development involved in sexual reproduction, syncytium formation by plasma membrane fusion
An14g05670	2.89625	107.513	-5.21416	8.23546e-16		Has domain(s) with predicted DNA-binding transcription factor activity, RNA polymerase II-specific, zinc ion binding activity, role in regulation of transcription, DNA-templated and nucleus localization
An14g05690	0	10.212	-6.06798	0.00444324		Protein of unknown function
An14g05765	1.24123	94.2926	-6.24728	3.35683e-11		Ortholog of Aspergillus tubingensis : Asptu1_0194943, Aspergillus brasiliensis : Aspbr1_0190598, Aspergillus kawachii : Aspka1_0180892 and Aspergillus acidus : Aspfo1_0034914
An14g06000	53.7882	220.424	-2.03493	3.12902e-17		Ortholog(s) have ubiquitin binding activity, role in mitochondrial fission, mitochondrial genome maintenance, peroxisome fission and mitochondrial outer membrane localization
An14g06010	95.9916	243.852	-1.34503	1.66269e-10		Chorismate mutase
An14g06240	14.0676	45.6432	-1.69806	0.00182218		Protein of unknown function
An14g06250	50.892	148.955	-1.54937	2.87136e-08		Protein with some similarityto Atf1 transcription factor; ortholog(s) have role in cellular response to heat, cellular response to hydrogen peroxide; expressed in germinating conidia
An14g06280	5.79265	60.6646	-3.38856	4.12192e-09		Has domain(s) with predicted iron ion transmembrane transporter activity, role in iron ion transmembrane transport and integral component of membrane localization
An14g06470	14.8952	45.0465	-1.59657	0.00299111		Has domain(s) with predicted DNA-binding transcription factor activity, sequence-specific DNA binding, zinc ion binding activity and role in regulation of transcription, DNA-templated
An14g06500	363.278	783.828	-1.10946	1.08123e-26		Glycerone kinase
An14g06510	117.093	255.862	-1.12772	2.20625e-08		Protein of unknown function
An14g06610	74.0623	162.773	-1.13604	1.10121e-05		Similar to elongation factor Eef1 alpha-A chain; expression induced by tunicamycin and DTT
An14g06640	11.9989	30.6306	-1.35209	0.0463291		Ortholog(s) have N-acetylglucosaminylphosphatidylinositol deacetylase activity
An14g06670	193.224	1237.89	-2.67954	2.09988e-154		Ortholog(s) have ubiquitin protein ligase binding activity, role in positive regulation of receptor internalization, protein ubiquitination, ubiquitin-dependent endocytosis and Golgi apparatus, cytosol, plasma membrane localization
An14g06920	2.89633	112.921	-5.28495	2.33727e-16		Ortholog of A. fumigatus Af293 : Afu5g10160, Afu6g11740, A. niger CBS 513.88 : An12g10580, An14g04530, A. oryzae RIB40 : AO090010000533 and Aspergillus wentii : Aspwe1_0151912
An14g07050	0	54.0582	-8.47225	1.64959e-07		Has domain(s) with predicted role in response to stress and integral component of membrane localization
An14g07060	28.5492	4007.51	-7.13311	0		Ortholog(s) have extracellular region, intracellular localization
An14g07070	0	10.8113	-6.15029	0.00325079		Protein of unknown function
An14g07230	0.827511	123.131	-7.21718	1.11379e-10		Ortholog of A. nidulans FGSC A4 : AN2806, A. niger CBS 513.88 : An16g04370, An14g05270, An11g10010, An15g00800, A. oryzae RIB40 : AO090103000150, AO090113000067 and Aspergillus wentii : Aspwe1_0117492
An15g00120	1.24123	17.4177	-3.81068	0.00361156		Has domain(s) with predicted nucleic acid binding, zinc ion binding activity
An15g00150	73.2346	204.212	-1.47947	2.88273e-10		C-5 sterol desaturase; induced by fenpropimorph
An15g00440	23.5841	77.4786	-1.71599	1.76714e-05		Ortholog of A. nidulans FGSC A4 : AN6529, A. fumigatus Af293 : Afu6g04880, A. oryzae RIB40 : AO090701000051, Aspergillus wentii : Aspwe1_0326252 and Aspergillus sydowii : Aspsy1_0164130
An15g00550	55.0299	795.22	-3.85308	1.78064e-119		Protein of unknown function
An15g00590	14.4814	35.4383	-1.29109	0.0360558		Has domain(s) with predicted phospholipid binding activity
An15g00640	29.7903	63.0636	-1.08198	0.0127379	derA	Putative ER associated protein degradation protein; expression enhanced by maltose
An15g00728	56.2705	115.314	-1.03514	0.00101447		Ortholog of A. nidulans FGSC A4 : AN6560, A. fumigatus Af293 : Afu6g04600, A. oryzae RIB40 : AO090701000086, Aspergillus wentii : Aspwe1_0324754 and Aspergillus sydowii : Aspsy1_0037161
An15g00890	11.5851	38.4401	-1.73034	0.00390161		Ortholog(s) have protein-lysine N-methyltransferase activity, role in peptidyl-lysine monomethylation, regulation of cytoplasmic translation in response to stress and nucleus localization
An15g01120	23.1703	47.449	-1.0341	0.0436646		Ortholog of A. nidulans FGSC A4 : AN6579, A. fumigatus Af293 : Afu6g04470, A. oryzae RIB40 : AO090701000109, Aspergillus wentii : Aspwe1_0179993 and Aspergillus terreus NIH2624 : ATET_07015
An15g01130	36.4105	234.243	-2.68558	6.48069e-26		Protein similar to brefeldin A resistance protein Bfr1 of S. pombe
An15g01740	29.3767	69.0707	-1.23341	0.00280104		Succinate-semialdehyde dehydrogenase (NAD(P)+); similar to ER protein; expression repressed by tunicamycin and DTT
An15g02010	0	10.2111	-6.06788	0.00436466		Protein of unknown function
An15g02020	0	6.00715	-5.30246	0.0444813		Protein of unknown function
An15g02030	1.65502	37.8408	-4.515	2.28606e-06		Protein of unknown function
An15g02040	68.6835	1729.82	-4.65451	5.31811e-277		Ortholog of A. nidulans FGSC A4 : AN6657, A. fumigatus Af293 : Afu6g03400, Neosartorya fischeri NRRL 181 : NFIA_049930, Aspergillus wentii : Aspwe1_0168205 and Aspergillus versicolor : Aspve1_0086179
An15g02130	0.827511	13.814	-4.0612	0.010693		Putative polyketide synthase (PKS), encoded in a predicted secondary metabolite gene cluster
An15g02150	14.8952	66.0698	-2.14914	2.37092e-06		Protein of unknown function
An15g02160	6.62002	42.6458	-2.68747	1.90993e-05		Has domain(s) with predicted peroxiredoxin activity and role in oxidation-reduction process
An15g02180	4.55135	52.2558	-3.52122	3.96009e-08		Has domain(s) with predicted FAD binding, oxidoreductase activity and role in metabolic process
An15g02190	9.10263	75.0796	-3.04406	2.87726e-10		Has domain(s) with predicted role in transmembrane transport and integral component of membrane localization
An15g02200	17.7914	68.4714	-1.94432	8.78403e-06	aod1	Alcohol oxidase; induced by growth on starch and lactate
An15g02280	20.2741	63.0653	-1.63721	0.00022601		Has domain(s) with predicted oxidoreductase activity and role in metabolic process
An15g02470	13.2402	59.4651	-2.1671	8.05745e-06		Ortholog of A. fumigatus Af293 : Afu1g17290, A. oryzae RIB40 : AO090701000483, Neosartorya fischeri NRRL 181 : NFIA_008080 and Aspergillus wentii : Aspwe1_0588401
An15g02590	2.48253	13.814	-2.47625	0.0470012		Has domain(s) with predicted aminomethyltransferase activity, oxidoreductase activity, role in glycine catabolic process, oxidation-reduction process and cytoplasm localization
An15g02660	20.6879	60.0626	-1.53768	0.000719539		Protein of unknown function
An15g02670	20.6878	61.8659	-1.58035	0.000406078		Protein of unknown function
An15g02760	38.4792	77.4768	-1.00971	0.00925374		Has domain(s) with predicted cytoplasm localization
An15g02780	43.4444	145.95	-1.74824	1.29788e-09		Protein of unknown function
An15g02790	73.6482	235.437	-1.67663	8.88536e-14		Ortholog of Aspergillus tubingensis : Asptu1_0059810
An15g02800	3.72384	18.6199	-2.32198	0.0212335		Ortholog of Aspergillus tubingensis : Asptu1_0059809 and Aspergillus acidus : Aspfo1_0061342
An15g02960	23.1704	329.142	-3.82836	2.71271e-48		Ortholog of A. nidulans FGSC A4 : AN7580, A. fumigatus Af293 : Afu2g15110, A. oryzae RIB40 : AO090012000329, Aspergillus wentii : Aspwe1_0044605 and Aspergillus sydowii : Aspsy1_0046014
An15g03080	5.37879	31.2344	-2.53775	0.000652572		Has domain(s) with predicted acid-amino acid ligase activity
An15g03190	42.2031	161.569	-1.93673	3.82679e-12		Ortholog(s) have role in ascospore formation, meiotic cell cycle
An15g03270	5.37886	20.4204	-1.92466	0.0354302		Protein of unknown function
An15g03280	8.68891	25.8265	-1.57161	0.0398695		Ortholog(s) have role in DNA damage checkpoint, cellular response to DNA damage stimulus and nucleus localization
An15g03400	19.4465	51.6556	-1.4094	0.00411289		Protein of unknown function
An15g03410	31.4454	86.4884	-1.45966	7.59356e-05		Ortholog of A. fumigatus Af293 : Afu2g14820, A. oryzae RIB40 : AO090026000793, Aspergillus wentii : Aspwe1_0693332 and Aspergillus sydowii : Aspsy1_0045989
An15g03700	12.4126	39.6369	-1.67508	0.00477015		Protein of unknown function
An15g03710	30.2043	70.8739	-1.2305	0.00249629		Putative transcription factor
An15g03720	10.3438	32.4303	-1.64861	0.0142286		Has domain(s) with predicted DNA-binding transcription factor activity, RNA polymerase II-specific, zinc ion binding activity, role in regulation of transcription, DNA-templated and nucleus localization
An15g03770	2.89633	18.0179	-2.63716	0.0135058		Putative diacylglycerol acyl transferase
An15g03810	19.8603	241.446	-3.60375	2.36809e-34		Has domain(s) with predicted carbon-sulfur lyase activity and role in metabolic process
An15g03820	3.31005	111.118	-5.06909	1.23539e-16		Has domain(s) with predicted choline dehydrogenase activity, flavin adenine dinucleotide binding, oxidoreductase activity, acting on CH-OH group of donors activity and role in alcohol metabolic process, oxidation-reduction process
An15g03900	90.1987	204.818	-1.18316	2.29978e-07		Vacuolar zinc transporter
An15g03940	450.166	1126.78	-1.32368	1.36388e-53		Putative monosaccharide transporter; AmyR dependant induction on maltose
An15g04060	5.37886	74.4777	-3.79144	9.84137e-12		Putative fructose transporter
An15g04100	19.8603	66.6682	-1.74712	5.89944e-05		Has domain(s) with predicted oxidoreductase activity, oxidoreductase activity, acting on the aldehyde or oxo group of donors, NAD or NADP as acceptor activity and role in oxidation-reduction process
An15g04120	2.89625	22.8229	-2.97822	0.0019282		Ortholog of A. nidulans FGSC A4 : AN6764, AN2660, AN7798, A. fumigatus Af293 : Afu8g01960 and A. niger CBS 513.88 : An11g05430, An01g12050, An11g03480, An01g01140
An15g04130	8.68891	42.644	-2.2951	0.000116455		Ortholog of Aspergillus tubingensis : Asptu1_0131312, Aspergillus kawachii : Aspka1_0180566 and Aspergillus acidus : Aspfo1_0207731
An15g04510	50.4784	151.359	-1.58423	1.29754e-08		Ortholog of A. nidulans FGSC A4 : AN1559, A. fumigatus Af293 : Afu8g05670, A. oryzae RIB40 : AO090005000575, Aspergillus wentii : Aspwe1_0141349 and Aspergillus sydowii : Aspsy1_0146079
An15g04630	0.827511	11.4115	-3.78556	0.0266776		Has domain(s) with predicted transmembrane transporter activity, role in transmembrane transport and integral component of membrane localization
An15g04720	7.4476	24.6261	-1.72533	0.0301667		Protein of unknown function
An15g04880	101.784	363.372	-1.83594	2.39815e-24		Has domain(s) with predicted calcium ion binding, calcium-dependent phospholipid binding activity
An15g05290	34.3418	88.2925	-1.36233	0.000170664		Ortholog(s) have role in secondary metabolite biosynthetic process
An15g05470	3.72376	523.135	-7.13427	2.52911e-44		Ortholog of A. nidulans FGSC A4 : AN1841, A. fumigatus Af293 : Afu4g02840, A. niger CBS 513.88 : An12g05260, A. oryzae RIB40 : AO090012000694, AO090001000164 and Aspergillus wentii : Aspwe1_0160204
An15g05840	13.654	33.6351	-1.30065	0.0410255		Has domain(s) with predicted DNA-binding transcription factor activity, RNA polymerase II-specific, zinc ion binding activity, role in regulation of transcription, DNA-templated and nucleus localization
An15g05850	14.4815	48.0519	-1.73037	0.000963443		Has domain(s) with predicted integral component of membrane localization
An15g06020	102.198	223.434	-1.12848	1.83412e-07		Ortholog(s) have ATP binding, magnesium ion binding, ubiquitin activating enzyme activity, role in protein ubiquitination and cytoplasm, nucleus localization
An15g06030	116.679	2358.09	-4.337	0		Ortholog(s) have glutathione transferase activity
An15g06190	66.201	243.85	-1.88108	4.24169e-17		Ortholog(s) have role in error-prone translesion synthesis
An15g06280	38.0655	171.179	-2.16895	7.21848e-15	pepAa	Pepsin family secreted protease; predicted signal sequence for secretion
An15g06300	4.13756	19.822	-2.26022	0.0187565		Protein of unknown function
An15g06460	20.6879	51.6539	-1.32009	0.00685401		Ortholog of A. nidulans FGSC A4 : AN8093, AN12197, A. fumigatus Af293 : Afu4g13910, Afu5g12760, A. niger CBS 513.88 : An13g02370 and A. oryzae RIB40 : AO090012000187
An15g06650	20.2741	43.8462	-1.11281	0.0385596		Ortholog(s) have Ras guanyl-nucleotide exchange factor activity
An15g06700	14.4814	34.237	-1.24134	0.048716		Dihydroxy acid dehydratase
An15g06710	70.7529	425.238	-2.58742	1.37812e-43		Ortholog of A. nidulans FGSC A4 : AN7357, A. fumigatus Af293 : Afu2g16340, Aspergillus wentii : Aspwe1_0026925, Aspergillus sydowii : Aspsy1_0369947 and Aspergillus terreus NIH2624 : ATET_02316
An15g06920	65.7871	134.54	-1.03216	0.000295316		Ortholog(s) have role in filamentous growth, filamentous growth of a population of unicellular organisms, negative regulation of filamentous growth of a population of unicellular organisms
An15g06925	28.5492	253.47	-3.15029	1.08767e-32		Ortholog of A. nidulans FGSC A4 : AN7336, A. fumigatus Af293 : Afu2g16500, Aspergillus wentii : Aspwe1_0026944, Aspergillus sydowii : Aspsy1_0054451 and Aspergillus terreus NIH2624 : ATET_02290
An15g07040	100.543	323.134	-1.68433	2.91444e-19		Phospholipase D
An15g07090	456.373	2723.82	-2.57735	1.11507e-304		Ortholog of A. niger CBS 513.88 : An12g10350, Neosartorya fischeri NRRL 181 : NFIA_091810, Aspergillus wentii : Aspwe1_0171052 and Aspergillus versicolor : Aspve1_0080842
An15g07190	28.549	293.71	-3.36287	7.13135e-40		Ortholog(s) have high-affinity zinc transmembrane transporter activity, zinc ion transmembrane transporter activity
An15g07200	19.4464	85.8927	-2.14301	6.76959e-08		Ortholog of A. oryzae RIB40 : AO090003001297, Aspergillus wentii : Aspwe1_0066683, Aspergillus clavatus NRRL 1 : ACLA_032930 and Aspergillus niger ATCC 1015 : 53539-mRNA
An15g07210	10.344	42.6467	-2.04363	0.000445263		Protein of unknown function
An15g07220	23.5841	93.7004	-1.99023	8.66944e-08		Has domain(s) with predicted DNA-binding transcription factor activity, RNA polymerase II-specific, zinc ion binding activity, role in regulation of transcription, DNA-templated and nucleus localization
An15g07230	9.51642	133.347	-3.80861	6.21122e-20		Has domain(s) with predicted role in cell redox homeostasis
An15g07620	86.4748	213.228	-1.30203	8.71972e-09		Ortholog of Aspergillus tubingensis : Asptu1_0132098, Aspergillus brasiliensis : Aspbr1_0034734, Aspergillus kawachii : Aspka1_0182387 and Aspergillus acidus : Aspfo1_0135600
An15g07760	0	7.80859	-5.68087	0.0154532		Mannan endo-1,4-beta-mannosidase
An16g00070	43.4443	444.455	-3.3548	4.5596e-60		Protein of unknown function; expression induced by tunicamycin and DTT
An16g00230	11.1714	41.4437	-1.89133	0.00111159	glpF	Putative aquaglyceroporin, trivalent metalloid transporter
An16g00300	10.3439	56.4598	-2.44843	2.09508e-06		Has domain(s) with predicted methyltransferase activity and role in metabolic process
An16g00435	18.2053	76.8802	-2.07826	5.83702e-07		Protein of unknown function
An16g00440	28.5493	87.6915	-1.61899	1.27501e-05		Ortholog of A. nidulans FGSC A4 : AN8968, A. fumigatus Af293 : Afu1g12510, A. oryzae RIB40 : AO090009000026, Aspergillus wentii : Aspwe1_0050144 and Aspergillus sydowii : Aspsy1_0036409
An16g00520	2.89633	20.4222	-2.81783	0.0051547		Has domain(s) with predicted FAD binding, oxidoreductase activity and role in metabolic process
An16g00740	0.413793	10.2111	-4.62517	0.0353024		Ortholog of A. nidulans FGSC A4 : AN9531, AN1600, AN9354, AN4608 and A. fumigatus Af293 : Afu4g03520, Afu5g14130, Afu7g06920
An16g00760	4.96507	27.0277	-2.44456	0.00233323		Ortholog of A. nidulans FGSC A4 : AN11808, A. niger CBS 513.88 : An11g03390, Aspergillus wentii : Aspwe1_0119499 and Aspergillus versicolor : Aspve1_0125345, Aspve1_0138797
An16g00890	0	13.2147	-6.43987	0.00111724		Has domain(s) with predicted hydrolase activity, acting on carbon-nitrogen (but not peptide) bonds, hydrolase activity, acting on carbon-nitrogen (but not peptide) bonds, in cyclic amides activity
An16g00900	2.06874	16.8175	-3.02312	0.0100059		Ortholog of A. fumigatus Af293 : Afu3g13760, A. oryzae RIB40 : AO090023000181, AO090011000107, Neosartorya fischeri NRRL 181 : NFIA_063490 and Aspergillus wentii : Aspwe1_0041303
An16g00910	27.7216	533.358	-4.26602	1.93536e-80		Has domain(s) with predicted FMN binding, catalytic activity, oxidoreductase activity and role in oxidation-reduction process
An16g00930	114.197	682.318	-2.57892	8.85102e-74		Ortholog(s) have intracellular localization
An16g00990	4.55135	351.967	-6.27301	1.74158e-39		Ortholog of A. nidulans FGSC A4 : AN8354, AN9181, AN8970, A. fumigatus Af293 : Afu1g12440, Afu1g12460, Afu6g00230 and A. niger CBS 513.88 : An12g03270, An10g01010, An01g11070, An11g04060
An16g01010	4.13756	18.6181	-2.16988	0.0290429		Ortholog of A. fumigatus Af293 : Afu5g01690, A. oryzae RIB40 : AO090003001364, Neosartorya fischeri NRRL 181 : NFIA_040400, Aspergillus wentii : Aspwe1_0029874 and Aspergillus versicolor : Aspve1_0032107
An16g01640	2.48253	16.2165	-2.70758	0.0186491	galX	Putative zinc-binding transcription factor, involved in regulation of galactose catabolism via the oxidoreductive pathway
An16g01650	0	8.40877	-5.78771	0.0111011	xhrA	L-xylo-3-hexulose reductase
An16g01680	3.72376	32.4338	-3.12265	7.68957e-05		Has domain(s) with predicted glutathione hydrolase activity and role in glutathione catabolic process
An16g01820	173.777	519.55	-1.58002	3.66785e-28		Ortholog(s) have role in protein maturation, protein targeting to ER and endoplasmic reticulum, membrane, plasma membrane localization
An16g01830	2277.31	13154.8	-2.53019	2.70905e-241	gpdA	Glyceraldehyde-3-phosphate dehydrogenase
An16g02000	4.13756	42.0439	-3.34504	1.9254e-06		Protein involved in shikimate metabolism
An16g02170	14.8953	76.2791	-2.35644	5.16256e-08		Has domain(s) with predicted catalytic activity
An16g02420	8.27511	76.2791	-3.20444	7.23074e-11		Ortholog of A. nidulans FGSC A4 : AN3021, A. fumigatus Af293 : Afu3g08920, A. oryzae RIB40 : AO090005001345, Aspergillus wentii : Aspwe1_0052288 and Aspergillus sydowii : Aspsy1_0147269
An16g02470	55.4434	308.708	-2.47717	3.21564e-30		Sulfhydryl oxidase
An16g02480	30.2042	81.0841	-1.42467	0.000183774		Ortholog of A. nidulans FGSC A4 : AN3028, A. fumigatus Af293 : Afu3g08860, A. oryzae RIB40 : AO090005001356, Aspergillus wentii : Aspwe1_0041794 and Aspergillus sydowii : Aspsy1_0077129
An16g02930	111.3	647.497	-2.54041	2.55659e-66	erg3	C-5 sterol desaturase
An16g03290	2.89625	71.4732	-4.62513	1.81287e-11		Has domain(s) with predicted DNA-binding transcription factor activity, RNA polymerase II-specific, zinc ion binding activity, role in regulation of transcription, DNA-templated and nucleus localization
An16g03400	23.1703	109.912	-2.24601	1.91412e-10		Has domain(s) with predicted nucleic acid binding, nucleotide binding activity
An16g03430	13.6539	37.2397	-1.44752	0.0158319		Has domain(s) with predicted metal ion binding activity
An16g03650	83.579	171.175	-1.03427	3.82928e-05		Ortholog(s) have inositol phosphoceramide synthase activity and role in establishment of cell polarity, mitotic G1 phase, sphingolipid biosynthetic process
An16g03660	33.9279	75.6718	-1.15732	0.00369201		Protein of unknown function
An16g03690	5.79258	31.2335	-2.4308	0.000911142		Ortholog(s) have ferrous iron transmembrane transporter activity, manganese ion transmembrane transporter activity
An16g03700	6.20637	25.2272	-2.02315	0.011799		Has domain(s) with predicted hydrolase activity, acting on ester bonds activity
An16g03730	18.6189	76.8749	-2.04577	1.03493e-06		Protein of unknown function
An16g03790	67.442	168.169	-1.31821	3.3569e-07		Has domain(s) with predicted protein kinase binding activity and role in regulation of cyclin-dependent protein serine/threonine kinase activity
An16g03820	60.4084	155.564	-1.36468	3.7753e-07		Ortholog of A. nidulans FGSC A4 : AN4982, A. fumigatus Af293 : Afu3g10065, A. oryzae RIB40 : AO090003000540, Neosartorya fischeri NRRL 181 : NFIA_067230 and Aspergillus wentii : Aspwe1_0049188
An16g03890	39.7205	84.6879	-1.09227	0.00293295		Has domain(s) with predicted nucleic acid binding, nucleotide binding activity
An16g04220	5.37886	19.8211	-1.88166	0.0430222		Ortholog of A. nidulans FGSC A4 : AN7918, A. fumigatus Af293 : Afu8g05870, A. niger CBS 513.88 : An15g04360, An09g00420 and A. oryzae RIB40 : AO090003001435
An16g04430	71.1658	142.938	-1.00616	0.000380672		Ortholog(s) have enzyme activator activity, heme binding activity, role in ergosterol biosynthetic process, regulation of ergosterol biosynthetic process and endoplasmic reticulum, endosome localization
An16g04710	32.6868	73.2773	-1.16465	0.00347963		Ortholog(s) have carbonyl reductase (NADPH) activity, oxidoreductase activity, oxidoreductase activity, acting on the CH-OH group of donors, NAD or NADP as acceptor activity
An16g04920	66.6145	166.974	-1.32571	2.78348e-07		Ortholog of A. nidulans FGSC A4 : AN5995, A. fumigatus Af293 : Afu2g10110, A. oryzae RIB40 : AO090011000625, Aspergillus wentii : Aspwe1_0045120 and Aspergillus sydowii : Aspsy1_0031289
An16g05020	712.901	2536.46	-1.83104	9.70988e-180		Inositol hexaki-/heptaki-phosphate kinase
An16g05070	36.4104	74.4795	-1.03248	0.00890425		Ortholog of A. nidulans FGSC A4 : AN6009, A. fumigatus Af293 : Afu2g09990, A. oryzae RIB40 : AO090011000637, Aspergillus wentii : Aspwe1_0054410 and Aspergillus sydowii : Aspsy1_0057911
An16g05090	305.352	2063.77	-2.75673	1.81558e-261	ssc1	Putative mitochondrial heat shock protein; induced by growth on starch and lactate
An16g05320	20.6879	66.0698	-1.6752	0.000115437		Ortholog(s) have oxidoreductase activity and role in steroid metabolic process
An16g05510	8.27511	112.316	-3.76264	4.1212e-17		Ortholog(s) have role in DNA damage checkpoint, intra-S DNA damage checkpoint
An16g05520	40.9619	137.546	-1.74755	4.1816e-09		Ortholog(s) have copper chaperone activity, superoxide dismutase copper chaperone activity
An16g05570	296.662	815.019	-1.45803	1.66201e-40		Aspartate transaminase; phenylalanine:alphaketoglutarate aminotransferase
An16g05680	7.4476	61.8667	-3.0543	1.31329e-08		Protein of unknown function
An16g05910	0	15.0161	-6.62425	0.000537912		Protein similar to putative cytochrome P450; expression repressed by tunicamycin and DTT
An16g05920	0	86.4902	-9.15029	6.77767e-09		Similar to membrane protein Pth11 of Magnaporthe grisea; expression repressed by tunicamycin and DTT
An16g05930	2.48253	489.51	-7.62338	1.14598e-34		Ortholog of A. nidulans FGSC A4 : AN3975, AN9193/llmJ, AN2891 and A. fumigatus Af293 : Afu1g10150, Afu2g04380, Afu3g15150, Afu3g15280, Afu6g03300
An16g05970	5.79258	46.848	-3.01571	1.3332e-06		Putative UDP-glucuronosyltransferase
An16g05980	2.89625	16.8175	-2.53769	0.0214444		Protein of unknown function
An16g05990	36.8243	248.654	-2.75542	3.69927e-28		Ortholog of Aspergillus tubingensis : Asptu1_0121567, Aspergillus brasiliensis : Aspbr1_0075122, Aspergillus acidus : Aspfo1_0081016 and Aspergillus wentii : Aspwe1_0174765
An16g06240	0	12.0125	-6.30229	0.00187716		Putative alcohol dehydrogenase
An16g06350	13.654	115.919	-3.08573	2.06265e-15		Stearoyl-CoA 12-desaturase
An16g06510	23.1702	167.562	-2.85437	1.91499e-19		Has domain(s) with predicted trans-aconitate 2-methyltransferase activity
An16g06740	5.37879	85.2907	-3.98702	1.65425e-13		Similar to cadmium resistance protein; expression repressed by tunicamycin and DTT
An16g06750	9.93014	59.4616	-2.58207	4.19791e-07		Protein with similarity to D-stereospecific aminopeptidase; acid protease; expression induced by tunicamycin and DTT
An16g06810	26.8941	70.2737	-1.38569	0.000752197		Ortholog(s) have role in filamentous growth and intracellular localization
An16g06860	28.5493	97.9017	-1.77788	5.52663e-07		Has domain(s) with predicted role in response to stress
An16g06870	11.999	38.4365	-1.67961	0.00525169		Ortholog of Aspergillus acidus : Aspfo1_0134687
An16g06890	357.899	1926.2	-2.42813	3.10163e-213		Ortholog of A. nidulans FGSC A4 : AN6104, A. fumigatus Af293 : Afu2g09510, A. oryzae RIB40 : AO090011000722, Aspergillus wentii : Aspwe1_0045050 and Aspergillus sydowii : Aspsy1_0151936
An16g06900	62.0635	383.803	-2.62855	3.98718e-41		Ortholog of Aspergillus acidus : Aspfo1_0134552
An16g06940	23.9978	55.2585	-1.20328	0.0101455		Has domain(s) with predicted cation transmembrane transporter activity, potassium ion transmembrane transporter activity and role in cation transport, potassium ion transmembrane transport, transmembrane transport
An16g07040	26.4802	67.8677	-1.35783	0.00125991		Protein similar to cell wall glucanase Scw10p; expression repressed by tunicamycin and DTT
An16g07070	0	44.4472	-8.18984	5.97675e-07		Protein of unknown function
An16g07080	12.4129	2225.41	-7.4861	1.16228e-164		Ortholog of A. nidulans FGSC A4 : AN1549, A. fumigatus Af293 : Afu8g05600, A. oryzae RIB40 : AO090005000583, Aspergillus wentii : Aspwe1_0187131 and Aspergillus sydowii : Aspsy1_0086712
An16g07260	6.2063	89.492	-3.84995	5.50551e-14		Ortholog(s) have role in ascospore release from ascus, conidiophore development, conidium formation, hyphal growth, sporocarp development involved in sexual reproduction
An16g07510	25.2391	57.0608	-1.17683	0.0104472		Ortholog of A. nidulans FGSC A4 : AN10212, A. fumigatus Af293 : Afu8g05210, A. oryzae RIB40 : AO090005000625, Neosartorya fischeri NRRL 181 : NFIA_097970 and Aspergillus wentii : Aspwe1_0116582
An16g07560	9.93014	52.2558	-2.3957	7.70497e-06		Has domain(s) with predicted nucleic acid binding, zinc ion binding activity
An16g07580	14.0676	149.553	-3.41021	4.95451e-21		Ortholog of Aspergillus wentii : Aspwe1_0175365, Aspergillus versicolor : Aspve1_0433366, Aspergillus clavatus NRRL 1 : ACLA_058590 and Aspergillus niger ATCC 1015 : 55077-mRNA
An16g07590	7.4476	45.6503	-2.61575	1.22377e-05		Protein of unknown function
An16g07795	10.3439	34.2344	-1.72668	0.00737511		Has domain(s) with predicted nucleic acid binding activity
An16g07910	33.928	105.711	-1.63958	1.0933e-06		Has domain(s) with predicted phosphatidylinositol binding activity and role in cell communication
An16g07920	35.5828	386.202	-3.4401	2.72501e-53		Ortholog(s) have role in response to salt stress
An16g07930	2.89633	28.2308	-3.28497	0.000201884		Protein of unknown function
An16g07950	5.79251	70.2711	-3.60067	8.1085e-11		Ortholog of A. nidulans FGSC A4 : AN6754, AN1490, A. fumigatus Af293 : Afu7g00450, Afu8g04860, A. niger CBS 513.88 : An02g00120, An14g06960 and A. oryzae RIB40 : AO090102000310
An16g08100	3.31005	41.441	-3.64615	1.18725e-06		Ureidoglycolate hydrolase
An16g08150	25.2391	61.8667	-1.29349	0.00332082		Putative dipeptidyl-peptidase V; serine-type peptidase
An16g08360	2.48253	21.0215	-3.08198	0.00264323		Protein of unknown function
An16g08470	20.6878	78.0823	-1.91621	2.28606e-06		Protein of unknown function; expression induced by tunicamycin and DTT
An16g08480	31.8592	1333.97	-5.38788	2.19289e-190		Ortholog of A. nidulans FGSC A4 : AN1460, A. fumigatus Af293 : Afu8g04510, A. oryzae RIB40 : AO090023000335, Aspergillus wentii : Aspwe1_0043882 and Aspergillus sydowii : Aspsy1_0145844
An16g08510	6.62017	55.2576	-3.06124	9.15107e-08		Has domain(s) with predicted role in transmembrane transport and integral component of membrane localization
An16g08760	5.79258	25.8265	-2.15658	0.00700197		Ortholog of A. nidulans FGSC A4 : AN1443, A. fumigatus Af293 : Afu8g04310, A. oryzae RIB40 : AO090103000048, Aspergillus wentii : Aspwe1_0118145 and Aspergillus sydowii : Aspsy1_0028793
An16g08780	7.03388	38.4401	-2.45022	0.000150434		Has domain(s) with predicted zinc ion binding activity
An16g08800	1.65502	32.4338	-4.29257	1.49186e-05		Has domain(s) with predicted zinc ion binding activity
An16g09280	118.748	294.315	-1.30945	6.30286e-12		Ortholog of A. oryzae RIB40 : AO090103000005, Aspergillus wentii : Aspwe1_0117885, Aspergillus versicolor : Aspve1_0880006 and Aspergillus sydowii : Aspsy1_0055893
An16g09330	29.7906	177.789	-2.57724	6.74722e-19		Protein of unknown function
An17g00290	34.7556	73.8784	-1.0879	0.0060536		Has domain(s) with predicted magnesium ion transmembrane transporter activity, role in magnesium ion transport and integral component of membrane localization
An17g00550	17.3778	105.111	-2.59659	6.81495e-12		Putative NAD-dependant epimerase/dehydratase; repressed by growth on starch and lactate
An17g00760	7.03374	36.6378	-2.38096	0.00032752		Ortholog(s) have extracellular region localization
An17g00770	85.6475	800.637	-3.22466	5.81584e-110		Has domain(s) with predicted unfolded protein binding activity and role in protein folding
An17g00820	280.941	640.865	-1.18976	1.64019e-23		Carbamoyl-phosphate synthetase, aspartate transcarbamylase, and glutamine amidotransferase
An17g00910	86.4748	924.966	-3.41905	3.1008e-135		Gamma-aminobutyrate transaminase
An17g01130	55.0296	127.331	-1.21031	4.37331e-05		Has domain(s) with predicted role in ribosomal small subunit biogenesis
An17g01310	3.31005	19.8211	-2.5821	0.00939281		Ortholog of A. nidulans FGSC A4 : AN12338, A. oryzae RIB40 : AO090009000613, Aspergillus wentii : Aspwe1_0023482, Aspergillus versicolor : Aspve1_0069498 and Aspergillus clavatus NRRL 1 : ACLA_009730
An17g01320	37.6517	102.107	-1.4393	1.99402e-05		Ortholog of A. nidulans FGSC A4 : AN2271, A. fumigatus Af293 : Afu5g06400, Aspergillus wentii : Aspwe1_0023481, Aspergillus sydowii : Aspsy1_0054275 and Aspergillus terreus NIH2624 : ATET_09392
An17g01480	194.465	436.652	-1.16698	9.38726e-15	hemA	Aminolevulinic acid synthase (5-aminolevulinate synthase); predicted mitochonrial signal sequence; mutant is conditionally lethal when grown on nitrate medium containing 5'-aminolevulinic acid but not with hemin
An17g01490	27.7217	63.0653	-1.18584	0.00620457		Ortholog(s) have role in ATP-dependent chromatin remodeling, chromatin remodeling, positive regulation of cellular response to phosphate starvation, positive regulation of chromatin silencing at centromere, regulation of nucleosome density
An17g01520	7.03388	87.0895	-3.63011	2.71239e-13		Protein of unknown function
An17g01530	191.155	535.167	-1.48524	1.54473e-26	adhA	Alcohol-dehydrogenase
An17g01550	36.8243	87.6932	-1.2518	0.000546777		Ortholog(s) have potassium:proton antiporter activity, sodium:proton antiporter activity
An17g01560	61.2359	136.347	-1.15482	5.33967e-05		Ortholog(s) have maltose:proton symporter activity, sucrose:proton symporter activity and role in maltose import across plasma membrane, sucrose import across plasma membrane
An17g01710	1.24123	50.4535	-5.34506	1.18589e-07		Putative multidrug transporter
An17g01750	56.6846	122.53	-1.11209	0.000222455		Ortholog of A. fumigatus Af293 : Afu5g06090, A. oryzae RIB40 : AO090009000649, Aspergillus wentii : Aspwe1_0102491, Aspergillus sydowii : Aspsy1_0348114 and Aspergillus terreus NIH2624 : ATET_09422
An17g01795	1.2413	27.0277	-4.44455	0.000103926		Ortholog of A. nidulans FGSC A4 : AN2305, A. fumigatus Af293 : Afu5g06030, Aspergillus wentii : Aspwe1_0263052, Aspergillus sydowii : Aspsy1_0139055 and Aspergillus terreus NIH2624 : ATET_09428
An17g01845	7.8614	27.6279	-1.81328	0.0148762		Protein of unknown function
An17g01855	11.5852	49.2505	-2.08786	9.40694e-05		Has domain(s) with predicted DNA binding activity
An17g01955	32.6868	253.443	-2.95491	3.2566e-29		Has domain(s) with predicted aminoacyl-tRNA hydrolase activity
An17g01965	33.9279	174.782	-2.36501	6.92502e-17		Ortholog of A. nidulans FGSC A4 : AN8833/llmI, Aspergillus wentii : Aspwe1_0261285, Aspergillus versicolor : Aspve1_0046299 and Aspergillus clavatus NRRL 1 : ACLA_009200
An17g02030	26.4804	55.2585	-1.06127	0.0233283		Ortholog(s) have transferase activity, transferring acyl groups activity and role in phosphatidylinositol acyl-chain remodeling
An17g02080	69.5111	382.005	-2.45827	9.77988e-38		Has domain(s) with predicted metal ion transmembrane transporter activity, role in metal ion transport, transmembrane transport and membrane localization
An17g02090	93.0954	200.008	-1.10328	1.69941e-06		Homoserine kinase
An17g02100	79.0271	234.852	-1.57132	1.20065e-12		Ortholog(s) have protein binding, bridging, ubiquitin protein ligase activity, ubiquitin-protein transferase activity
An18g01680	17.7915	82.8856	-2.21993	4.8063e-08		Has domain(s) with predicted flavin adenine dinucleotide binding, oxidoreductase activity and role in oxidation-reduction process
An18g01690	22.7564	50.4526	-1.14865	0.020559		Protein of unknown function; expression induced by tunicamycin and DTT
An18g01780	45.0993	103.911	-1.20415	0.000262891		Has domain(s) with predicted heme binding, iron ion binding, oxygen binding activity and role in oxygen transport
An18g02020	147.297	524.356	-1.83181	3.69238e-35	tigA	Protein disulfide isomerase; suggested to facilitate the folding of nascent polypeptides; expression enhanced by maltose; expression induced by tunicamycin and DTT
An18g02060	31.0316	171.778	-2.46874	1.65829e-17		Ortholog(s) have role in establishment or maintenance of cell polarity, sexual sporulation resulting in formation of a cellular spore and intracellular localization
An18g02090	39.3068	84.0877	-1.09712	0.00291187	sfaD	G-protein beta subunit; expressed in germinating conidia
An18g02200	35.9966	144.751	-2.00764	1.60273e-11		Has domain(s) with predicted integral component of membrane localization
An18g02305	72.4074	149.558	-1.04649	0.000103914		Ortholog of A. nidulans FGSC A4 : AN9523, A. fumigatus Af293 : Afu5g12040, A. oryzae RIB40 : AO090120000321, Aspergillus wentii : Aspwe1_0445614 and Aspergillus sydowii : Aspsy1_0054923
An18g02500	6.2063	24.0251	-1.95273	0.0176729		Protein of unknown function
An18g02510	23.1704	103.306	-2.15658	2.1353e-09		Ortholog(s) have Rho guanyl-nucleotide exchange factor activity, role in actomyosin contractile ring assembly, cytokinesis, regulation of actomyosin contractile ring contraction and contractile ring localization
An18g02550	6.2063	34.8381	-2.48884	0.000316462		Dihydroxy acid dehydratase
An18g02650	0.413793	154.362	-8.5433	5.28701e-08		Has domain(s) with predicted role in transmembrane transport and integral component of membrane localization
An18g02680	4.55135	123.731	-4.76477	5.45393e-19		Has domain(s) with predicted electron transfer activity, heme binding, iron ion binding, monooxygenase activity, oxidoreductase activity, acting on paired donors, with incorporation or reduction of molecular oxygen activity
An18g02700	0	10.8113	-6.15029	0.00325079		Has domain(s) with predicted electron transfer activity, heme binding, iron ion binding, monooxygenase activity, oxidoreductase activity, acting on paired donors, with incorporation or reduction of molecular oxygen activity
An18g02720	1.24123	123.73	-6.63923	6.17914e-13		Ortholog(s) have glutathione peroxidase activity, glutathione transferase activity and intracellular localization
An18g02740	3.72384	51.0537	-3.77716	3.1577e-08		Has domain(s) with predicted electron transfer activity, heme binding, iron ion binding, oxidoreductase activity, acting on paired donors, with incorporation or reduction of molecular oxygen activity and role in oxidation-reduction process
An18g02750	0	19.2192	-6.98031	0.000125974		Ortholog of A. nidulans FGSC A4 : AN3975, AN9193/llmJ, AN2891 and A. fumigatus Af293 : Afu1g10150, Afu2g04380, Afu3g15150, Afu3g15280, Afu6g03300
An18g02752	0.413719	18.619	-5.49185	0.00358193		Extracellular protein of unknown function
An18g02770	0	19.22	-6.98036	0.00012542		Ortholog of A. oryzae RIB40 : AO090003000333, Aspergillus clavatus NRRL 1 : ACLA_007920, Aspergillus niger ATCC 1015 : 54128-mRNA and Aspergillus carbonarius ITEM 5010 : Acar5010_506514
An18g02780	0	24.627	-7.33798	2.71044e-05		Ortholog of Aspergillus tubingensis : Asptu1_0104299 and Aspergillus brasiliensis : Aspbr1_0129450
An18g02860	139.435	280.489	-1.00835	1.07247e-07		Ortholog(s) have protein serine/threonine kinase activity and role in cellular ion homeostasis, negative regulation of transcription by RNA polymerase II, regulation of nitrogen utilization, response to salt stress
An18g02980	92.2674	192.805	-1.06324	5.82347e-06		Putative serine-type endopeptidase
An18g03405	8.27511	97.2997	-3.55559	1.45568e-14		Protein of unknown function
An18g03430	49.237	370.589	-2.912	2.38006e-44		Ortholog of Aspergillus tubingensis : Asptu1_0112479, Aspergillus brasiliensis : Aspbr1_0056299 and Aspergillus acidus : Aspfo1_0062965
An18g03440	16.1364	93.6986	-2.5377	1.79142e-10		Protein of unknown function
An18g03630	8.68891	207.209	-4.57578	3.05064e-31		Ortholog of A. nidulans FGSC A4 : AN4199, A. fumigatus Af293 : Afu1g05950, A. oryzae RIB40 : AO090011000091, Aspergillus wentii : Aspwe1_0038208, Aspwe1_0110054 and Aspergillus sydowii : Aspsy1_0032857
An18g03700	46.3407	246.855	-2.41332	4.64355e-24		Ortholog of A. nidulans FGSC A4 : AN4192, A. fumigatus Af293 : Afu1g05900, A. oryzae RIB40 : AO090009000345, Aspergillus wentii : Aspwe1_0026054 and Aspergillus sydowii : Aspsy1_0154377
An18g03730	75.717	165.76	-1.13043	1.83149e-05		Ortholog of A. nidulans FGSC A4 : AN5834, AN4190, A. fumigatus Af293 : Afu1g05790, Afu2g07800, A. niger CBS 513.88 : An05g00400 and A. oryzae RIB40 : AO090011000916, AO090009000346
An18g03760	23.1703	49.8516	-1.10536	0.0261797	NA	NA
An18g03790	59.1673	148.355	-1.32618	1.42658e-06		Ortholog(s) have role in G1/S transition of mitotic cell cycle, ascospore formation, cellular response to carbon dioxide, pseudohyphal growth and SCF ubiquitin ligase complex localization
An18g03820	62.8909	239.056	-1.92642	3.10035e-17		Serine palmitoyltransferase
An18g03830	8.68883	47.4499	-2.44916	1.73517e-05		Has domain(s) with predicted hydrolase activity
An18g03860	0.413719	60.0635	-7.18155	1.18587e-05		Protein of unknown function
An18g03870	45.0993	867.907	-4.26636	2.42834e-135		Ortholog of A. nidulans FGSC A4 : AN4206, A. fumigatus Af293 : Afu1g06020, Aspergillus wentii : Aspwe1_0026071, Aspergillus sydowii : Aspsy1_0059171 and Aspergillus terreus NIH2624 : ATET_03025
An18g03990	28.1352	204.814	-2.86386	2.69583e-24		Has domain(s) with predicted role in transmembrane transport and integral component of membrane localization
An18g04060	68.2697	141.751	-1.05403	0.000147995		Ortholog of A. nidulans FGSC A4 : AN4026, A. fumigatus Af293 : Afu1g03650, A. oryzae RIB40 : AO090003000980, Aspergillus wentii : Aspwe1_0169329 and Aspergillus sydowii : Aspsy1_0149715
An18g04090	50.4782	1553.25	-4.94348	2.82451e-239		Has domain(s) with predicted heme binding, iron ion binding, oxygen binding activity and role in oxygen transport
An18g04210	119.161	246.261	-1.04726	3.11977e-07		Ortholog of A. nidulans FGSC A4 : AN4062, A. fumigatus Af293 : Afu1g05370, A. oryzae RIB40 : AO090009000407, Aspergillus wentii : Aspwe1_0104515 and Aspergillus sydowii : Aspsy1_0057614
An18g04360	0	63.6646	-8.70825	5.46897e-08	NA	NA
An18g04365	0	53.4544	-8.45607	1.76999e-07	NA	NA
An18g04520	21.9291	87.0922	-1.98969	2.51119e-07		Ortholog(s) have inositol tetrakisphosphate 3-kinase activity, inositol tetrakisphosphate 6-kinase activity and inositol-1,3,4,5,6-pentakisphosphate kinase activity, more
An18g04540	38.0655	200.604	-2.3978	1.8695e-19		Ortholog(s) have 2-alkenal reductase [NAD(P)+] activity, NADPH:quinone reductase activity, mRNA 3'-UTR AU-rich region binding activity, role in cellular response to oxidative stress and intracellular localization
An18g04750	99.715	269.084	-1.43217	1.11445e-12		Has domain(s) with predicted chaperone binding activity
An18g04770	10.7574	29.4311	-1.45199	0.0406284		Protein of unknown function
An18g04780	14.8952	42.0447	-1.49707	0.00720439		Ortholog(s) have role in apical protein localization, regulation of cell shape and cell septum, plasma membrane of cell tip, spitzenkorper localization
An18g04790	454.718	1126.78	-1.30916	7.92628e-53		Ortholog(s) have disulfide oxidoreductase activity, glutathione disulfide oxidoreductase activity, glutathione peroxidase activity, glutathione transferase activity
An18g05160	78.2002	193.401	-1.30635	4.34115e-08		Phosphoacetylglucosamine mutase
An18g05170	50.8918	125.53	-1.30252	1.45884e-05		Phosphoacetylglucosamine mutase
An18g05450	2.89633	17.4195	-2.58839	0.0171459		Has domain(s) with predicted transmembrane transporter activity, role in transmembrane transport and integral component of membrane localization
An18g05700	57.9259	119.525	-1.04503	0.000607117		Has domain(s) with predicted oxidoreductase activity, zinc ion binding activity and role in oxidation-reduction process
An18g05790	28.9629	66.6735	-1.20288	0.00446594		Has domain(s) with predicted nucleic acid binding, zinc ion binding activity
An18g05820	81.51	307.522	-1.91564	4.80087e-22		Ortholog of A. nidulans FGSC A4 : AN5716, A. fumigatus Af293 : Afu1g06780, A. oryzae RIB40 : AO090001000762, Aspergillus wentii : Aspwe1_0038300 and Aspergillus sydowii : Aspsy1_0043718
An18g05870	59.167	227.029	-1.94002	1.6257e-16		Ortholog of A. nidulans FGSC A4 : AN5720/gprJ, A. fumigatus Af293 : Afu1g06840/gprJ, A. oryzae RIB40 : AO090001000486/gprJ, Aspergillus wentii : Aspwe1_0109188 and Aspergillus sydowii : Aspsy1_0149130
An18g05920	34.7555	148.352	-2.09372	1.94054e-12		Ortholog(s) have sequence-specific DNA binding activity
An18g06090	6.62002	25.8292	-1.96405	0.0131681		Protein of unknown function
An18g06130	321.074	1247.42	-1.95799	2.29654e-86		Ortholog of A. nidulans FGSC A4 : AN5753, A. fumigatus Af293 : Afu6g06840, A. oryzae RIB40 : AO090020000272, Aspergillus wentii : Aspwe1_0050172 and Aspergillus sydowii : Aspsy1_0043673
An18g06140	157.641	587.99	-1.89916	9.49233e-41		Protein of unknown function
An18g06180	29.3769	82.2836	-1.48594	0.000103533		Protein of unknown function
An18g06190	50.0646	141.149	-1.49535	1.74323e-07		Ortholog of A. nidulans FGSC A4 : AN5750, A. fumigatus Af293 : Afu6g06810, A. oryzae RIB40 : AO090003000059, Aspergillus wentii : Aspwe1_0170240 and Aspergillus sydowii : Aspsy1_0857167
An18g06200	16.1365	48.6485	-1.59209	0.00199832		Protein of unknown function
An18g06250	519.264	1314.79	-1.34028	6.00358e-64	eno1	Phosphopyruvate hydratase
An18g06290	178.329	578.408	-1.69755	1.85681e-35		Ortholog(s) have calcium transmembrane transporter activity, phosphorylative mechanism activity and nuclear envelope localization
An18g06310	8.27511	25.8274	-1.64204	0.0323966		Has domain(s) with predicted role in transmembrane transport and integral component of membrane localization
An18g06560	14.4814	55.8569	-1.94754	6.90423e-05		Protein of unknown function
An18g06570	13.2402	56.4571	-2.09224	2.29429e-05		Ortholog of Aspergillus carbonarius ITEM 5010 : Acar5010_205715
An18g06640	4.13756	17.4186	-2.07377	0.0436556		Ortholog of A. nidulans FGSC A4 : AN5780, A. fumigatus Af293 : Afu6g06480, Aspergillus wentii : Aspwe1_0177889, Aspergillus versicolor : Aspve1_0053552 and Aspergillus clavatus NRRL 1 : ACLA_088250
An18g06650	161.365	8854.55	-5.77802	0		Putative heat shock protein
An18g06660	4.96507	57.0635	-3.52266	8.83455e-09		Ortholog(s) have role in mitochondrial respiratory chain complex II assembly
An18g06670	30.6179	313.532	-3.35616	1.83874e-42		Has domain(s) with predicted catalytic activity and role in metabolic process
An18g06690	24.8253	78.0841	-1.6532	3.02545e-05		Has domain(s) with predicted role in regulation of transcription, DNA-templated
An18g06700	72.4071	211.42	-1.54591	2.54591e-11	pre7	20S CP beta subunit of the proteasome
An19g00210	384.379	1510.6	-1.97451	1.61866e-129		Ortholog(s) have low-density lipoprotein particle binding activity, role in hemolysis by symbiont of host erythrocytes and intracellular localization
An19g00320	69.5109	204.813	-1.559	3.93593e-11		Has domain(s) with predicted calcium:proton antiporter activity, role in calcium ion transport, transmembrane transport and integral component of membrane localization
An19g00330	8.68883	34.8354	-2.00333	0.00216671		Has domain(s) with predicted role in transmembrane transport and integral component of membrane localization
An19g00340	12.8264	78.0823	-2.60587	3.7436e-09		Has domain(s) with predicted calcium:proton antiporter activity, cation transmembrane transporter activity, role in calcium ion transport, cation transport, transmembrane transport and integral component of membrane localization
