# Supplementary material for: A Special Phenotype of Aconidial Aspergillus niger SH2 and Its Mechanism of Formation via CRISPRi
Source: J Fungi (Basel). 2022 Jun 28;8(7):679. doi: 10.3390/jof8070679 (PMC9319794; doi:10.3390/jof8070679)
Supplement: Supplementary file 1 [file jof-08-00679-s001.zip › Supplemental information-4.xls]

## Sheet: Sheet1
low
	Treatment/N	Control/G	log2FoldChange	pvalue	padj	Preferred_name(eggNOG)	Description(eggNOG)	Gene_Symbol(AspGD)	Description(AspGD)
An14g02540	88.5438	5240.31	-5.88712	0	0	-	HLH DNA binding domain protein	0	Ortholog(s) have role in cellular response to hypoxia, pathogenesis and nucleus localization
An09g05625	222.187	3678.72	-4.04937	0	0	-	-	0	Ortholog of A. nidulans FGSC A4 : AN11597, A. fumigatus Af293 : Afu5g03300, Neosartorya fischeri NRRL 181 : NFIA_038810, Aspergillus wentii : Aspwe1_0114897 and Aspergillus versicolor : Aspve1_0203178
An09g06590	225.497	2988.05	-3.72803	0	0	HSP82	Heat shock protein	sspB	Hsp90 chaperone
An03g06730	165.502	12026.1	-6.18318	0	0	-	CobW domain protein	0	Ortholog of A. nidulans FGSC A4 : AN10344, A. fumigatus Af293 : Afu8g02620, A. oryzae RIB40 : AO090010000752, Neosartorya fischeri NRRL 181 : NFIA_096330 and Aspergillus wentii : Aspwe1_0033226
An01g00750	176.673	10617.1	-5.90915	0	0	NA	NA	0	Ortholog of Aspergillus tubingensis : Asptu1_0054330, Aspergillus brasiliensis : Aspbr1_0040606, Aspergillus kawachii : Aspka1_0182240 and Aspergillus acidus : Aspfo1_0040371
An11g03340	56.2707	5104.85	-6.50333	0	0	-	alpha-amylase	aamA	Putative acid alpha-amylase; abundantly expressed on d-maltose; most highly expressed at the periphery of colonies; repressed by xylose and induced by maltose; AmyR dependant regulation
An01g05960	474.579	2997.79	-2.65917	0	0	-	CVNH	0	Ortholog(s) have carbohydrate binding activity
An03g06410	627.668	6928.95	-3.46456	0	0	ERG25	Belongs to the sterol desaturase family	erg25	Putative C-4 methyl sterol oxidase; induced by fenpropimorph
An07g07670	313.213	2795.95	-3.15812	0	0	-	Belongs to the BI1 family	0	Ortholog of A. nidulans FGSC A4 : AN4508/bxiA, A. fumigatus Af293 : Afu2g03220, A. oryzae RIB40 : AO090120000264, Aspergillus wentii : Aspwe1_0172263 and Aspergillus sydowii : Aspsy1_0213187
An05g02100	407.963	3587.59	-3.1365	0	0	-	alpha-amylase	0	Alpha-amylase (1, 4-alpha-D-glucan 4-glucanohydrolase), hydrolyzes the alpha-1,4-glucosidic bonds in glycogen or starch; identical to An12g06930; AmyR-regulated
An12g06930	407.963	3587.59	-3.1365	0	0	-	alpha-amylase	amyA	Alpha-amylase (1, 4-alpha-D-glucan 4-glucanohydrolase), hydrolyzes the alpha-1,4-glucosidic bonds in glycogen or starch; identical to An05g02100
An11g04810	1077.01	5442.31	-2.33719	0	0	AOX2	alternative oxidase	aox1	Mitochondria-localized alternative oxidase; functions in a cyanide- and antimycin A-insensitive and salicylhydroxamic acid-sensitive respiratory pathway; constitutively expressed regardless of the glucose concentration
An14g03080	470.44	7464	-3.98787	0	0	-	Membrane-associating domain	0	Ortholog of A. nidulans FGSC A4 : AN2488, A. fumigatus Af293 : Afu3g00500, Afu4g03010, A. oryzae RIB40 : AO090012000174 and Aspergillus wentii : Aspwe1_0176515, Aspwe1_0622364
An01g13060	858.957	4504.71	-2.39078	0	0	-	-	0	Ortholog of Aspergillus acidus : Aspfo1_0128974
An07g03030	39.3069	2659.55	-6.08026	0	0	-	-	0	Ortholog of A. nidulans FGSC A4 : AN8781, Neosartorya fischeri NRRL 181 : NFIA_026420, Aspergillus wentii : Aspwe1_0285981 and Aspergillus versicolor : Aspve1_0141259
An07g09990	1105.14	7141.97	-2.69209	0	0	SSA2	Belongs to the heat shock protein 70 family	0	Hsp70 protein; induced by growth on starch and lactate
An14g02460	113.783	4409.14	-5.27615	0	0	-	Belongs to the globin family	fhbA	Flavohemoglobin
An02g05830	400.515	2790.5	-2.80059	0	0	mpdA	Catalyzes the NAD(H)-dependent interconversion of D- fructose 6-phosphate and D-mannitol 1-phosphate in the mannitol metabolic pathway	mpdA	Mannitol 1-phosphate dehydrogenase (MPD); the first enzyme in the mannitol biosynthesis pathway; expression increased in sporulating mycelium suggesting mannitol biosynthesis may be developmentally regulated; expressed in vegetative hyphae
An09g04970	55.4433	4753.35	-6.42179	0	0	-	Belongs to the pirin family	0	Ortholog of A. nidulans FGSC A4 : AN6420, A. fumigatus Af293 : Afu2g01100, A. oryzae RIB40 : AO090005001149, Aspergillus wentii : Aspwe1_0033340 and Aspergillus sydowii : Aspsy1_0178541
An01g13350	273.492	2625.93	-3.26326	0	0	HSP104	Belongs to the ClpA ClpB family	0	Ortholog(s) have ATPase activity, misfolded protein binding activity, role in cellular heat acclimation, cellular response to misfolded protein, protein refolding, protein unfolding and cytoplasm, nucleus localization
high
An04g08190	2087.82	587.988	1.8281	8.79483e-128	1.06028e-125	-	Belongs to the ATPase C chain family	0	Ortholog(s) have ATPase activity
An12g10240	730.691	35.4365	4.36594	9.3686e-89	7.96666e-87	-	Stress-induced bacterial acidophilic repeat motif	0	Protein with similarity to N. crassa conidiation protein; expressed in germinating conidia
An16g05030	1595.03	195.196	3.03054	5.46827e-188	1.0416e-185	-	-	0	Ortholog of A. nidulans FGSC A4 : AN6005, A. fumigatus Af293 : Afu2g10020, Neosartorya fischeri NRRL 181 : NFIA_085440, Aspergillus wentii : Aspwe1_0176252 and Aspergillus versicolor : Aspve1_0040814
An11g06780	898.262	74.4786	3.59225	6.72324e-111	7.53319e-109	-	-	0	Ortholog of A. nidulans FGSC A4 : AN7990, Aspergillus wentii : Aspwe1_0176973, Aspergillus sydowii : Aspsy1_0047960 and Aspergillus terreus NIH2624 : ATET_06661
An14g05070	847.784	47.4499	4.15923	2.65406e-105	2.77772e-103	-	Cell surface protein	0	Ortholog(s) have role in cellular response to farnesol, cellular response to heat, cellular response to hydrogen peroxide, sterigmatocystin biosynthetic process and cytoplasm, peroxisome localization
An02g07350	1010.39	191.587	2.39878	5.0709e-94	4.78171e-92	-	LEA domain protein	0	Ortholog of A. nidulans FGSC A4 : AN2894, A. fumigatus Af293 : Afu3g11550, A. oryzae RIB40 : AO090003000710, Aspergillus wentii : Aspwe1_0025131 and Aspergillus sydowii : Aspsy1_0775782
An15g05450	776.619	37.8399	4.35924	2.68801e-95	2.58592e-93	-	Sorbitol xylulose reductase	mtdA	Predicted mannitol dehydrogenase, expressed in conidiospores during sporulation
An03g02400	17728.2	836.07	4.40628	0	0	-	Hydrophobins	hfbA	Hydrophobin similar to dewA of A. nidulans; highly expressed in dormant conidia
An17g01885	1623.99	37.2388	5.44659	2.02688e-171	3.38667e-169	-	-	0	Protein of unknown function
An16g09070	4739.57	1185.65	1.99909	1.2432e-253	3.48241e-251	NAG1	Glucosamine-6-phosphate deaminase	0	Putative glucosamine-6-phosphate deaminase; expression induced by tunicamycin and DTT
An08g06620	1225.13	55.2612	4.47061	8.55922e-153	1.21669e-150	-	-	0	Ortholog(s) have intracellular localization
An16g09070	4739.57	1185.65	1.99909	1.2432e-253	3.48241e-251	NAG1	Glucosamine-6-phosphate deaminase	0	Putative glucosamine-6-phosphate deaminase; expression induced by tunicamycin and DTT
An08g06620	1225.13	55.2612	4.47061	8.55922e-153	1.21669e-150	-	-	0	Ortholog(s) have intracellular localization
An04g00100	2050.58	779.622	1.39519	2.51686e-94	2.39706e-92	-	Protein of unknown function (DUF1761)	0	Ortholog(s) have glyoxysome localization
An13g03080	2017.48	136.339	3.88725	1.94123e-259	5.7776e-257	NA	NA	0	Ortholog of A. nidulans FGSC A4 : AN8503, Aspergillus wentii : Aspwe1_0177501, Aspergillus versicolor : Aspve1_0046851 and Aspergillus sydowii : Aspsy1_0159981
An04g07500	1158.52	292.503	1.98575	1.53869e-91	1.40909e-89	-	-	0	Ortholog of A. nidulans FGSC A4 : AN0400, A. fumigatus Af293 : Afu4g09610, A. oryzae RIB40 : AO090003001281, Neosartorya fischeri NRRL 181 : NFIA_106400 and Aspergillus wentii : Aspwe1_0022929
An03g02360	16927.2	451.673	5.22792	0	0	-	Hydrophobins	hfbB	Putative hydrophobin
An09g01230	1107.62	141.747	2.96607	3.07775e-128	3.75801e-126	-	-	0	Ortholog of A. nidulans FGSC A4 : AN2535, A. fumigatus Af293 : Afu3g14660, Aspergillus wentii : Aspwe1_0107397, Aspwe1_0171355 and Aspergillus sydowii : Aspsy1_0087029
An01g10790	15149.3	3.60376	12.0375	2.31067e-91	2.05671e-89	-	conidiation-specific protein con-10	0	Protein of unknown function; expressed in germinating conidia
An08g03580	2301.31	7.8077	8.20326	1.62718e-91	1.47593e-89	BGL2	Belongs to the glycosyl hydrolase 17 family	bgt1	1,3-beta-glucanosyltransferase; highly expressed in dormant conidia
