# Supplementary material for: A Special Phenotype of Aconidial Aspergillus niger SH2 and Its Mechanism of Formation via CRISPRi
Source: J Fungi (Basel). 2022 Jun 28;8(7):679. doi: 10.3390/jof8070679 (PMC9319794; doi:10.3390/jof8070679)
Supplement: Supplementary file 1 [file jof-08-00679-s001.zip › Supplemental information-5.xls]

## Sheet: Sheet1
Fig.3 D	Fig.3 E
N/G up-regulated genes	N/G down-regulated genes
gene ID	gene ID
An03g02360	An01g00750
An16g09070	An15g06030
An13g03080	An01g05960
An16g05030	An15g02040
An16g09040	An01g04280
An17g01885	An16g05090
An08g06620	An18g04090
An09g01230	An02g05210
An11g06780	An01g09610
An02g07350	An10g00170
An15g05450	An12g00710
An13g00510	An07g00820
An01g09900	An07g08710
An06g00590	An08g03560
An12g01460	An11g06970
An14g01110	An16g05020
An04g02110	An08g06485
An07g05420	An12g03030
An08g06630	An01g07900
An14g04530	An04g04060
An01g02930	An15g00550
An14g06730	An04g09170
An12g05850	An12g00790
An16g04760	An03g04280
An04g08190	An08g03480
An14g00990	An04g02420
An02g00330	An03g06550
An01g13520	An12g09970
An01g12850	An03g02412
An15g02350	An15g05470
An01g00050	An01g05140
An01g00200	An11g09970
An01g00550	An01g01720
An01g12030	An08g02290
	An02g01022
	An11g07875
	An02g12330
	An07g04710
	An08g10340
	An01g02500
	An01g07890
	An01g01620
	An04g00990
	An01g08890
	An01g05340
	An01g03130
	An01g01950
	An01g08420
	An02g01830
	An16g00910
	An01g00370
	An01g01610
	An03g04600
	An16g05930
	An01g01720
	An01g01820
	An01g00450
	An01g01380
	An01g00340
