# Supplementary material for: A Special Phenotype of Aconidial Aspergillus niger SH2 and Its Mechanism of Formation via CRISPRi
Source: J Fungi (Basel). 2022 Jun 28;8(7):679. doi: 10.3390/jof8070679 (PMC9319794; doi:10.3390/jof8070679)
Supplement: Supplementary file 1 [file jof-08-00679-s001.zip › Supplemental information-6.xls]

## Sheet: Sheet1
Gene ID	Treatment	Control	log2FoldChange	pvalue	Pathway Name	Level 1	Level 2
An01g14390	0	0	NA	NA	ko04138//Autophagy - yeast;ko04111//Cell cycle - yeast;ko04011//MAPK signaling pathway - yeast;ko04213//Longevity regulating pathway - multiple species	Organismal Systems;Environmental Information Processing;Cellular Processes	Aging;Cell growth and death;Transport and catabolism;Signal transduction
An07g01750	0	0	NA	NA	ko04139//Mitophagy - yeast;ko00520//Amino sugar and nucleotide sugar metabolism;ko04011//MAPK signaling pathway - yeast;ko01100//Metabolic pathways	Cellular Processes;Metabolism;Environmental Information Processing	Transport and catabolism;Carbohydrate metabolism;Signal transduction;Global and overview maps
An07g04330	0	0	NA	NA	ko04011//MAPK signaling pathway - yeast;ko01110//Biosynthesis of secondary metabolites;ko01100//Metabolic pathways;ko00500//Starch and sucrose metabolism;ko00790//Folate biosynthesis	Metabolism;Environmental Information Processing	Metabolism of cofactors and vitamins;Signal transduction;Carbohydrate metabolism;Global and overview maps
An09g02520	0	0	NA	NA	ko04011//MAPK signaling pathway - yeast;ko04139//Mitophagy - yeast	Cellular Processes;Environmental Information Processing	Signal transduction;Transport and catabolism
An09g05320	0	0	NA	NA	ko04011//MAPK signaling pathway - yeast	Environmental Information Processing	Signal transduction
An09g05580	0	0	NA	NA	ko04011//MAPK signaling pathway - yeast;ko04139//Mitophagy - yeast;ko01100//Metabolic pathways;ko00410//beta-Alanine metabolism;ko00350//Tyrosine metabolism;ko00360//Phenylalanine metabolism;ko01110//Biosynthesis of secondary metabolites;ko00260//Glycine, serine and threonine metabolism	Cellular Processes;Environmental Information Processing;Metabolism	Global and overview maps;Amino acid metabolism;Signal transduction;Transport and catabolism;Metabolism of other amino acids
An18g01320	0	0	NA	NA	ko03430//Mismatch repair;ko03030//DNA replication;ko04011//MAPK signaling pathway - yeast;ko03420//Nucleotide excision repair	Environmental Information Processing;Genetic Information Processing	Replication and repair;Signal transduction
An06g02240	5415.24	0	14.5809	5.48225e-24	ko03008//Ribosome biogenesis in eukaryotes;ko04011//MAPK signaling pathway - yeast;ko04139//Mitophagy - yeast	Genetic Information Processing;Environmental Information Processing;Cellular Processes	Signal transduction;Translation;Transport and catabolism
An11g08370	235.84	0	10.0598	5.09597e-12	ko00790//Folate biosynthesis;ko00230//Purine metabolism;ko00500//Starch and sucrose metabolism;ko01110//Biosynthesis of secondary metabolites;ko01130//Biosynthesis of antibiotics;ko04011//MAPK signaling pathway - yeast;ko01100//Metabolic pathways	Environmental Information Processing;Metabolism	Carbohydrate metabolism;Global and overview maps;Nucleotide metabolism;Signal transduction;Metabolism of cofactors and vitamins
An12g10230	94.7499	0	8.74418	3.17997e-09	ko04011//MAPK signaling pathway - yeast	Environmental Information Processing	Signal transduction
An12g04700	50.8919	0	7.8475	1.87135e-07	ko04011//MAPK signaling pathway - yeast;ko00520//Amino sugar and nucleotide sugar metabolism;ko01100//Metabolic pathways;ko03040//Spliceosome	Environmental Information Processing;Genetic Information Processing;Metabolism	Carbohydrate metabolism;Signal transduction;Transcription;Global and overview maps
An03g00890	240.393	1.20125	7.6447	1.99652e-13	ko04011//MAPK signaling pathway - yeast;ko00640//Propanoate metabolism;ko00620//Pyruvate metabolism	Environmental Information Processing;Metabolism	Carbohydrate metabolism;Signal transduction
An12g08540	27.7215	0	6.97107	8.58795e-06	ko04011//MAPK signaling pathway - yeast;ko04111//Cell cycle - yeast	Cellular Processes;Environmental Information Processing	Signal transduction;Cell growth and death
An07g08670	27.308	0	6.94939	9.44002e-06	ko04011//MAPK signaling pathway - yeast	Environmental Information Processing	Signal transduction
An08g08920	314.454	3.00269	6.71024	1.14558e-23	ko01130//Biosynthesis of antibiotics;ko00630//Glyoxylate and dicarboxylate metabolism;ko04213//Longevity regulating pathway - multiple species;ko01110//Biosynthesis of secondary metabolites;ko01200//Carbon metabolism;ko04011//MAPK signaling pathway - yeast;ko04146//Peroxisome;ko00380//Tryptophan metabolism	Environmental Information Processing;Organismal Systems;Metabolism;Cellular Processes	Aging;Signal transduction;Transport and catabolism;Carbohydrate metabolism;Global and overview maps;Amino acid metabolism
An18g03600	54.6158	0.60107	6.50667	1.4364e-05	ko04011//MAPK signaling pathway - yeast	Environmental Information Processing	Signal transduction
An04g09610	16.9639	0	6.26253	0.000158851	ko04011//MAPK signaling pathway - yeast	Environmental Information Processing	Signal transduction
An15g04670	629.737	10.8113	5.86414	4.55827e-59	ko04011//MAPK signaling pathway - yeast;ko00520//Amino sugar and nucleotide sugar metabolism;ko01100//Metabolic pathways	Environmental Information Processing;Metabolism	Carbohydrate metabolism;Global and overview maps;Signal transduction
An15g07390	128.265	2.40251	5.73844	9.34611e-14	ko04011//MAPK signaling pathway - yeast;ko01110//Biosynthesis of secondary metabolites;ko00564//Glycerophospholipid metabolism	Metabolism;Environmental Information Processing	Signal transduction;Lipid metabolism;Global and overview maps
An12g08530	31.0317	0.60107	5.69108	0.000236101	ko04111//Cell cycle - yeast;ko04011//MAPK signaling pathway - yeast	Cellular Processes;Environmental Information Processing	Cell growth and death;Signal transduction
An07g00700	11.1714	0	5.65987	0.00156745	ko04011//MAPK signaling pathway - yeast	Environmental Information Processing	Signal transduction
An02g00460	10.7576	0	5.60542	0.00190001	ko00071//Fatty acid degradation;ko00910//Nitrogen metabolism;ko04146//Peroxisome;ko04011//MAPK signaling pathway - yeast;ko01212//Fatty acid metabolism;ko00380//Tryptophan metabolism;ko00061//Fatty acid biosynthesis;ko01100//Metabolic pathways;ko00460//Cyanoamino acid metabolism	Metabolism;Environmental Information Processing;Cellular Processes	Metabolism of other amino acids;Signal transduction;Amino acid metabolism;Global and overview maps;Transport and catabolism;Energy metabolism;Lipid metabolism
An01g02420	93.9224	2.40251	5.28886	1.6307e-11	ko04011//MAPK signaling pathway - yeast	Environmental Information Processing	Signal transduction
An12g10720	578.43	15.6163	5.21102	4.19876e-63	ko00380//Tryptophan metabolism;ko01110//Biosynthesis of secondary metabolites;ko01130//Biosynthesis of antibiotics;ko04213//Longevity regulating pathway - multiple species;ko01200//Carbon metabolism;ko04011//MAPK signaling pathway - yeast;ko04146//Peroxisome;ko00630//Glyoxylate and dicarboxylate metabolism	Organismal Systems;Environmental Information Processing;Cellular Processes;Metabolism	Aging;Signal transduction;Carbohydrate metabolism;Amino acid metabolism;Global and overview maps;Transport and catabolism
An04g03830	507.679	16.8175	4.91588	2.42959e-58	ko00561//Glycerolipid metabolism;ko01110//Biosynthesis of secondary metabolites;ko00500//Starch and sucrose metabolism;ko04011//MAPK signaling pathway - yeast;ko00564//Glycerophospholipid metabolism	Environmental Information Processing;Metabolism	Global and overview maps;Signal transduction;Carbohydrate metabolism;Lipid metabolism
An08g03060	6.62009	0	4.90498	0.0175122	ko01100//Metabolic pathways;ko00520//Amino sugar and nucleotide sugar metabolism;ko04011//MAPK signaling pathway - yeast	Environmental Information Processing;Metabolism	Global and overview maps;Carbohydrate metabolism;Signal transduction
An09g03130	474.578	16.8175	4.81861	1.82627e-55	ko00630//Glyoxylate and dicarboxylate metabolism;ko04146//Peroxisome;ko04011//MAPK signaling pathway - yeast;ko01130//Biosynthesis of antibiotics;ko00380//Tryptophan metabolism;ko01110//Biosynthesis of secondary metabolites;ko04213//Longevity regulating pathway - multiple species;ko01200//Carbon metabolism	Metabolism;Environmental Information Processing;Organismal Systems;Cellular Processes	Aging;Global and overview maps;Signal transduction;Amino acid metabolism;Carbohydrate metabolism;Transport and catabolism
An04g06290	5.79258	0	4.71233	0.0292379	ko04011//MAPK signaling pathway - yeast	Environmental Information Processing	Signal transduction
An18g06360	56.6847	2.40251	4.56035	2.93871e-08	ko04139//Mitophagy - yeast;ko04011//MAPK signaling pathway - yeast	Environmental Information Processing;Cellular Processes	Transport and catabolism;Signal transduction
An12g10470	4.13756	0	4.2269	0.0866051	ko04011//MAPK signaling pathway - yeast	Environmental Information Processing	Signal transduction
An11g06130	21.5152	1.20125	4.16274	0.000666333	ko04144//Endocytosis;ko04011//MAPK signaling pathway - yeast	Cellular Processes;Environmental Information Processing	Transport and catabolism;Signal transduction
An01g03750	102.198	6.00626	4.08875	4.64383e-14	ko04011//MAPK signaling pathway - yeast;ko04392//Hippo signaling pathway - multiple species	Environmental Information Processing	Signal transduction
An13g01980	79.4411	4.80501	4.04727	2.65707e-11	ko01100//Metabolic pathways;ko00520//Amino sugar and nucleotide sugar metabolism;ko04011//MAPK signaling pathway - yeast	Environmental Information Processing;Metabolism	Global and overview maps;Carbohydrate metabolism;Signal transduction
An14g00690	144.401	9.61002	3.90939	4.73589e-19	ko04213//Longevity regulating pathway - multiple species;ko04011//MAPK signaling pathway - yeast;ko00630//Glyoxylate and dicarboxylate metabolism;ko01130//Biosynthesis of antibiotics;ko01200//Carbon metabolism;ko04146//Peroxisome;ko00380//Tryptophan metabolism;ko01110//Biosynthesis of secondary metabolites	Organismal Systems;Environmental Information Processing;Cellular Processes;Metabolism	Carbohydrate metabolism;Signal transduction;Global and overview maps;Aging;Transport and catabolism;Amino acid metabolism
An12g04310	3.31005	0	3.90497	0.15213	ko00640//Propanoate metabolism;ko04011//MAPK signaling pathway - yeast;ko00620//Pyruvate metabolism	Metabolism;Environmental Information Processing	Signal transduction;Carbohydrate metabolism
An15g03550	3.31005	0	3.90497	0.15213	ko00520//Amino sugar and nucleotide sugar metabolism;ko01100//Metabolic pathways;ko04011//MAPK signaling pathway - yeast	Metabolism;Environmental Information Processing	Carbohydrate metabolism;Global and overview maps;Signal transduction
An04g09420	17.3778	1.20125	3.85463	0.0024076	ko01100//Metabolic pathways;ko04011//MAPK signaling pathway - yeast;ko00564//Glycerophospholipid metabolism;ko01110//Biosynthesis of secondary metabolites;ko00770//Pantothenate and CoA biosynthesis	Metabolism;Environmental Information Processing	Global and overview maps;Metabolism of cofactors and vitamins;Signal transduction;Lipid metabolism
An01g06310	8.68891	0.60107	3.85448	0.0374482	ko04011//MAPK signaling pathway - yeast	Environmental Information Processing	Signal transduction
An03g06700	418.306	30.0313	3.80002	2.87736e-51	ko04011//MAPK signaling pathway - yeast;ko01100//Metabolic pathways;ko00520//Amino sugar and nucleotide sugar metabolism	Metabolism;Environmental Information Processing	Global and overview maps;Signal transduction;Carbohydrate metabolism
An15g01940	16.1364	1.20125	3.74771	0.00363497	ko00071//Fatty acid degradation;ko00910//Nitrogen metabolism;ko01100//Metabolic pathways;ko00460//Cyanoamino acid metabolism;ko00380//Tryptophan metabolism;ko00061//Fatty acid biosynthesis;ko04146//Peroxisome;ko01212//Fatty acid metabolism;ko04011//MAPK signaling pathway - yeast	Environmental Information Processing;Cellular Processes;Metabolism	Metabolism of other amino acids;Amino acid metabolism;Transport and catabolism;Signal transduction;Global and overview maps;Lipid metabolism;Energy metabolism
An11g08990	2.89625	0	3.7123	0.202095	ko04011//MAPK signaling pathway - yeast	Environmental Information Processing	Signal transduction
An01g06940	2.48253	0	3.48992	0.267109	ko04011//MAPK signaling pathway - yeast	Environmental Information Processing	Signal transduction
An01g14820	2.48253	0	3.48992	0.267109	ko04139//Mitophagy - yeast;ko04011//MAPK signaling pathway - yeast	Cellular Processes;Environmental Information Processing	Transport and catabolism;Signal transduction
An12g05900	2.48253	0	3.48992	0.267109	ko04011//MAPK signaling pathway - yeast;ko04144//Endocytosis	Environmental Information Processing;Cellular Processes	Signal transduction;Transport and catabolism
An07g05510	43.0306	4.20394	3.35543	1.84663e-06	ko01100//Metabolic pathways;ko04011//MAPK signaling pathway - yeast;ko00520//Amino sugar and nucleotide sugar metabolism	Environmental Information Processing;Metabolism	Global and overview maps;Carbohydrate metabolism;Signal transduction
An06g00210	2.06882	0	3.2269	0.352397	ko04011//MAPK signaling pathway - yeast	Environmental Information Processing	Signal transduction
An09g01500	2.06882	0	3.2269	0.352397	ko01100//Metabolic pathways;ko00520//Amino sugar and nucleotide sugar metabolism;ko04139//Mitophagy - yeast;ko04011//MAPK signaling pathway - yeast	Environmental Information Processing;Cellular Processes;Metabolism	Carbohydrate metabolism;Global and overview maps;Signal transduction;Transport and catabolism
An08g06740	2.06874	0	3.22686	0.352412	ko04011//MAPK signaling pathway - yeast	Environmental Information Processing	Signal transduction
An12g02370	2.06874	0	3.22686	0.352412	ko00360//Phenylalanine metabolism;ko00410//beta-Alanine metabolism;ko01110//Biosynthesis of secondary metabolites;ko04139//Mitophagy - yeast;ko04011//MAPK signaling pathway - yeast;ko00260//Glycine, serine and threonine metabolism;ko01100//Metabolic pathways;ko00350//Tyrosine metabolism	Cellular Processes;Environmental Information Processing;Metabolism	Amino acid metabolism;Transport and catabolism;Signal transduction;Global and overview maps;Metabolism of other amino acids
An15g01030	2.06874	0	3.22686	0.352412	ko04011//MAPK signaling pathway - yeast;ko04139//Mitophagy - yeast	Environmental Information Processing;Cellular Processes	Signal transduction;Transport and catabolism
An15g04750	180.397	19.8202	3.18611	1.52694e-21	ko04011//MAPK signaling pathway - yeast	Environmental Information Processing	Signal transduction
An08g11870	10.7576	1.20125	3.16275	0.0253299	ko01100//Metabolic pathways;ko04011//MAPK signaling pathway - yeast;ko00520//Amino sugar and nucleotide sugar metabolism	Metabolism;Environmental Information Processing	Global and overview maps;Carbohydrate metabolism;Signal transduction
An04g05580	110.887	13.8149	3.00483	1.49134e-13	ko00520//Amino sugar and nucleotide sugar metabolism;ko04011//MAPK signaling pathway - yeast;ko01100//Metabolic pathways	Environmental Information Processing;Metabolism	Global and overview maps;Signal transduction;Carbohydrate metabolism
An02g10050	1.65502	0	2.90494	0.460016	ko04011//MAPK signaling pathway - yeast;ko01100//Metabolic pathways;ko00052//Galactose metabolism	Environmental Information Processing;Metabolism	Global and overview maps;Carbohydrate metabolism;Signal transduction
An03g02110	1.65502	0	2.90494	0.460016	ko00640//Propanoate metabolism;ko00620//Pyruvate metabolism;ko04011//MAPK signaling pathway - yeast	Metabolism;Environmental Information Processing	Signal transduction;Carbohydrate metabolism
An14g07200	1.65502	0	2.90494	0.460016	ko01200//Carbon metabolism;ko01110//Biosynthesis of secondary metabolites;ko00380//Tryptophan metabolism;ko04146//Peroxisome;ko04011//MAPK signaling pathway - yeast;ko04213//Longevity regulating pathway - multiple species;ko00630//Glyoxylate and dicarboxylate metabolism;ko01130//Biosynthesis of antibiotics	Cellular Processes;Organismal Systems;Environmental Information Processing;Metabolism	Aging;Carbohydrate metabolism;Global and overview maps;Amino acid metabolism;Signal transduction;Transport and catabolism
An11g09240	12.8264	1.80144	2.83166	0.0188485	ko04011//MAPK signaling pathway - yeast	Environmental Information Processing	Signal transduction
An16g02560	16.1365	2.40251	2.74771	0.00846415	ko00520//Amino sugar and nucleotide sugar metabolism;ko00240//Pyrimidine metabolism;ko01100//Metabolic pathways;ko04011//MAPK signaling pathway - yeast;ko00250//Alanine, aspartate and glutamate metabolism	Environmental Information Processing;Metabolism	Signal transduction;Carbohydrate metabolism;Global and overview maps;Amino acid metabolism;Nucleotide metabolism
An02g13160	19.4466	3.00269	2.69505	0.0039675	ko04145//Phagosome;ko04011//MAPK signaling pathway - yeast;ko00970//Aminoacyl-tRNA biosynthesis	Cellular Processes;Environmental Information Processing;Genetic Information Processing	Signal transduction;Transport and catabolism;Translation
An12g00900	19.4465	3.00358	2.6949	0.00394304	ko04011//MAPK signaling pathway - yeast	Environmental Information Processing	Signal transduction
An04g08320	15.309	2.40251	2.67177	0.0115849	ko04011//MAPK signaling pathway - yeast;ko01100//Metabolic pathways;ko00360//Phenylalanine metabolism;ko04139//Mitophagy - yeast;ko00350//Tyrosine metabolism;ko00410//beta-Alanine metabolism;ko01110//Biosynthesis of secondary metabolites;ko00260//Glycine, serine and threonine metabolism	Metabolism;Cellular Processes;Environmental Information Processing	Metabolism of other amino acids;Global and overview maps;Signal transduction;Transport and catabolism;Amino acid metabolism
An04g07510	10.7577	1.80232	2.57766	0.0419489	ko01110//Biosynthesis of secondary metabolites;ko04139//Mitophagy - yeast;ko04011//MAPK signaling pathway - yeast;ko00410//beta-Alanine metabolism;ko01100//Metabolic pathways;ko00350//Tyrosine metabolism;ko00360//Phenylalanine metabolism;ko00260//Glycine, serine and threonine metabolism	Environmental Information Processing;Metabolism;Cellular Processes	Metabolism of other amino acids;Transport and catabolism;Signal transduction;Global and overview maps;Amino acid metabolism
An12g07430	17.3776	3.00269	2.53277	0.00866139	ko01100//Metabolic pathways;ko04011//MAPK signaling pathway - yeast;ko00520//Amino sugar and nucleotide sugar metabolism	Metabolism;Environmental Information Processing	Signal transduction;Carbohydrate metabolism;Global and overview maps
An02g05520	1.2413	0	2.48993	0.594789	ko04011//MAPK signaling pathway - yeast	Environmental Information Processing	Signal transduction
An03g04090	1.2413	0	2.48993	0.594789	ko04011//MAPK signaling pathway - yeast	Environmental Information Processing	Signal transduction
An04g05480	1.24123	0	2.48985	0.594814	ko00520//Amino sugar and nucleotide sugar metabolism;ko04011//MAPK signaling pathway - yeast;ko01100//Metabolic pathways	Environmental Information Processing;Metabolism	Global and overview maps;Carbohydrate metabolism;Signal transduction
An11g07300	1.24123	0	2.48985	0.594814	ko04011//MAPK signaling pathway - yeast	Environmental Information Processing	Signal transduction
An08g04530	6.62009	1.20125	2.46231	0.128464	ko04011//MAPK signaling pathway - yeast	Environmental Information Processing	Signal transduction
An17g00650	21.929	4.20483	2.38282	0.00387895	ko04011//MAPK signaling pathway - yeast	Environmental Information Processing	Signal transduction
An05g00030	250.322	51.0528	2.29372	7.31755e-22	ko04011//MAPK signaling pathway - yeast	Environmental Information Processing	Signal transduction
An03g05360	136.539	28.831	2.24365	1.8169e-12	ko01100//Metabolic pathways;ko00564//Glycerophospholipid metabolism;ko00520//Amino sugar and nucleotide sugar metabolism;ko01110//Biosynthesis of secondary metabolites;ko04011//MAPK signaling pathway - yeast;ko00770//Pantothenate and CoA biosynthesis	Environmental Information Processing;Metabolism	Lipid metabolism;Carbohydrate metabolism;Metabolism of cofactors and vitamins;Signal transduction;Global and overview maps
An11g02660	5.37886	1.20125	2.16275	0.210668	ko04011//MAPK signaling pathway - yeast	Environmental Information Processing	Signal transduction
An15g01640	10.7576	2.40251	2.16274	0.0648353	ko04144//Endocytosis;ko04011//MAPK signaling pathway - yeast	Cellular Processes;Environmental Information Processing	Signal transduction;Transport and catabolism
An01g03670	5.37879	1.20125	2.16274	0.210673	ko04011//MAPK signaling pathway - yeast	Environmental Information Processing	Signal transduction
An12g08820	7.8614	1.80232	2.12512	0.126722	ko04011//MAPK signaling pathway - yeast	Environmental Information Processing	Signal transduction
An08g08820	239.978	55.8578	2.10306	4.78704e-19	ko04011//MAPK signaling pathway - yeast	Environmental Information Processing	Signal transduction
An02g01680	47.1682	11.4115	2.0473	7.10879e-05	ko04011//MAPK signaling pathway - yeast	Environmental Information Processing	Signal transduction
An04g02360	4.96507	1.20125	2.04727	0.247832	ko00250//Alanine, aspartate and glutamate metabolism;ko01100//Metabolic pathways;ko00240//Pyrimidine metabolism;ko04011//MAPK signaling pathway - yeast	Environmental Information Processing;Metabolism	Amino acid metabolism;Nucleotide metabolism;Signal transduction;Global and overview maps
An14g05530	52.5471	13.2138	1.99157	3.69364e-05	ko04011//MAPK signaling pathway - yeast;ko04144//Endocytosis	Environmental Information Processing;Cellular Processes	Transport and catabolism;Signal transduction
An01g11970	0.827511	0	1.90493	0.696998	ko01100//Metabolic pathways;ko00760//Nicotinate and nicotinamide metabolism;ko04011//MAPK signaling pathway - yeast	Environmental Information Processing;Metabolism	Global and overview maps;Signal transduction;Metabolism of cofactors and vitamins
An08g10040	0.827511	0	1.90493	0.696998	ko04011//MAPK signaling pathway - yeast	Environmental Information Processing	Signal transduction
An02g03650	22.3427	6.00538	1.89536	0.0113719	ko04111//Cell cycle - yeast;ko04011//MAPK signaling pathway - yeast	Environmental Information Processing;Cellular Processes	Cell growth and death;Signal transduction
An16g03850	24.4115	6.60645	1.88556	0.00799457	ko04011//MAPK signaling pathway - yeast	Environmental Information Processing	Signal transduction
An03g01300	41.3756	12.0125	1.78424	0.000688156	ko04011//MAPK signaling pathway - yeast	Environmental Information Processing	Signal transduction
An13g00110	16.1364	4.80501	1.74771	0.0440331	ko01100//Metabolic pathways;ko00562//Inositol phosphate metabolism;ko04011//MAPK signaling pathway - yeast;ko04070//Phosphatidylinositol signaling system	Environmental Information Processing;Metabolism	Global and overview maps;Signal transduction;Carbohydrate metabolism
An11g07340	7.8614	2.40251	1.71024	0.184762	ko04011//MAPK signaling pathway - yeast	Environmental Information Processing	Signal transduction
An03g02620	62.4769	19.2192	1.70074	5.37611e-05	ko01100//Metabolic pathways;ko00100//Steroid biosynthesis;ko04011//MAPK signaling pathway - yeast;ko00520//Amino sugar and nucleotide sugar metabolism;ko01130//Biosynthesis of antibiotics	Environmental Information Processing;Metabolism	Signal transduction;Global and overview maps;Carbohydrate metabolism;Lipid metabolism
An07g06240	62.0634	19.8211	1.64672	8.10948e-05	ko04011//MAPK signaling pathway - yeast	Environmental Information Processing	Signal transduction
An13g01110	599.12	197.005	1.60461	7.50003e-33	ko04011//MAPK signaling pathway - yeast;ko00520//Amino sugar and nucleotide sugar metabolism	Metabolism;Environmental Information Processing	Signal transduction;Carbohydrate metabolism
An02g05590	25.2391	8.40877	1.5857	0.0163779	ko00290//Valine, leucine and isoleucine biosynthesis;ko04011//MAPK signaling pathway - yeast;ko01100//Metabolic pathways;ko00010//Glycolysis / Gluconeogenesis;ko00770//Pantothenate and CoA biosynthesis;ko01110//Biosynthesis of secondary metabolites;ko01130//Biosynthesis of antibiotics;ko00660//C5-Branched dibasic acid metabolism;ko01210//2-Oxocarboxylic acid metabolism;ko00650//Butanoate metaboli…	Metabolism;Environmental Information Processing	Amino acid metabolism;Signal transduction;Global and overview maps;Metabolism of cofactors and vitamins;Carbohydrate metabolism
An16g03030	28.5492	9.61002	1.57084	0.0108322	ko04011//MAPK signaling pathway - yeast	Environmental Information Processing	Signal transduction
An13g01420	350.037	119.521	1.55022	2.34106e-18	ko04011//MAPK signaling pathway - yeast;ko00760//Nicotinate and nicotinamide metabolism;ko01100//Metabolic pathways	Metabolism;Environmental Information Processing	Global and overview maps;Signal transduction;Metabolism of cofactors and vitamins
An08g02080	17.3777	6.00626	1.5327	0.0559315	ko03040//Spliceosome;ko04011//MAPK signaling pathway - yeast;ko04139//Mitophagy - yeast	Genetic Information Processing;Environmental Information Processing;Cellular Processes	Transport and catabolism;Transcription;Signal transduction
An18g03450	33.5143	12.0125	1.48024	0.00781826	ko03020//RNA polymerase;ko04011//MAPK signaling pathway - yeast	Genetic Information Processing;Environmental Information Processing	Transcription;Signal transduction
An18g05730	148.539	55.2585	1.42658	8.07045e-08	ko04011//MAPK signaling pathway - yeast;ko00520//Amino sugar and nucleotide sugar metabolism;ko01100//Metabolic pathways	Environmental Information Processing;Metabolism	Signal transduction;Carbohydrate metabolism;Global and overview maps
An02g08810	110.473	41.441	1.41452	3.85254e-06	ko04011//MAPK signaling pathway - yeast	Environmental Information Processing	Signal transduction
An07g06540	45.5131	17.4186	1.38567	0.00296342	ko04011//MAPK signaling pathway - yeast;ko01100//Metabolic pathways;ko00190//Oxidative phosphorylation	Metabolism;Environmental Information Processing	Energy metabolism;Signal transduction;Global and overview maps
An14g01850	73.235	28.8292	1.34498	0.000247225	ko04011//MAPK signaling pathway - yeast	Environmental Information Processing	Signal transduction
An03g03890	11.999	4.80501	1.3203	0.163862	ko04011//MAPK signaling pathway - yeast	Environmental Information Processing	Signal transduction
An07g08290	62.4773	25.2263	1.3084	0.000876644	ko04011//MAPK signaling pathway - yeast	Environmental Information Processing	Signal transduction
An08g06690	2.89633	1.20125	1.26968	0.548001	ko04011//MAPK signaling pathway - yeast	Environmental Information Processing	Signal transduction
An07g05410	49.2369	20.4213	1.26967	0.00382048	ko04011//MAPK signaling pathway - yeast	Environmental Information Processing	Signal transduction
An01g13340	37.6517	15.6163	1.26967	0.0117172	ko04011//MAPK signaling pathway - yeast	Environmental Information Processing	Signal transduction
An15g03390	140.677	60.0591	1.22789	3.72265e-06	ko04011//MAPK signaling pathway - yeast;ko03020//RNA polymerase	Genetic Information Processing;Environmental Information Processing	Transcription;Signal transduction
An08g03920	21.1015	9.00984	1.22781	0.0723618	ko04011//MAPK signaling pathway - yeast	Environmental Information Processing	Signal transduction
An08g02510	21.9289	9.61091	1.19016	0.074143	ko04011//MAPK signaling pathway - yeast	Environmental Information Processing	Signal transduction
An09g04140	40.5481	18.0179	1.17017	0.014101	ko04011//MAPK signaling pathway - yeast;ko04111//Cell cycle - yeast	Cellular Processes;Environmental Information Processing	Signal transduction;Cell growth and death
An01g00380	5.37886	2.40251	1.16276	#N/A	ko00260//Glycine, serine and threonine metabolism;ko00360//Phenylalanine metabolism;ko00350//Tyrosine metabolism;ko01100//Metabolic pathways;ko04011//MAPK signaling pathway - yeast;ko00410//beta-Alanine metabolism;ko04139//Mitophagy - yeast;ko01110//Biosynthesis of secondary metabolites	Environmental Information Processing;Cellular Processes;Metabolism	Transport and catabolism;Signal transduction;Amino acid metabolism;Global and overview maps;Metabolism of other amino acids
An14g04660	10.7576	4.80501	1.16275	0.235407	ko04011//MAPK signaling pathway - yeast	Environmental Information Processing	Signal transduction
An18g03130	13.2402	6.00626	1.14038	0.189361	ko04111//Cell cycle - yeast;ko03013//RNA transport;ko04011//MAPK signaling pathway - yeast	Cellular Processes;Genetic Information Processing;Environmental Information Processing	Translation;Signal transduction;Cell growth and death
An02g02900	40.9618	18.619	1.13749	0.0157535	ko04011//MAPK signaling pathway - yeast	Environmental Information Processing	Signal transduction
An11g10790	23.584	10.8113	1.12528	0.0745581	ko04011//MAPK signaling pathway - yeast;ko01100//Metabolic pathways;ko00520//Amino sugar and nucleotide sugar metabolism	Metabolism;Environmental Information Processing	Signal transduction;Carbohydrate metabolism;Global and overview maps
An16g01990	59.5808	27.6297	1.10865	0.00436561	ko04011//MAPK signaling pathway - yeast;ko04113//Meiosis - yeast;ko04111//Cell cycle - yeast	Cellular Processes;Environmental Information Processing	Signal transduction;Cell growth and death
An16g02440	10.3439	4.80501	1.10617	0.264794	ko04011//MAPK signaling pathway - yeast	Environmental Information Processing	Signal transduction
An02g07070	314.867	146.553	1.10332	1.8633e-10	ko04011//MAPK signaling pathway - yeast	Environmental Information Processing	Signal transduction
An02g07660	38.4792	18.0179	1.09461	0.0236171	ko04011//MAPK signaling pathway - yeast	Environmental Information Processing	Signal transduction
An11g05450	40.9619	19.2209	1.09164	0.0195976	ko01100//Metabolic pathways;ko04144//Endocytosis;ko00260//Glycine, serine and threonine metabolism;ko01230//Biosynthesis of amino acids;ko01130//Biosynthesis of antibiotics;ko00680//Methane metabolism;ko01200//Carbon metabolism;ko04011//MAPK signaling pathway - yeast	Cellular Processes;Environmental Information Processing;Metabolism	Energy metabolism;Signal transduction;Global and overview maps;Transport and catabolism;Amino acid metabolism
An08g05440	33.1004	15.6163	1.0838	0.037809	ko04011//MAPK signaling pathway - yeast	Environmental Information Processing	Signal transduction
An15g04050	96.4049	45.6458	1.0786	0.000467439	ko04011//MAPK signaling pathway - yeast	Environmental Information Processing	Signal transduction
An12g01030	70.7522	33.6351	1.07281	0.0025483	ko04011//MAPK signaling pathway - yeast	Environmental Information Processing	Signal transduction
An11g02960	26.4806	12.6136	1.06998	0.0693895	ko04113//Meiosis - yeast;ko04011//MAPK signaling pathway - yeast;ko04111//Cell cycle - yeast	Environmental Information Processing;Cellular Processes	Signal transduction;Cell growth and death
An09g01680	21.1015	10.2102	1.04731	0.113311	ko04011//MAPK signaling pathway - yeast	Environmental Information Processing	Signal transduction
An11g09110	84.4062	40.8417	1.04729	0.001305	ko00520//Amino sugar and nucleotide sugar metabolism;ko01100//Metabolic pathways;ko04011//MAPK signaling pathway - yeast	Environmental Information Processing;Metabolism	Global and overview maps;Carbohydrate metabolism;Signal transduction
An18g04040	355.002	171.78	1.04727	8.00855e-11	ko04011//MAPK signaling pathway - yeast	Environmental Information Processing	Signal transduction
An08g06590	6.2063	3.00358	1.04714	0.426127	ko04011//MAPK signaling pathway - yeast	Environmental Information Processing	Signal transduction
An01g04570	39.7207	19.8211	1.00287	0.0320787	ko04011//MAPK signaling pathway - yeast	Environmental Information Processing	Signal transduction
An16g06770	20.274	10.2111	0.989524	0.139086	ko00260//Glycine, serine and threonine metabolism;ko01100//Metabolic pathways;ko04139//Mitophagy - yeast;ko00350//Tyrosine metabolism;ko00360//Phenylalanine metabolism;ko00410//beta-Alanine metabolism;ko01110//Biosynthesis of secondary metabolites;ko04011//MAPK signaling pathway - yeast	Cellular Processes;Metabolism;Environmental Information Processing	Metabolism of other amino acids;Transport and catabolism;Global and overview maps;Signal transduction;Amino acid metabolism
An01g14520	30.2042	15.6163	0.951698	0.0752818	ko01100//Metabolic pathways;ko00520//Amino sugar and nucleotide sugar metabolism;ko04011//MAPK signaling pathway - yeast;ko00511//Other glycan degradation	Environmental Information Processing;Metabolism	Carbohydrate metabolism;Signal transduction;Glycan biosynthesis and metabolism;Global and overview maps
An17g00330	162.606	84.6861	0.941166	6.00548e-05	ko01100//Metabolic pathways;ko04011//MAPK signaling pathway - yeast;ko00520//Amino sugar and nucleotide sugar metabolism	Environmental Information Processing;Metabolism	Signal transduction;Global and overview maps;Carbohydrate metabolism
An04g00630	10.3439	5.40608	0.936172	0.330911	ko04011//MAPK signaling pathway - yeast	Environmental Information Processing	Signal transduction
An12g08730	363.278	190.404	0.932027	2.8809e-09	ko04111//Cell cycle - yeast;ko04011//MAPK signaling pathway - yeast	Cellular Processes;Environmental Information Processing	Cell growth and death;Signal transduction
An16g06140	0.413793	0	0.905041	0.856289	ko04011//MAPK signaling pathway - yeast;ko04139//Mitophagy - yeast	Cellular Processes;Environmental Information Processing	Signal transduction;Transport and catabolism
An02g00760	0.413719	0	0.904922	0.856308	ko04011//MAPK signaling pathway - yeast;ko01100//Metabolic pathways;ko00520//Amino sugar and nucleotide sugar metabolism	Environmental Information Processing;Metabolism	Carbohydrate metabolism;Signal transduction;Global and overview maps
An02g06470	0.413719	0	0.904922	0.856308	ko00230//Purine metabolism;ko00790//Folate biosynthesis;ko04011//MAPK signaling pathway - yeast;ko00520//Amino sugar and nucleotide sugar metabolism;ko01130//Biosynthesis of antibiotics;ko01110//Biosynthesis of secondary metabolites;ko01100//Metabolic pathways;ko00500//Starch and sucrose metabolism	Environmental Information Processing;Metabolism	Nucleotide metabolism;Global and overview maps;Signal transduction;Carbohydrate metabolism;Metabolism of cofactors and vitamins
An09g03740	0.413719	0	0.904922	0.856308	ko04011//MAPK signaling pathway - yeast	Environmental Information Processing	Signal transduction
An08g07320	24.4118	13.2129	0.885585	0.137134	ko04011//MAPK signaling pathway - yeast	Environmental Information Processing	Signal transduction
An05g01770	100.956	54.6557	0.885271	0.00243602	ko04011//MAPK signaling pathway - yeast	Environmental Information Processing	Signal transduction
An04g01980	26.4804	14.415	0.87735	0.121496	ko04011//MAPK signaling pathway - yeast;ko04139//Mitophagy - yeast	Environmental Information Processing;Cellular Processes	Transport and catabolism;Signal transduction
An02g07420	6.62009	3.60376	0.877349	0.474274	ko00520//Amino sugar and nucleotide sugar metabolism;ko04011//MAPK signaling pathway - yeast;ko01100//Metabolic pathways	Environmental Information Processing;Metabolism	Signal transduction;Carbohydrate metabolism;Global and overview maps
An14g06130	6.62009	3.60376	0.877349	0.474274	ko04011//MAPK signaling pathway - yeast;ko04113//Meiosis - yeast;ko04111//Cell cycle - yeast	Cellular Processes;Environmental Information Processing	Signal transduction;Cell growth and death
An11g03740	45.0996	24.6252	0.872963	0.0418081	ko04011//MAPK signaling pathway - yeast;ko00061//Fatty acid biosynthesis;ko01100//Metabolic pathways;ko04146//Peroxisome;ko00071//Fatty acid degradation;ko01212//Fatty acid metabolism	Cellular Processes;Metabolism;Environmental Information Processing	Global and overview maps;Signal transduction;Lipid metabolism;Transport and catabolism
An11g00220	50.4781	27.6288	0.869486	0.031639	ko04011//MAPK signaling pathway - yeast	Environmental Information Processing	Signal transduction
An14g00130	217.222	119.522	0.861877	1.69283e-05	ko04011//MAPK signaling pathway - yeast	Environmental Information Processing	Signal transduction
An01g05370	78.1998	43.2442	0.854645	0.00897461	ko04011//MAPK signaling pathway - yeast	Environmental Information Processing	Signal transduction
An16g04500	201.499	112.92	0.835487	5.42751e-05	ko04111//Cell cycle - yeast;ko04011//MAPK signaling pathway - yeast	Cellular Processes;Environmental Information Processing	Cell growth and death;Signal transduction
An01g01550	49.6507	28.229	0.814626	#N/A	ko00380//Tryptophan metabolism;ko00630//Glyoxylate and dicarboxylate metabolism;ko01200//Carbon metabolism;ko01130//Biosynthesis of antibiotics;ko04213//Longevity regulating pathway - multiple species;ko01110//Biosynthesis of secondary metabolites;ko04146//Peroxisome;ko04011//MAPK signaling pathway - yeast	Metabolism;Cellular Processes;Environmental Information Processing;Organismal Systems	Signal transduction;Carbohydrate metabolism;Aging;Amino acid metabolism;Global and overview maps;Transport and catabolism
An02g09030	521.331	296.701	0.813172	9.81465e-11	ko04011//MAPK signaling pathway - yeast	Environmental Information Processing	Signal transduction
An07g07940	13.6539	7.8077	0.80631	0.316152	ko04011//MAPK signaling pathway - yeast	Environmental Information Processing	Signal transduction
An07g05160	33.1005	19.2183	0.784313	0.114145	ko04011//MAPK signaling pathway - yeast	Environmental Information Processing	Signal transduction
An16g08840	22.7566	13.2138	0.784242	0.19465	ko04011//MAPK signaling pathway - yeast	Environmental Information Processing	Signal transduction
An02g08040	12.4127	7.20752	0.78424	0.352764	ko04011//MAPK signaling pathway - yeast;ko04139//Mitophagy - yeast	Cellular Processes;Environmental Information Processing	Transport and catabolism;Signal transduction
An11g10330	98.4738	58.2603	0.757222	0.00874544	ko04011//MAPK signaling pathway - yeast	Environmental Information Processing	Signal transduction
An11g09310	20.274	12.0125	0.755092	0.238407	ko04011//MAPK signaling pathway - yeast	Environmental Information Processing	Signal transduction
An08g03710	7.03388	4.20394	0.742519	0.5212	ko04144//Endocytosis;ko04011//MAPK signaling pathway - yeast	Cellular Processes;Environmental Information Processing	Transport and catabolism;Signal transduction
An18g03780	23.9978	14.4141	0.73538	0.207251	ko04011//MAPK signaling pathway - yeast	Environmental Information Processing	Signal transduction
An11g01840	7.86132	4.80501	0.710234	0.509973	ko04011//MAPK signaling pathway - yeast	Environmental Information Processing	Signal transduction
An02g13520	25.2391	15.6163	0.692608	0.217878	ko04011//MAPK signaling pathway - yeast;ko00520//Amino sugar and nucleotide sugar metabolism;ko01100//Metabolic pathways	Metabolism;Environmental Information Processing	Global and overview maps;Signal transduction;Carbohydrate metabolism
An09g04050	228.393	141.746	0.688204	0.000276544	ko04011//MAPK signaling pathway - yeast	Environmental Information Processing	Signal transduction
An02g04620	44.6855	28.229	0.662621	0.110103	ko03008//Ribosome biogenesis in eukaryotes;ko04011//MAPK signaling pathway - yeast;ko04111//Cell cycle - yeast	Cellular Processes;Environmental Information Processing;Genetic Information Processing	Signal transduction;Translation;Cell growth and death
An14g02030	33.9279	21.6226	0.649937	0.17225	ko04011//MAPK signaling pathway - yeast	Environmental Information Processing	Signal transduction
An04g09270	34.7556	22.2218	0.645226	0.170588	ko04011//MAPK signaling pathway - yeast	Environmental Information Processing	Signal transduction
An02g07410	14.0676	9.00895	0.64292	0.40241	ko04011//MAPK signaling pathway - yeast	Environmental Information Processing	Signal transduction
An07g07820	38.8929	25.2254	0.624608	0.1581	ko04011//MAPK signaling pathway - yeast	Environmental Information Processing	Signal transduction
An16g04410	27.7216	18.017	0.62159	0.24089	ko04011//MAPK signaling pathway - yeast	Environmental Information Processing	Signal transduction
An11g09990	8.27504	5.40519	0.614378	0.550984	ko04011//MAPK signaling pathway - yeast	Environmental Information Processing	Signal transduction
An12g09190	173.777	114.115	0.606734	0.00476452	ko04111//Cell cycle - yeast;ko04011//MAPK signaling pathway - yeast	Cellular Processes;Environmental Information Processing	Cell growth and death;Signal transduction
An18g03335	19.8603	13.2138	0.587843	0.349051	ko04011//MAPK signaling pathway - yeast	Environmental Information Processing	Signal transduction
An15g01290	71.1659	47.4482	0.584818	0.073765	ko00520//Amino sugar and nucleotide sugar metabolism;ko04011//MAPK signaling pathway - yeast;ko01100//Metabolic pathways	Environmental Information Processing;Metabolism	Carbohydrate metabolism;Signal transduction;Global and overview maps
An02g10330	5.37886	3.60376	0.577797	0.658238	ko04011//MAPK signaling pathway - yeast	Environmental Information Processing	Signal transduction
An03g03760	19.4465	13.2129	0.557524	0.378148	ko04011//MAPK signaling pathway - yeast	Environmental Information Processing	Signal transduction
An16g05430	28.9628	19.8193	0.547254	0.28269	ko00520//Amino sugar and nucleotide sugar metabolism;ko01200//Carbon metabolism;ko00010//Glycolysis / Gluconeogenesis;ko00500//Starch and sucrose metabolism;ko01130//Biosynthesis of antibiotics;ko00030//Pentose phosphate pathway;ko04144//Endocytosis;ko04138//Autophagy - yeast;ko01100//Metabolic pathways;ko04111//Cell cycle - yeast;ko04070//Phosphatidylinositol signaling system;ko04011//MAPK signa…	Environmental Information Processing;Metabolism;Cellular Processes	Global and overview maps;Cell growth and death;Carbohydrate metabolism;Signal transduction;Transport and catabolism
An11g07490	90.1987	61.8614	0.544038	0.0621356	ko04144//Endocytosis;ko04011//MAPK signaling pathway - yeast	Cellular Processes;Environmental Information Processing	Transport and catabolism;Signal transduction
An02g13710	38.4793	26.4258	0.542095	0.216887	ko04011//MAPK signaling pathway - yeast;ko04139//Mitophagy - yeast	Environmental Information Processing;Cellular Processes	Signal transduction;Transport and catabolism
An04g02700	24.4116	16.8175	0.537602	0.333594	ko01100//Metabolic pathways;ko04011//MAPK signaling pathway - yeast;ko00520//Amino sugar and nucleotide sugar metabolism	Environmental Information Processing;Metabolism	Global and overview maps;Carbohydrate metabolism;Signal transduction
An02g14010	525.883	363.984	0.530876	5.93821e-06	ko04011//MAPK signaling pathway - yeast	Environmental Information Processing	Signal transduction
An05g00970	126.195	88.8892	0.505555	0.0411551	ko04011//MAPK signaling pathway - yeast	Environmental Information Processing	Signal transduction
An01g04910	16.1364	11.4115	0.499818	0.470271	ko04011//MAPK signaling pathway - yeast;ko04144//Endocytosis	Environmental Information Processing;Cellular Processes	Signal transduction;Transport and catabolism
An07g08960	1075.35	771.185	0.479643	5.88526e-10	ko04011//MAPK signaling pathway - yeast	Environmental Information Processing	Signal transduction
An07g04600	39.3067	28.2272	0.477641	0.26694	ko04011//MAPK signaling pathway - yeast;ko00310//Lysine degradation	Environmental Information Processing;Metabolism	Amino acid metabolism;Signal transduction
An17g01280	45.9269	33.034	0.47538	0.229743	ko04011//MAPK signaling pathway - yeast	Environmental Information Processing	Signal transduction
An05g00550	26.4804	19.2192	0.462354	0.37887	ko04011//MAPK signaling pathway - yeast	Environmental Information Processing	Signal transduction
An01g03240	14.0676	10.2102	0.462344	0.53317	ko04011//MAPK signaling pathway - yeast	Environmental Information Processing	Signal transduction
An04g03490	14.8952	10.8113	0.462312	0.519518	ko04011//MAPK signaling pathway - yeast	Environmental Information Processing	Signal transduction
An02g11390	18.2052	13.2138	0.462308	0.47236	ko04011//MAPK signaling pathway - yeast	Environmental Information Processing	Signal transduction
An04g01790	59.1672	43.246	0.452243	0.195026	ko04011//MAPK signaling pathway - yeast;ko04139//Mitophagy - yeast	Environmental Information Processing;Cellular Processes	Transport and catabolism;Signal transduction
An02g09180	34.3418	25.2263	0.445035	0.328738	ko04011//MAPK signaling pathway - yeast	Environmental Information Processing	Signal transduction
An01g06110	249.081	184.993	0.429145	0.0130493	ko04011//MAPK signaling pathway - yeast;ko00564//Glycerophospholipid metabolism;ko01110//Biosynthesis of secondary metabolites	Metabolism;Environmental Information Processing	Signal transduction;Lipid metabolism;Global and overview maps
An04g04940	255.701	190.986	0.420954	0.0160953	ko04011//MAPK signaling pathway - yeast	Environmental Information Processing	Signal transduction
An07g03940	22.3428	16.8184	0.4098	0.472261	ko04011//MAPK signaling pathway - yeast	Environmental Information Processing	Signal transduction
An14g04770	86.0613	64.8685	0.407853	0.159998	ko04011//MAPK signaling pathway - yeast	Environmental Information Processing	Signal transduction
An04g05530	97.2326	73.8775	0.396309	0.14747	ko04011//MAPK signaling pathway - yeast	Environmental Information Processing	Signal transduction
An16g04080	40.1342	30.6324	0.389785	0.350064	ko04011//MAPK signaling pathway - yeast	Environmental Information Processing	Signal transduction
An02g07640	44.6855	34.2362	0.384297	0.33047	ko04011//MAPK signaling pathway - yeast	Environmental Information Processing	Signal transduction
An02g03160	41.7894	33.6351	0.31317	0.436991	ko04011//MAPK signaling pathway - yeast	Environmental Information Processing	Signal transduction
An13g00870	40.9617	33.034	0.310318	0.445831	ko04011//MAPK signaling pathway - yeast;ko00564//Glycerophospholipid metabolism;ko01110//Biosynthesis of secondary metabolites	Metabolism;Environmental Information Processing	Global and overview maps;Signal transduction;Lipid metabolism
An11g02840	163.434	136.94	0.25515	0.220067	ko04011//MAPK signaling pathway - yeast	Environmental Information Processing	Signal transduction
An08g08060	299.972	252.258	0.24992	0.102792	ko04011//MAPK signaling pathway - yeast	Environmental Information Processing	Signal transduction
An03g03940	29.7904	25.2263	0.23992	0.611433	ko04011//MAPK signaling pathway - yeast	Environmental Information Processing	Signal transduction
An02g08660	189.915	161.568	0.233207	0.227278	ko04011//MAPK signaling pathway - yeast	Environmental Information Processing	Signal transduction
An15g00390	25.2391	21.6226	0.223123	0.664399	ko04011//MAPK signaling pathway - yeast	Environmental Information Processing	Signal transduction
An01g06960	560.639	502.713	0.157324	0.131657	ko01100//Metabolic pathways;ko04011//MAPK signaling pathway - yeast;ko00520//Amino sugar and nucleotide sugar metabolism	Metabolism;Environmental Information Processing	Global and overview maps;Carbohydrate metabolism;Signal transduction
An02g06000	133.643	143.548	-0.103156	0.630956	ko04011//MAPK signaling pathway - yeast	Environmental Information Processing	Signal transduction
An17g01580	54.202	58.8605	-0.118961	0.717849	ko04011//MAPK signaling pathway - yeast	Environmental Information Processing	Signal transduction
An04g01440	85.6475	93.0993	-0.120347	0.651068	ko04011//MAPK signaling pathway - yeast	Environmental Information Processing	Signal transduction
An06g01550	117.093	127.33	-0.120932	0.597184	ko00500//Starch and sucrose metabolism;ko04011//MAPK signaling pathway - yeast	Metabolism;Environmental Information Processing	Signal transduction;Carbohydrate metabolism
An04g00250	95.5774	104.513	-0.128916	0.610209	ko04011//MAPK signaling pathway - yeast;ko04139//Mitophagy - yeast;ko00520//Amino sugar and nucleotide sugar metabolism;ko01100//Metabolic pathways	Cellular Processes;Metabolism;Environmental Information Processing	Transport and catabolism;Carbohydrate metabolism;Signal transduction;Global and overview maps
An18g06270	596.635	664.889	-0.156268	0.0934281	ko04011//MAPK signaling pathway - yeast	Environmental Information Processing	Signal transduction
An08g01100	59.5809	66.6691	-0.162172	0.603761	ko00500//Starch and sucrose metabolism;ko04011//MAPK signaling pathway - yeast	Environmental Information Processing;Metabolism	Signal transduction;Carbohydrate metabolism
An11g01830	50.0646	57.06	-0.188685	0.576394	ko04141//Protein processing in endoplasmic reticulum;ko04011//MAPK signaling pathway - yeast;ko04144//Endocytosis	Environmental Information Processing;Cellular Processes;Genetic Information Processing	Transport and catabolism;Signal transduction;Folding, sorting and degradation
An01g09520	62.0632	70.8739	-0.191515	0.530273	ko04138//Autophagy - yeast;ko04139//Mitophagy - yeast;ko04011//MAPK signaling pathway - yeast	Cellular Processes;Environmental Information Processing	Signal transduction;Transport and catabolism
An07g05960	241.219	279.293	-0.211428	0.175883	ko04011//MAPK signaling pathway - yeast;ko04213//Longevity regulating pathway - multiple species;ko04113//Meiosis - yeast;ko04138//Autophagy - yeast	Cellular Processes;Environmental Information Processing;Organismal Systems	Aging;Transport and catabolism;Cell growth and death;Signal transduction
An15g03670	50.0644	58.2603	-0.218731	0.514732	ko00520//Amino sugar and nucleotide sugar metabolism;ko01100//Metabolic pathways;ko04011//MAPK signaling pathway - yeast	Environmental Information Processing;Metabolism	Signal transduction;Carbohydrate metabolism;Global and overview maps
An18g04110	23.1703	27.0277	-0.222171	0.652328	ko04011//MAPK signaling pathway - yeast	Environmental Information Processing	Signal transduction
An02g07890	335.555	394.009	-0.231679	0.07566	ko04011//MAPK signaling pathway - yeast	Environmental Information Processing	Signal transduction
An12g01060	45.9269	54.0537	-0.235079	0.501816	ko04011//MAPK signaling pathway - yeast	Environmental Information Processing	Signal transduction
An08g11790	112.542	132.748	-0.238195	0.304929	ko04011//MAPK signaling pathway - yeast;ko00740//Riboflavin metabolism;ko04139//Mitophagy - yeast;ko01100//Metabolic pathways;ko01110//Biosynthesis of secondary metabolites	Environmental Information Processing;Metabolism;Cellular Processes	Transport and catabolism;Signal transduction;Global and overview maps;Metabolism of cofactors and vitamins
An02g08630	26.8941	31.8328	-0.243229	0.59221	ko04011//MAPK signaling pathway - yeast	Environmental Information Processing	Signal transduction
An01g03040	20.6878	24.6252	-0.251367	0.62953	ko01100//Metabolic pathways;ko04011//MAPK signaling pathway - yeast;ko00052//Galactose metabolism	Environmental Information Processing;Metabolism	Signal transduction;Global and overview maps;Carbohydrate metabolism
An01g11080	92.6812	110.513	-0.253881	0.309969	ko04139//Mitophagy - yeast;ko04011//MAPK signaling pathway - yeast	Cellular Processes;Environmental Information Processing	Signal transduction;Transport and catabolism
An02g08620	33.1005	39.6396	-0.260113	0.523877	ko04011//MAPK signaling pathway - yeast	Environmental Information Processing	Signal transduction
An04g01850	19.0328	22.8238	-0.262053	0.629898	ko04011//MAPK signaling pathway - yeast	Environmental Information Processing	Signal transduction
An13g00850	59.9945	72.0752	-0.264671	0.386996	ko00520//Amino sugar and nucleotide sugar metabolism;ko04011//MAPK signaling pathway - yeast;ko01100//Metabolic pathways	Environmental Information Processing;Metabolism	Global and overview maps;Carbohydrate metabolism;Signal transduction
An11g01890	16.964	20.4213	-0.267596	0.64358	ko04011//MAPK signaling pathway - yeast;ko04111//Cell cycle - yeast	Cellular Processes;Environmental Information Processing	Signal transduction;Cell growth and death
An11g00410	114.197	138.743	-0.280904	0.2111	ko04011//MAPK signaling pathway - yeast	Environmental Information Processing	Signal transduction
An04g06420	23.584	29.4303	-0.319495	0.50487	ko04011//MAPK signaling pathway - yeast	Environmental Information Processing	Signal transduction
An16g04000	15.309	19.22	-0.328232	0.586833	ko04011//MAPK signaling pathway - yeast	Environmental Information Processing	Signal transduction
An08g04960	44.6856	56.4562	-0.337346	0.332401	ko04011//MAPK signaling pathway - yeast;ko04111//Cell cycle - yeast	Cellular Processes;Environmental Information Processing	Cell growth and death;Signal transduction
An08g05080	12.8265	16.2165	-0.33835	0.610517	ko04011//MAPK signaling pathway - yeast;ko04144//Endocytosis	Environmental Information Processing;Cellular Processes	Transport and catabolism;Signal transduction
An04g03310	19.8603	25.2263	-0.345039	0.509309	ko04111//Cell cycle - yeast;ko04144//Endocytosis;ko04011//MAPK signaling pathway - yeast;ko04145//Phagosome	Environmental Information Processing;Cellular Processes	Signal transduction;Transport and catabolism;Cell growth and death
An02g12210	64.9595	82.8847	-0.351573	0.226346	ko04011//MAPK signaling pathway - yeast	Environmental Information Processing	Signal transduction
An16g04320	17.3777	22.2227	-0.354805	0.526834	ko00520//Amino sugar and nucleotide sugar metabolism;ko01100//Metabolic pathways;ko04011//MAPK signaling pathway - yeast	Metabolism;Environmental Information Processing	Signal transduction;Carbohydrate metabolism;Global and overview maps
An18g03930	34.7554	44.4472	-0.354844	0.36394	ko04011//MAPK signaling pathway - yeast;ko04141//Protein processing in endoplasmic reticulum;ko01100//Metabolic pathways;ko00510//N-Glycan biosynthesis;ko00513//Various types of N-glycan biosynthesis	Metabolism;Environmental Information Processing;Genetic Information Processing	Global and overview maps;Signal transduction;Glycan biosynthesis and metabolism;Folding, sorting and degradation
An02g12960	57.9258	74.4715	-0.362522	0.241951	ko04011//MAPK signaling pathway - yeast	Environmental Information Processing	Signal transduction
An17g01805	18.2053	23.424	-0.36364	0.505155	ko04011//MAPK signaling pathway - yeast;ko04144//Endocytosis	Environmental Information Processing;Cellular Processes	Transport and catabolism;Signal transduction
An10g00490	30.618	39.6422	-0.372647	0.36909	ko04011//MAPK signaling pathway - yeast	Environmental Information Processing	Signal transduction
An07g02130	34.7555	45.0457	-0.374162	0.336722	ko04138//Autophagy - yeast;ko04011//MAPK signaling pathway - yeast;ko04144//Endocytosis	Cellular Processes;Environmental Information Processing	Signal transduction;Transport and catabolism
An07g09630	62.0634	80.4813	-0.374927	0.205072	ko04011//MAPK signaling pathway - yeast;ko04111//Cell cycle - yeast	Environmental Information Processing;Cellular Processes	Signal transduction;Cell growth and death
An15g00740	12.4127	16.2165	-0.385658	0.564589	ko01100//Metabolic pathways;ko00520//Amino sugar and nucleotide sugar metabolism;ko04011//MAPK signaling pathway - yeast	Environmental Information Processing;Metabolism	Carbohydrate metabolism;Signal transduction;Global and overview maps
An16g05290	28.9629	37.8399	-0.385696	0.364377	ko01100//Metabolic pathways;ko00071//Fatty acid degradation;ko00010//Glycolysis / Gluconeogenesis;ko00520//Amino sugar and nucleotide sugar metabolism;ko04011//MAPK signaling pathway - yeast;ko01110//Biosynthesis of secondary metabolites;ko01130//Biosynthesis of antibiotics;ko00350//Tyrosine metabolism	Metabolism;Environmental Information Processing	Carbohydrate metabolism;Signal transduction;Amino acid metabolism;Lipid metabolism;Global and overview maps
An08g03240	41.3755	54.6574	-0.401636	0.259033	ko04011//MAPK signaling pathway - yeast	Environmental Information Processing	Signal transduction
An15g00140	110.473	145.948	-0.401779	0.0725544	ko04111//Cell cycle - yeast;ko04011//MAPK signaling pathway - yeast	Cellular Processes;Environmental Information Processing	Cell growth and death;Signal transduction
An14g02240	14.4813	19.2192	-0.408368	0.506146	ko04011//MAPK signaling pathway - yeast	Environmental Information Processing	Signal transduction
An01g13650	5.37879	7.20752	-0.422216	0.691242	ko04011//MAPK signaling pathway - yeast	Environmental Information Processing	Signal transduction
An01g05390	5.79258	7.8077	-0.430714	0.671919	ko01100//Metabolic pathways;ko04011//MAPK signaling pathway - yeast;ko00520//Amino sugar and nucleotide sugar metabolism	Metabolism;Environmental Information Processing	Signal transduction;Carbohydrate metabolism;Global and overview maps
An18g06050	51.3058	70.8713	-0.466098	0.143194	ko04011//MAPK signaling pathway - yeast;ko04392//Hippo signaling pathway - multiple species	Environmental Information Processing	Signal transduction
An07g09710	52.5469	73.2764	-0.479743	0.125737	ko03013//RNA transport;ko04011//MAPK signaling pathway - yeast	Environmental Information Processing;Genetic Information Processing	Translation;Signal transduction
An17g02110	90.1989	126.132	-0.483748	0.0463347	ko04011//MAPK signaling pathway - yeast	Environmental Information Processing	Signal transduction
An14g00800	31.0317	44.4455	-0.518303	0.19576	ko04011//MAPK signaling pathway - yeast	Environmental Information Processing	Signal transduction
An01g12540	252.391	362.761	-0.52338	0.000364964	ko04139//Mitophagy - yeast;ko04011//MAPK signaling pathway - yeast	Cellular Processes;Environmental Information Processing	Transport and catabolism;Signal transduction
An08g08850	37.2379	54.0546	-0.537659	0.141407	ko04011//MAPK signaling pathway - yeast	Environmental Information Processing	Signal transduction
An14g06840	14.0678	20.4213	-0.537682	0.374789	ko04011//MAPK signaling pathway - yeast	Environmental Information Processing	Signal transduction
An01g14770	3.31005	4.80501	-0.537685	0.694251	ko04011//MAPK signaling pathway - yeast	Environmental Information Processing	Signal transduction
An11g10410	47.1682	68.4714	-0.537687	0.0991958	ko04070//Phosphatidylinositol signaling system;ko04144//Endocytosis;ko00562//Inositol phosphate metabolism;ko04139//Mitophagy - yeast;ko01100//Metabolic pathways;ko04011//MAPK signaling pathway - yeast	Environmental Information Processing;Metabolism;Cellular Processes	Carbohydrate metabolism;Transport and catabolism;Global and overview maps;Signal transduction
An18g05980	671.114	982.61	-0.550071	1.65721e-11	ko04011//MAPK signaling pathway - yeast;ko04144//Endocytosis	Environmental Information Processing;Cellular Processes	Signal transduction;Transport and catabolism
An07g07110	50.4783	74.4768	-0.561134	0.0744937	ko04011//MAPK signaling pathway - yeast	Environmental Information Processing	Signal transduction
An05g00670	18.2053	27.0269	-0.570062	0.276163	ko00520//Amino sugar and nucleotide sugar metabolism;ko04139//Mitophagy - yeast;ko01100//Metabolic pathways;ko04011//MAPK signaling pathway - yeast	Metabolism;Environmental Information Processing;Cellular Processes	Transport and catabolism;Carbohydrate metabolism;Global and overview maps;Signal transduction
An11g06850	27.3079	40.8417	-0.580736	0.16868	ko00770//Pantothenate and CoA biosynthesis;ko01100//Metabolic pathways;ko04011//MAPK signaling pathway - yeast	Environmental Information Processing;Metabolism	Global and overview maps;Signal transduction;Metabolism of cofactors and vitamins
An11g06880	12.8264	19.2192	-0.583449	0.355304	ko04144//Endocytosis;ko04011//MAPK signaling pathway - yeast	Cellular Processes;Environmental Information Processing	Transport and catabolism;Signal transduction
An01g04030	201.499	303.319	-0.59006	0.000207458	ko04011//MAPK signaling pathway - yeast	Environmental Information Processing	Signal transduction
An08g01060	116.679	177.185	-0.60271	0.00391392	ko04144//Endocytosis;ko04120//Ubiquitin mediated proteolysis;ko04011//MAPK signaling pathway - yeast	Cellular Processes;Environmental Information Processing;Genetic Information Processing	Folding, sorting and degradation;Transport and catabolism;Signal transduction
An07g09540	17.7915	27.0277	-0.603258	0.251089	ko04392//Hippo signaling pathway - multiple species;ko04011//MAPK signaling pathway - yeast	Environmental Information Processing	Signal transduction
An04g05550	52.1332	79.2818	-0.604792	0.0491054	ko04011//MAPK signaling pathway - yeast	Environmental Information Processing	Signal transduction
An08g06520	25.6529	39.0394	-0.605824	0.162628	ko04011//MAPK signaling pathway - yeast	Environmental Information Processing	Signal transduction
An02g07340	30.6179	46.8497	-0.613655	0.121205	ko04011//MAPK signaling pathway - yeast	Environmental Information Processing	Signal transduction
An04g06030	35.5831	55.2576	-0.634983	0.0831364	ko04011//MAPK signaling pathway - yeast	Environmental Information Processing	Signal transduction
An15g00580	28.5493	44.4455	-0.638594	0.117953	ko00520//Amino sugar and nucleotide sugar metabolism;ko04011//MAPK signaling pathway - yeast;ko01100//Metabolic pathways	Metabolism;Environmental Information Processing	Signal transduction;Global and overview maps;Carbohydrate metabolism
An18g05270	4.96507	7.8077	-0.653105	0.536546	ko04011//MAPK signaling pathway - yeast;ko04139//Mitophagy - yeast	Cellular Processes;Environmental Information Processing	Transport and catabolism;Signal transduction
An07g09720	128.677	204.797	-0.67047	0.00116684	ko01100//Metabolic pathways;ko00520//Amino sugar and nucleotide sugar metabolism;ko04011//MAPK signaling pathway - yeast	Environmental Information Processing;Metabolism	Signal transduction;Carbohydrate metabolism;Global and overview maps
An02g14200	113.783	186.192	-0.710516	0.000608219	ko04011//MAPK signaling pathway - yeast;ko04144//Endocytosis	Environmental Information Processing;Cellular Processes	Signal transduction;Transport and catabolism
An07g07810	12.4127	20.4204	-0.718217	0.249763	ko04011//MAPK signaling pathway - yeast	Environmental Information Processing	Signal transduction
An17g01080	11.9988	19.8202	-0.724087	0.255095	ko03020//RNA polymerase;ko04011//MAPK signaling pathway - yeast	Genetic Information Processing;Environmental Information Processing	Transcription;Signal transduction
An05g00280	19.4466	33.034	-0.764444	0.114502	ko04113//Meiosis - yeast;ko04011//MAPK signaling pathway - yeast;ko04111//Cell cycle - yeast	Cellular Processes;Environmental Information Processing	Signal transduction;Cell growth and death
An09g05100	4.55135	7.8077	-0.778627	0.471006	ko04113//Meiosis - yeast;ko04011//MAPK signaling pathway - yeast;ko04111//Cell cycle - yeast	Cellular Processes;Environmental Information Processing	Cell growth and death;Signal transduction
An01g07420	69.511	119.525	-0.781999	0.00264525	ko04111//Cell cycle - yeast;ko04011//MAPK signaling pathway - yeast	Cellular Processes;Environmental Information Processing	Signal transduction;Cell growth and death
An15g04470	29.7903	52.2549	-0.810717	0.0359543	ko04011//MAPK signaling pathway - yeast	Environmental Information Processing	Signal transduction
An17g02120	69.5109	124.331	-0.838869	0.00112408	ko00500//Starch and sucrose metabolism;ko04011//MAPK signaling pathway - yeast	Metabolism;Environmental Information Processing	Carbohydrate metabolism;Signal transduction
An11g10970	62.0634	112.914	-0.863426	0.00145025	ko01100//Metabolic pathways;ko01110//Biosynthesis of secondary metabolites;ko00410//beta-Alanine metabolism;ko04139//Mitophagy - yeast;ko00260//Glycine, serine and threonine metabolism;ko00350//Tyrosine metabolism;ko04011//MAPK signaling pathway - yeast;ko00360//Phenylalanine metabolism	Environmental Information Processing;Metabolism;Cellular Processes	Global and overview maps;Signal transduction;Metabolism of other amino acids;Amino acid metabolism;Transport and catabolism
An08g03620	14.4815	26.4276	-0.867834	0.118013	ko04011//MAPK signaling pathway - yeast	Environmental Information Processing	Signal transduction
An02g11410	7.8614	14.415	-0.874717	0.2591	ko04011//MAPK signaling pathway - yeast	Environmental Information Processing	Signal transduction
An08g10740	90.1989	167.578	-0.893642	7.04277e-05	ko04011//MAPK signaling pathway - yeast;ko04138//Autophagy - yeast;ko04144//Endocytosis	Environmental Information Processing;Cellular Processes	Signal transduction;Transport and catabolism
An07g06990	29.3768	54.6574	-0.89574	0.0193906	ko04011//MAPK signaling pathway - yeast	Environmental Information Processing	Signal transduction
An02g06830	14.4814	27.0277	-0.900244	0.102541	ko04139//Mitophagy - yeast;ko04011//MAPK signaling pathway - yeast	Environmental Information Processing;Cellular Processes	Transport and catabolism;Signal transduction
An02g06010	201.499	378.356	-0.909012	2.75603e-08	ko04144//Endocytosis;ko04011//MAPK signaling pathway - yeast	Environmental Information Processing;Cellular Processes	Signal transduction;Transport and catabolism
An01g05160	20.6878	39.0403	-0.916188	0.0437579	ko04011//MAPK signaling pathway - yeast	Environmental Information Processing	Signal transduction
An11g04320	37.6517	71.4732	-0.924695	0.00626466	ko04011//MAPK signaling pathway - yeast;ko04392//Hippo signaling pathway - multiple species	Environmental Information Processing	Signal transduction
An02g07670	21.5152	40.8426	-0.924714	0.0376191	ko04011//MAPK signaling pathway - yeast	Environmental Information Processing	Signal transduction
An04g01230	878.817	1675.14	-0.930647	6.96458e-45	ko04011//MAPK signaling pathway - yeast	Environmental Information Processing	Signal transduction
An15g03420	56.6844	109.313	-0.947444	0.000651728	ko04011//MAPK signaling pathway - yeast	Environmental Information Processing	Signal transduction
An13g02130	2.48253	4.80501	-0.952722	0.51576	ko03430//Mismatch repair;ko03030//DNA replication;ko03420//Nucleotide excision repair;ko04011//MAPK signaling pathway - yeast	Genetic Information Processing;Environmental Information Processing	Replication and repair;Signal transduction
An14g02990	65.3732	127.33	-0.96181	0.000214306	ko04011//MAPK signaling pathway - yeast	Environmental Information Processing	Signal transduction
An01g08900	58.3395	115.92	-0.990583	0.000269864	ko04011//MAPK signaling pathway - yeast	Environmental Information Processing	Signal transduction
An07g07760	665.319	1328.58	-0.997771	1.33244e-41	ko04011//MAPK signaling pathway - yeast	Environmental Information Processing	Signal transduction
An14g04000	9.51634	19.2192	-1.01408	0.133998	ko04011//MAPK signaling pathway - yeast	Environmental Information Processing	Signal transduction
An04g04620	23.1703	46.848	-1.01572	0.0157193	ko04011//MAPK signaling pathway - yeast	Environmental Information Processing	Signal transduction
An14g05050	35.5829	72.6727	-1.03025	0.0025501	ko04011//MAPK signaling pathway - yeast;ko00230//Purine metabolism;ko04213//Longevity regulating pathway - multiple species;ko04113//Meiosis - yeast	Cellular Processes;Environmental Information Processing;Metabolism;Organismal Systems	Signal transduction;Aging;Nucleotide metabolism;Cell growth and death
An11g10590	2.89625	6.00626	-1.05227	0.422619	ko04011//MAPK signaling pathway - yeast	Environmental Information Processing	Signal transduction
An12g07030	3.72376	7.80859	-1.06827	0.345506	ko04011//MAPK signaling pathway - yeast;ko04139//Mitophagy - yeast	Environmental Information Processing;Cellular Processes	Signal transduction;Transport and catabolism
An08g10670	45.9268	96.7022	-1.0742	0.000334129	ko04011//MAPK signaling pathway - yeast	Environmental Information Processing	Signal transduction
An18g02090	39.3068	84.0877	-1.09712	0.000620959	ko04011//MAPK signaling pathway - yeast	Environmental Information Processing	Signal transduction
An04g04740	19.8603	42.6449	-1.10248	0.0135773	ko04011//MAPK signaling pathway - yeast	Environmental Information Processing	Signal transduction
An11g05720	11.999	25.8265	-1.10595	0.0581649	ko04011//MAPK signaling pathway - yeast	Environmental Information Processing	Signal transduction
An03g04690	94.7502	204.811	-1.1121	1.14936e-07	ko04011//MAPK signaling pathway - yeast	Environmental Information Processing	Signal transduction
An01g13270	3.31005	7.20752	-1.12265	0.346922	ko04011//MAPK signaling pathway - yeast;ko04144//Endocytosis	Environmental Information Processing;Cellular Processes	Transport and catabolism;Signal transduction
An01g04400	36.4104	79.2845	-1.12267	0.000700424	ko04011//MAPK signaling pathway - yeast;ko00260//Glycine, serine and threonine metabolism;ko00350//Tyrosine metabolism;ko01110//Biosynthesis of secondary metabolites;ko01100//Metabolic pathways;ko04139//Mitophagy - yeast;ko00410//beta-Alanine metabolism;ko00360//Phenylalanine metabolism	Environmental Information Processing;Metabolism;Cellular Processes	Amino acid metabolism;Signal transduction;Transport and catabolism;Metabolism of other amino acids;Global and overview maps
An13g01760	9.93014	21.6234	-1.12269	0.0817622	ko04011//MAPK signaling pathway - yeast	Environmental Information Processing	Signal transduction
An02g05150	38.8931	85.2836	-1.13278	0.000448602	ko00510//N-Glycan biosynthesis;ko01100//Metabolic pathways;ko00513//Various types of N-glycan biosynthesis;ko04011//MAPK signaling pathway - yeast	Environmental Information Processing;Metabolism	Global and overview maps;Glycan biosynthesis and metabolism;Signal transduction
An07g07650	8.68883	19.22	-1.14537	0.0969824	ko04011//MAPK signaling pathway - yeast	Environmental Information Processing	Signal transduction
An16g04710	32.6868	73.2773	-1.16465	0.000758475	ko00620//Pyruvate metabolism;ko04011//MAPK signaling pathway - yeast;ko00640//Propanoate metabolism	Metabolism;Environmental Information Processing	Carbohydrate metabolism;Signal transduction
An07g09040	22.7565	51.6548	-1.18261	0.00397241	ko00520//Amino sugar and nucleotide sugar metabolism;ko01100//Metabolic pathways;ko04011//MAPK signaling pathway - yeast	Metabolism;Environmental Information Processing	Signal transduction;Carbohydrate metabolism;Global and overview maps
An06g01170	2.89625	6.60645	-1.1897	0.349164	ko04011//MAPK signaling pathway - yeast;ko04144//Endocytosis	Environmental Information Processing;Cellular Processes	Transport and catabolism;Signal transduction
An01g13550	94.3363	215.616	-1.19259	1.09243e-08	ko04011//MAPK signaling pathway - yeast	Environmental Information Processing	Signal transduction
An02g01890	33.1005	77.4795	-1.22697	0.000301666	ko00310//Lysine degradation;ko04011//MAPK signaling pathway - yeast;ko04144//Endocytosis	Metabolism;Environmental Information Processing;Cellular Processes	Signal transduction;Amino acid metabolism;Transport and catabolism
An01g14730	71.1662	169.975	-1.25607	9.48583e-08	ko04011//MAPK signaling pathway - yeast	Environmental Information Processing	Signal transduction
An02g01760	243.287	587.414	-1.27171	1.64583e-24	ko04011//MAPK signaling pathway - yeast	Environmental Information Processing	Signal transduction
An02g12780	7.03381	17.4177	-1.30818	0.0801194	ko04011//MAPK signaling pathway - yeast	Environmental Information Processing	Signal transduction
An01g11830	134.884	334.536	-1.31046	1.69661e-14	ko04011//MAPK signaling pathway - yeast	Environmental Information Processing	Signal transduction
An16g04920	66.6145	166.974	-1.32571	3.12718e-08	ko04011//MAPK signaling pathway - yeast	Environmental Information Processing	Signal transduction
An03g00250	9.10255	22.8238	-1.32619	0.0403493	ko04011//MAPK signaling pathway - yeast;ko04139//Mitophagy - yeast	Cellular Processes;Environmental Information Processing	Signal transduction;Transport and catabolism
An07g08400	59.5809	152.564	-1.35648	7.27295e-08	ko04011//MAPK signaling pathway - yeast	Environmental Information Processing	Signal transduction
An16g03820	60.4084	155.564	-1.36468	4.30885e-08	ko04139//Mitophagy - yeast;ko04011//MAPK signaling pathway - yeast	Cellular Processes;Environmental Information Processing	Signal transduction;Transport and catabolism
An09g04060	16.5503	42.6431	-1.36547	0.00335253	ko01110//Biosynthesis of secondary metabolites;ko00100//Steroid biosynthesis;ko03020//RNA polymerase;ko04011//MAPK signaling pathway - yeast;ko01100//Metabolic pathways	Genetic Information Processing;Metabolism;Environmental Information Processing	Lipid metabolism;Signal transduction;Transcription;Global and overview maps
An07g04920	11.5851	30.0304	-1.37416	0.0144187	ko04011//MAPK signaling pathway - yeast	Environmental Information Processing	Signal transduction
An01g12220	22.7566	59.4616	-1.38568	0.000442774	ko04011//MAPK signaling pathway - yeast	Environmental Information Processing	Signal transduction
An13g03030	4.96507	13.2138	-1.41216	0.110523	ko04011//MAPK signaling pathway - yeast	Environmental Information Processing	Signal transduction
An14g04140	2.89625	7.80859	-1.43084	0.232593	ko04011//MAPK signaling pathway - yeast;ko04139//Mitophagy - yeast	Cellular Processes;Environmental Information Processing	Transport and catabolism;Signal transduction
An02g06910	21.1016	57.06	-1.43512	0.00040038	ko04011//MAPK signaling pathway - yeast	Environmental Information Processing	Signal transduction
An02g08610	14.0676	38.4392	-1.45021	0.00356129	ko04011//MAPK signaling pathway - yeast	Environmental Information Processing	Signal transduction
An01g04620	4.96507	13.8149	-1.47632	0.0904474	ko04011//MAPK signaling pathway - yeast	Environmental Information Processing	Signal transduction
An01g08880	10.3439	29.4311	-1.50855	0.00915203	ko04111//Cell cycle - yeast;ko04011//MAPK signaling pathway - yeast	Environmental Information Processing;Cellular Processes	Signal transduction;Cell growth and death
An14g03580	12.4127	35.4347	-1.51338	0.00398003	ko04011//MAPK signaling pathway - yeast	Environmental Information Processing	Signal transduction
An15g06410	7.86132	22.8229	-1.53765	0.0213264	ko04011//MAPK signaling pathway - yeast	Environmental Information Processing	Signal transduction
An11g07830	0.827511	2.40251	-1.53768	0.520308	ko04011//MAPK signaling pathway - yeast	Environmental Information Processing	Signal transduction
An12g05990	0.827511	2.40251	-1.53768	0.520308	ko04011//MAPK signaling pathway - yeast;ko04139//Mitophagy - yeast	Cellular Processes;Environmental Information Processing	Transport and catabolism;Signal transduction
An16g07200	0.827511	2.40251	-1.53768	0.520308	ko00520//Amino sugar and nucleotide sugar metabolism;ko04011//MAPK signaling pathway - yeast;ko01100//Metabolic pathways	Metabolism;Environmental Information Processing	Signal transduction;Carbohydrate metabolism;Global and overview maps
An13g02450	0.413719	1.20125	-1.5377	0.685509	ko04011//MAPK signaling pathway - yeast	Environmental Information Processing	Signal transduction
An02g03190	1.24123	3.60376	-1.53771	0.418705	ko04139//Mitophagy - yeast;ko04011//MAPK signaling pathway - yeast	Cellular Processes;Environmental Information Processing	Signal transduction;Transport and catabolism
An01g09460	109.645	318.927	-1.54039	7.05262e-18	ko04139//Mitophagy - yeast;ko04011//MAPK signaling pathway - yeast	Cellular Processes;Environmental Information Processing	Signal transduction;Transport and catabolism
An14g06250	50.892	148.955	-1.54937	2.93045e-09	ko04011//MAPK signaling pathway - yeast	Environmental Information Processing	Signal transduction
An16g00750	6.20637	18.6199	-1.58501	0.0350194	ko00513//Various types of N-glycan biosynthesis;ko01100//Metabolic pathways;ko04011//MAPK signaling pathway - yeast;ko04141//Protein processing in endoplasmic reticulum;ko00510//N-Glycan biosynthesis	Environmental Information Processing;Metabolism;Genetic Information Processing	Folding, sorting and degradation;Global and overview maps;Glycan biosynthesis and metabolism;Signal transduction
An03g06400	33.1005	99.7058	-1.59082	5.38118e-07	ko04011//MAPK signaling pathway - yeast	Environmental Information Processing	Signal transduction
An14g04890	7.86132	24.0242	-1.61165	0.0141446	ko01100//Metabolic pathways;ko00520//Amino sugar and nucleotide sugar metabolism;ko04011//MAPK signaling pathway - yeast	Environmental Information Processing;Metabolism	Global and overview maps;Signal transduction;Carbohydrate metabolism
An12g04890	21.9289	68.4661	-1.64258	2.11442e-05	ko04011//MAPK signaling pathway - yeast;ko04144//Endocytosis	Cellular Processes;Environmental Information Processing	Transport and catabolism;Signal transduction
An08g05100	36.4104	114.717	-1.65567	3.44702e-08	ko04011//MAPK signaling pathway - yeast	Environmental Information Processing	Signal transduction
An12g06830	11.1715	35.4392	-1.6655	0.00202361	ko03040//Spliceosome;ko04011//MAPK signaling pathway - yeast	Genetic Information Processing;Environmental Information Processing	Transcription;Signal transduction
An02g06660	394.309	1255.91	-1.67133	4.01808e-88	ko01100//Metabolic pathways;ko04139//Mitophagy - yeast;ko04011//MAPK signaling pathway - yeast;ko00520//Amino sugar and nucleotide sugar metabolism	Metabolism;Environmental Information Processing;Cellular Processes	Signal transduction;Carbohydrate metabolism;Transport and catabolism;Global and overview maps
An12g07400	2.06882	6.60733	-1.67525	0.221129	ko04011//MAPK signaling pathway - yeast	Environmental Information Processing	Signal transduction
An15g06350	1.65502	5.40519	-1.70751	0.267419	ko04011//MAPK signaling pathway - yeast	Environmental Information Processing	Signal transduction
An07g04070	45.5134	148.956	-1.71053	1.71328e-10	ko04139//Mitophagy - yeast;ko04011//MAPK signaling pathway - yeast	Environmental Information Processing;Cellular Processes	Transport and catabolism;Signal transduction
An15g00440	23.5841	77.4786	-1.71599	2.49003e-06	ko01100//Metabolic pathways;ko00520//Amino sugar and nucleotide sugar metabolism;ko04011//MAPK signaling pathway - yeast	Environmental Information Processing;Metabolism	Carbohydrate metabolism;Global and overview maps;Signal transduction
An03g05560	100.129	347.751	-1.7962	1.68474e-23	ko04011//MAPK signaling pathway - yeast	Environmental Information Processing	Signal transduction
An04g03440	2.06882	7.20752	-1.8007	0.174673	ko04011//MAPK signaling pathway - yeast;ko01100//Metabolic pathways;ko00520//Amino sugar and nucleotide sugar metabolism	Environmental Information Processing;Metabolism	Signal transduction;Global and overview maps;Carbohydrate metabolism
An12g00140	182.466	641.429	-1.81368	3.58169e-41	ko04011//MAPK signaling pathway - yeast	Environmental Information Processing	Signal transduction
An14g01680	0.827511	3.00269	-1.85943	0.399433	ko04011//MAPK signaling pathway - yeast;ko04139//Mitophagy - yeast	Cellular Processes;Environmental Information Processing	Transport and catabolism;Signal transduction
An03g01480	4.13756	15.0152	-1.85958	0.0351093	ko04011//MAPK signaling pathway - yeast	Environmental Information Processing	Signal transduction
An14g06930	2.06874	7.8077	-1.91615	0.137546	ko00640//Propanoate metabolism;ko04011//MAPK signaling pathway - yeast;ko00620//Pyruvate metabolism	Environmental Information Processing;Metabolism	Carbohydrate metabolism;Signal transduction
An14g05290	7.4476	28.229	-1.92233	0.0022956	ko04011//MAPK signaling pathway - yeast	Environmental Information Processing	Signal transduction
An07g04120	16.964	64.8668	-1.93501	2.3279e-06	ko04011//MAPK signaling pathway - yeast	Environmental Information Processing	Signal transduction
An18g06560	14.4814	55.8569	-1.94754	1.06637e-05	ko04144//Endocytosis;ko04011//MAPK signaling pathway - yeast	Environmental Information Processing;Cellular Processes	Signal transduction;Transport and catabolism
An11g06520	0	0.600183	-1.98003	0.69195	ko04011//MAPK signaling pathway - yeast;ko04139//Mitophagy - yeast	Environmental Information Processing;Cellular Processes	Transport and catabolism;Signal transduction
An01g02130	0	0.60107	-1.98109	#N/A	ko00520//Amino sugar and nucleotide sugar metabolism;ko04011//MAPK signaling pathway - yeast;ko01110//Biosynthesis of secondary metabolites;ko01130//Biosynthesis of antibiotics;ko00230//Purine metabolism;ko01100//Metabolic pathways;ko00790//Folate biosynthesis;ko00500//Starch and sucrose metabolism	Environmental Information Processing;Metabolism	Signal transduction;Carbohydrate metabolism;Metabolism of cofactors and vitamins;Global and overview maps;Nucleotide metabolism
An08g04000	58.3397	230.637	-1.98308	1.11414e-18	ko01100//Metabolic pathways;ko04011//MAPK signaling pathway - yeast;ko00250//Alanine, aspartate and glutamate metabolism;ko00330//Arginine and proline metabolism	Metabolism;Environmental Information Processing	Global and overview maps;Signal transduction;Amino acid metabolism
An08g11060	26.8942	109.31	-2.02307	4.65497e-10	ko04011//MAPK signaling pathway - yeast;ko03410//Base excision repair	Environmental Information Processing;Genetic Information Processing	Replication and repair;Signal transduction
An07g05750	2.06882	8.40877	-2.0231	0.107339	ko04139//Mitophagy - yeast;ko04011//MAPK signaling pathway - yeast	Cellular Processes;Environmental Information Processing	Transport and catabolism;Signal transduction
An09g04940	16.5502	69.0725	-2.06126	3.53128e-07	ko01100//Metabolic pathways;ko04011//MAPK signaling pathway - yeast;ko00130//Ubiquinone and other terpenoid-quinone biosynthesis;ko00620//Pyruvate metabolism;ko04111//Cell cycle - yeast;ko03440//Homologous recombination;ko04113//Meiosis - yeast;ko01110//Biosynthesis of secondary metabolites	Metabolism;Cellular Processes;Environmental Information Processing;Genetic Information Processing	Cell growth and death;Signal transduction;Replication and repair;Carbohydrate metabolism;Global and overview maps;Metabolism of cofactors and vitamins
An01g07530	8.68883	37.8399	-2.12266	0.000134101	ko00260//Glycine, serine and threonine metabolism;ko04139//Mitophagy - yeast;ko04011//MAPK signaling pathway - yeast;ko00410//beta-Alanine metabolism;ko00360//Phenylalanine metabolism;ko01110//Biosynthesis of secondary metabolites;ko00350//Tyrosine metabolism;ko01100//Metabolic pathways	Metabolism;Cellular Processes;Environmental Information Processing	Amino acid metabolism;Signal transduction;Transport and catabolism;Global and overview maps;Metabolism of other amino acids
An16g01010	4.13756	18.6181	-2.16988	0.00838597	ko04011//MAPK signaling pathway - yeast	Environmental Information Processing	Signal transduction
An05g01850	4.13756	18.6199	-2.16998	0.00826896	ko04139//Mitophagy - yeast;ko01110//Biosynthesis of secondary metabolites;ko00360//Phenylalanine metabolism;ko00260//Glycine, serine and threonine metabolism;ko00410//beta-Alanine metabolism;ko01100//Metabolic pathways;ko00350//Tyrosine metabolism;ko04011//MAPK signaling pathway - yeast	Metabolism;Environmental Information Processing;Cellular Processes	Metabolism of other amino acids;Signal transduction;Transport and catabolism;Amino acid metabolism;Global and overview maps
An01g00530	1.24123	6.00626	-2.27467	#N/A	ko04011//MAPK signaling pathway - yeast	Environmental Information Processing	Signal transduction
An16g07560	9.93014	52.2558	-2.3957	1.02825e-06	ko04011//MAPK signaling pathway - yeast;ko01100//Metabolic pathways;ko00130//Ubiquinone and other terpenoid-quinone biosynthesis;ko04111//Cell cycle - yeast;ko01110//Biosynthesis of secondary metabolites;ko04113//Meiosis - yeast;ko00620//Pyruvate metabolism	Metabolism;Environmental Information Processing;Cellular Processes	Carbohydrate metabolism;Metabolism of cofactors and vitamins;Global and overview maps;Signal transduction;Cell growth and death
An16g01690	2.06882	11.4115	-2.46363	0.0294043	ko04139//Mitophagy - yeast;ko04011//MAPK signaling pathway - yeast;ko01110//Biosynthesis of secondary metabolites;ko00260//Glycine, serine and threonine metabolism;ko01100//Metabolic pathways;ko00410//beta-Alanine metabolism;ko00360//Phenylalanine metabolism;ko00350//Tyrosine metabolism	Cellular Processes;Metabolism;Environmental Information Processing	Global and overview maps;Metabolism of other amino acids;Amino acid metabolism;Signal transduction;Transport and catabolism
An15g02590	2.48253	13.814	-2.47625	0.0148396	ko01100//Metabolic pathways;ko04011//MAPK signaling pathway - yeast;ko00260//Glycine, serine and threonine metabolism	Environmental Information Processing;Metabolism	Amino acid metabolism;Signal transduction;Global and overview maps
An02g02750	4.55128	25.8274	-2.50454	0.000555303	ko00630//Glyoxylate and dicarboxylate metabolism;ko01200//Carbon metabolism;ko00380//Tryptophan metabolism;ko04213//Longevity regulating pathway - multiple species;ko01110//Biosynthesis of secondary metabolites;ko04146//Peroxisome;ko01130//Biosynthesis of antibiotics;ko04011//MAPK signaling pathway - yeast	Metabolism;Environmental Information Processing;Organismal Systems;Cellular Processes	Global and overview maps;Signal transduction;Amino acid metabolism;Transport and catabolism;Aging;Carbohydrate metabolism
An09g05550	0.827511	4.80501	-2.53768	0.172087	ko04011//MAPK signaling pathway - yeast;ko04139//Mitophagy - yeast	Environmental Information Processing;Cellular Processes	Signal transduction;Transport and catabolism
An18g04910	1.65502	9.61002	-2.53768	0.0435154	ko04139//Mitophagy - yeast;ko04011//MAPK signaling pathway - yeast	Cellular Processes;Environmental Information Processing	Signal transduction;Transport and catabolism
An05g01330	3.72384	22.2227	-2.57719	0.00121147	ko04011//MAPK signaling pathway - yeast	Environmental Information Processing	Signal transduction
An07g02930	10.3439	64.2648	-2.63526	9.9557e-09	ko01100//Metabolic pathways;ko00520//Amino sugar and nucleotide sugar metabolism;ko04011//MAPK signaling pathway - yeast	Metabolism;Environmental Information Processing	Carbohydrate metabolism;Global and overview maps;Signal transduction
An08g03510	213.912	1335.72	-2.64255	2.9988e-146	ko04011//MAPK signaling pathway - yeast	Environmental Information Processing	Signal transduction
An01g05230	311.558	2023.45	-2.69926	7.2727e-242	ko00520//Amino sugar and nucleotide sugar metabolism;ko01100//Metabolic pathways;ko04011//MAPK signaling pathway - yeast;ko04139//Mitophagy - yeast	Metabolism;Cellular Processes;Environmental Information Processing	Signal transduction;Transport and catabolism;Carbohydrate metabolism;Global and overview maps
An08g03390	57.512	384.977	-2.74286	8.08466e-43	ko04011//MAPK signaling pathway - yeast	Environmental Information Processing	Signal transduction
An11g08530	3.31005	22.2245	-2.7472	0.000797806	ko00190//Oxidative phosphorylation;ko01200//Carbon metabolism;ko01130//Biosynthesis of antibiotics;ko01100//Metabolic pathways;ko00640//Propanoate metabolism;ko04011//MAPK signaling pathway - yeast;ko01110//Biosynthesis of secondary metabolites;ko00620//Pyruvate metabolism;ko00020//Citrate cycle (TCA cycle)	Metabolism;Environmental Information Processing	Signal transduction;Global and overview maps;Energy metabolism;Carbohydrate metabolism
An01g01820	34.3418	241.448	-2.81368	#N/A	ko01110//Biosynthesis of secondary metabolites;ko01130//Biosynthesis of antibiotics;ko04011//MAPK signaling pathway - yeast;ko00380//Tryptophan metabolism;ko04213//Longevity regulating pathway - multiple species;ko04146//Peroxisome;ko01200//Carbon metabolism;ko00630//Glyoxylate and dicarboxylate metabolism	Organismal Systems;Cellular Processes;Metabolism;Environmental Information Processing	Global and overview maps;Carbohydrate metabolism;Signal transduction;Amino acid metabolism;Transport and catabolism;Aging
An11g08100	0.413793	3.00358	-2.85972	0.2749	ko04011//MAPK signaling pathway - yeast;ko03040//Spliceosome	Environmental Information Processing;Genetic Information Processing	Signal transduction;Transcription
An01g08740	0	1.20125	-2.98031	0.535592	ko00520//Amino sugar and nucleotide sugar metabolism;ko04011//MAPK signaling pathway - yeast;ko01100//Metabolic pathways	Environmental Information Processing;Metabolism	Signal transduction;Global and overview maps;Carbohydrate metabolism
An02g10830	0	1.20125	-2.98031	0.535592	ko04011//MAPK signaling pathway - yeast	Environmental Information Processing	Signal transduction
An03g05660	0	1.20125	-2.98031	0.535592	ko04213//Longevity regulating pathway - multiple species;ko04011//MAPK signaling pathway - yeast;ko00380//Tryptophan metabolism;ko01200//Carbon metabolism;ko01130//Biosynthesis of antibiotics;ko01110//Biosynthesis of secondary metabolites;ko04146//Peroxisome;ko00630//Glyoxylate and dicarboxylate metabolism	Cellular Processes;Environmental Information Processing;Organismal Systems;Metabolism	Aging;Amino acid metabolism;Signal transduction;Transport and catabolism;Global and overview maps;Carbohydrate metabolism
An13g00730	0	1.20125	-2.98031	0.535592	ko04011//MAPK signaling pathway - yeast	Environmental Information Processing	Signal transduction
An13g02460	0	1.20125	-2.98031	0.535592	ko04011//MAPK signaling pathway - yeast	Environmental Information Processing	Signal transduction
An11g10520	18.2052	145.349	-2.9971	9.78534e-20	ko04144//Endocytosis;ko04011//MAPK signaling pathway - yeast	Environmental Information Processing;Cellular Processes	Transport and catabolism;Signal transduction
An04g08300	3.72376	30.0313	-3.01162	3.5688e-05	ko04011//MAPK signaling pathway - yeast	Environmental Information Processing	Signal transduction
An01g15080	0.827511	7.20752	-3.12264	0.0541347	ko01100//Metabolic pathways;ko01110//Biosynthesis of secondary metabolites;ko04111//Cell cycle - yeast;ko00620//Pyruvate metabolism;ko00130//Ubiquinone and other terpenoid-quinone biosynthesis;ko04011//MAPK signaling pathway - yeast;ko04113//Meiosis - yeast	Environmental Information Processing;Metabolism;Cellular Processes	Cell growth and death;Metabolism of cofactors and vitamins;Signal transduction;Carbohydrate metabolism;Global and overview maps
An01g01640	8.68891	77.4786	-3.15656	#N/A	ko00620//Pyruvate metabolism;ko00640//Propanoate metabolism;ko04011//MAPK signaling pathway - yeast	Metabolism;Environmental Information Processing	Signal transduction;Carbohydrate metabolism
An01g07790	0	1.80144	-3.56497	0.347168	ko04011//MAPK signaling pathway - yeast;ko04120//Ubiquitin mediated proteolysis;ko04139//Mitophagy - yeast	Cellular Processes;Environmental Information Processing;Genetic Information Processing	Transport and catabolism;Signal transduction;Folding, sorting and degradation
An09g01810	0	1.80144	-3.56497	0.347168	ko00620//Pyruvate metabolism;ko04011//MAPK signaling pathway - yeast;ko00640//Propanoate metabolism	Metabolism;Environmental Information Processing	Signal transduction;Carbohydrate metabolism
An12g02900	6.2063	77.4821	-3.64204	4.55228e-13	ko04011//MAPK signaling pathway - yeast;ko01130//Biosynthesis of antibiotics;ko01100//Metabolic pathways;ko00230//Purine metabolism;ko01110//Biosynthesis of secondary metabolites;ko00500//Starch and sucrose metabolism	Environmental Information Processing;Metabolism	Global and overview maps;Signal transduction;Carbohydrate metabolism;Nucleotide metabolism
An15g04630	0.827511	11.4115	-3.78556	0.00761057	ko04011//MAPK signaling pathway - yeast	Environmental Information Processing	Signal transduction
An15g04060	5.37886	74.4777	-3.79144	7.63626e-13	ko04011//MAPK signaling pathway - yeast	Environmental Information Processing	Signal transduction
An08g01900	0	3.00269	-4.30208	0.13643	ko04011//MAPK signaling pathway - yeast	Environmental Information Processing	Signal transduction
An07g00580	0	3.00358	-4.30246	0.136346	ko00520//Amino sugar and nucleotide sugar metabolism;ko04111//Cell cycle - yeast;ko04011//MAPK signaling pathway - yeast;ko04113//Meiosis - yeast;ko01100//Metabolic pathways	Cellular Processes;Environmental Information Processing;Metabolism	Global and overview maps;Carbohydrate metabolism;Signal transduction;Cell growth and death
An09g01100	29.3766	631.842	-4.42683	7.31479e-97	ko01100//Metabolic pathways;ko04011//MAPK signaling pathway - yeast;ko00520//Amino sugar and nucleotide sugar metabolism	Environmental Information Processing;Metabolism	Signal transduction;Carbohydrate metabolism;Global and overview maps
An09g03380	5.37879	115.918	-4.42968	1.94144e-19	ko04011//MAPK signaling pathway - yeast	Environmental Information Processing	Signal transduction
An07g03980	13.6539	318.939	-4.54589	1.42125e-49	ko04139//Mitophagy - yeast;ko04011//MAPK signaling pathway - yeast	Environmental Information Processing;Cellular Processes	Transport and catabolism;Signal transduction
An16g01260	0	3.60376	-4.56531	0.0845524	ko04011//MAPK signaling pathway - yeast	Environmental Information Processing	Signal transduction
An18g03630	8.68891	207.209	-4.57578	9.38509e-33	ko04011//MAPK signaling pathway - yeast	Environmental Information Processing	Signal transduction
An04g10140	0.827511	22.2236	-4.74716	0.000109831	ko04011//MAPK signaling pathway - yeast	Environmental Information Processing	Signal transduction
An14g02420	0.827511	27.0277	-5.02951	2.3783e-05	ko04011//MAPK signaling pathway - yeast	Environmental Information Processing	Signal transduction
An07g00780	0.413793	13.8157	-5.06133	0.00307349	ko01100//Metabolic pathways;ko00350//Tyrosine metabolism;ko04139//Mitophagy - yeast;ko00260//Glycine, serine and threonine metabolism;ko00360//Phenylalanine metabolism;ko04011//MAPK signaling pathway - yeast;ko00410//beta-Alanine metabolism;ko01110//Biosynthesis of secondary metabolites	Cellular Processes;Metabolism;Environmental Information Processing	Transport and catabolism;Amino acid metabolism;Global and overview maps;Signal transduction;Metabolism of other amino acids
An08g03830	0.413719	16.2174	-5.2926	0.00148916	ko01110//Biosynthesis of secondary metabolites;ko04011//MAPK signaling pathway - yeast;ko00190//Oxidative phosphorylation;ko00620//Pyruvate metabolism;ko01200//Carbon metabolism;ko00020//Citrate cycle (TCA cycle);ko00640//Propanoate metabolism;ko01130//Biosynthesis of antibiotics;ko01100//Metabolic pathways	Metabolism;Environmental Information Processing	Carbohydrate metabolism;Energy metabolism;Global and overview maps;Signal transduction
An12g07270	0	6.60645	-5.43971	0.00904961	ko04011//MAPK signaling pathway - yeast	Environmental Information Processing	Signal transduction
An11g08190	0	7.20752	-5.56532	0.0060037	ko04011//MAPK signaling pathway - yeast;ko00410//beta-Alanine metabolism;ko00260//Glycine, serine and threonine metabolism;ko00350//Tyrosine metabolism;ko04139//Mitophagy - yeast;ko00360//Phenylalanine metabolism;ko01100//Metabolic pathways;ko01110//Biosynthesis of secondary metabolites	Metabolism;Cellular Processes;Environmental Information Processing	Signal transduction;Metabolism of other amino acids;Global and overview maps;Amino acid metabolism;Transport and catabolism
An02g04590	0	7.20841	-5.56547	0.00607438	ko04011//MAPK signaling pathway - yeast;ko04139//Mitophagy - yeast	Cellular Processes;Environmental Information Processing	Transport and catabolism;Signal transduction
An01g11330	0	9.60825	-5.98014	0.00141856	ko04011//MAPK signaling pathway - yeast	Environmental Information Processing	Signal transduction
An01g01600	0	9.61002	-5.98036	#N/A	ko04139//Mitophagy - yeast;ko04011//MAPK signaling pathway - yeast	Cellular Processes;Environmental Information Processing	Transport and catabolism;Signal transduction
An12g01640	0	12.6136	-6.37272	0.000283937	ko04011//MAPK signaling pathway - yeast;ko04139//Mitophagy - yeast;ko00520//Amino sugar and nucleotide sugar metabolism;ko01100//Metabolic pathways	Environmental Information Processing;Cellular Processes;Metabolism	Signal transduction;Carbohydrate metabolism;Transport and catabolism;Global and overview maps
An02g12930	0	18.0179	-6.8872	3.05837e-05	ko04011//MAPK signaling pathway - yeast;ko03440//Homologous recombination;ko03450//Non-homologous end-joining	Genetic Information Processing;Environmental Information Processing	Replication and repair;Signal transduction
An04g08060	0	26.4267	-7.43976	2.44881e-06	ko04011//MAPK signaling pathway - yeast	Environmental Information Processing	Signal transduction
An08g03560	12.4127	2448.07	-7.6237	2.1851e-174	ko04011//MAPK signaling pathway - yeast	Environmental Information Processing	Signal transduction
