# Supplementary material for: A Special Phenotype of Aconidial Aspergillus niger SH2 and Its Mechanism of Formation via CRISPRi
Source: J Fungi (Basel). 2022 Jun 28;8(7):679. doi: 10.3390/jof8070679 (PMC9319794; doi:10.3390/jof8070679)
Supplement: Supplementary file 1 [file jof-08-00679-s001.zip › Supplemental information-7.xls]

## Sheet: Sheet1
Fig.3 F					Fig.3 G					Fig.3 H
conidia-associated genes (CAGs)					germination-associated genes (GeAGs)					genes involved in cell wall synthesis or processing
gene ID	log2FoldChange	padj	pvalue		gene ID	log2FoldChange	padj	pvalue		gene ID	log2FoldChange	padj	pvalue
An12g10720	5.21102	2.54707e-61	4.19876e-63		An16g03330	0.850898	1.65262e-36	4.37275e-38		An14g05350	9.70547	2.47729e-10	2.1303e-11
An12g10710	3.83082	1.1655e-32	3.41426e-34		An04g02550	0.493768	0.324901	0.166715		An09g05730	6.0092	5.92592e-34	1.66752e-35
An15g07300	7.70548	2.63046e-24	1.00258e-25		An04g02000	0.793539	0.244404	0.113913		An03g03750	0.0737434	0.909525	0.84229
An17g01885	5.44659	3.38667e-169	2.02688e-171		An12g08230	-1.2024	0.0396257	0.012149		An03g02360	5.22792	0	0
An12g10240	4.36594	7.96666e-87	9.3686e-89		An08g03290	0.746124	0.383969	0.210608		An03g02400	4.40628	0	0
An15g04670	5.86414	2.67982e-57	4.55827e-59		An01g03230	-0.110843	0.879899	0.789082		An04g08500	4.19166	6.59052e-25	2.46349e-26
An14g04530	1.69803	3.84413e-18	1.9396e-19		An01g04590	0.415023	0.623633	0.441074		An12g05020	-1.7055	1.17897e-12	8.43008e-14
An03g00920	9.0598	7.43786e-09	7.19264e-10		An16g04970	-0.10929	0.787049	0.651479		An07g03340	2.72213	5.76551e-15	3.53534e-16
An01g10950	2.52899	3.36493e-12	2.51204e-13		An04g01900	1.59985	0.0385647	0.0117872		An08g09880	16.6602	3.55459e-29	1.17939e-30
An03g02190	3.29015	3.9607e-20	1.79654e-21		An15g06390	0.511243	0.539604	0.351171		An09g06400	-0.323531	0.777911	0.639792
An15g04770	2.93419	9.39743e-11	7.80488e-12		An16g05290	-0.385696	0.554543	0.364377		An04g01430	-0.91838	2.15289e-32	6.35198e-34
An09g03130	4.81861	1.02314e-53	1.82627e-55		An13g01230	-1.13464	0.0045893	0.0010283		An06g01000	-2.07985	1.62566e-83	2.0483e-85
An18g04120	7.3178	4.94766e-27	1.73511e-28		An09g06310	0.959846	0.305609	0.153671		An07g05570	-0.577955	0.195953	0.0848909
An11g08160	4.7291	5.44818e-08	5.69187e-09		An04g00680	0.52055	0.226075	0.102998		An09g04010	0.024625	0.952456	0.911754
An03g04860	1.70972	2.49454e-16	1.39604e-17		An11g10000	1.18479	0.329072	0.169546		An12g10380	1.74242	0.0233899	0.00654004
An15g05990	1.50536	2.80978e-08	2.85875e-09		An07g06640	1.6847	0.225562	0.102668		An02g02340	-1.72155	4.10318e-09	3.85589e-10
An09g06270	5.70602	5.19479e-27	1.82723e-28		An11g06110	0.31407	0.430044	0.248436		An02g02360	-1.87423	6.00671e-07	7.06773e-08
An08g06600	5.62017	8.21592e-15	5.08103e-16		An14g01560	-0.157658	0.60561	0.420888		An09g02290	-0.593198	0.392703	0.217133
An01g00280	3.0271	3.84919e-10	3.35854e-11		An08g09160	0.641635	0.358888	0.19154		An08g10740	-0.893642	0.000397837	7.04277e-05
An02g07350	2.39878	4.78171e-92	5.0709e-94		An02g14340	-0.186939	0.361306	0.193134		An12g09130	0.453899	0.128307	0.0490925
An09g05520	3.12845	7.49469e-21	3.29722e-22		An02g09200	0.530842	1.56543e-05	2.17292e-06		An06g01550	-0.120932	0.751233	0.597184
An11g01750	3.0402	9.88849e-10	8.83569e-11		An01g14080	-0.159427	0.1405	0.0555835		An17g02120	-0.838869	0.00497248	0.00112408
An02g08740	4.07112	9.16285e-13	6.49404e-14		An04g09270	0.645226	0.330622	0.170588		An09g03070	1.21472	0.000937962	0.000176582
An14g06050	1.80019	2.52127e-34	7.04177e-36		An02g03860	0.462293	0.53183	0.341133		An04g09890	-0.422216	0.816303	0.691242
An08g03030	6.20379	0.000246094	4.18598e-05		An18g04470	0.61554	0.225633	0.102724		An11g07660	0.497871	0.64377	0.460251
An08g06620	4.47061	1.21669e-150	8.55922e-153		An17g01270	0.344072	0.420375	0.240921		An03g05290	0.366599	0.000139442	2.25473e-05
An09g01150	3.36674	1.25584e-27	4.34296e-29		An07g06760	0.0874194	0.412345	0.233708		An07g04650	0.950587	0.00177826	0.000357183
An16g04420	1.04066	8.51158e-10	7.56069e-11		An15g01160	0.992893	0.483109	0.29663		An19g00090	-0.537682	1	0.860744
An11g06120	4.28249	2.933e-06	3.72631e-07		An18g04220	-0.445609	7.62196e-15	4.7057e-16		An16g06800	0.179924	0.740516	0.582989
An04g04280	3.09235	2.28425e-23	9.06602e-25		An08g03910	-0.278276	0.000119524	1.90505e-05		An03g06220	3.2172	5.91553e-07	6.9441e-08
An04g00100	1.39519	2.39706e-92	2.51686e-94		An16g07400	0.143012	0.752585	0.598892		An16g02850	0.543187	0.537145	0.348208
An18g01860	2.0737	0.000481177	8.63431e-05		An02g06530	-0.412972	0.301487	0.150617		An01g11010	0.926265	0.00728234	0.0017403
An08g08500	5.20829	9.83979e-08	1.05589e-08		An02g07010	-0.217423	0.00617398	0.00143933		An07g01160	-2.83049	0.000427104	7.60571e-05
An07g03930	5.87594	1.64986e-38	4.17489e-40		An02g08080	-0.393121	0.000310684	5.3722e-05		An07g07530	-0.699157	0.166284	0.0690347
An04g05790	3.30664	3.88813e-08	4.01305e-09		An14g06860	0.0328996	0.956156	0.917431		An08g03580	8.20326	1.47593e-89	1.62718e-91
An14g07380	5.71233	0.00566043	0.00130147		An11g09740	1.32738	0.141682	0.0562027		An10g00400	-0.137037	0.401308	0.224293
An01g05320	2.23543	2.83013e-15	1.6938e-16		An11g11150	1.30362	0.198247	0.0862629		An16g07040	-1.35783	0.00125991	0.000246423
An11g02200	2.82823	2.40878e-18	1.19883e-19		An11g00990	0.925969	0.0266546	0.00759841
An12g01460	3.67435	4.53906e-54	8.00674e-56		An11g05510	0.000525476	0.998356	0.998052
An04g09030	2.88376	2.73953e-16	1.54177e-17		An02g06320	0.905052	0.000127677	2.04199e-05
An16g05030	3.03054	1.0416e-185	5.46827e-188		An01g08850	0.275498	0.00427105	0.000949372
An07g06530	3.95873	2.7358e-70	3.79174e-72		An09g03120	1.83869	0.000310684	5.3727e-05
					An11g06810	-0.0423381	0.948063	0.904362
					An07g07840	0.098489	0.547949	0.357854
